# Supplementary material for: Multi-Modal Metabolomics Deciphers Pan-Cancer Metabolic Landscapes and Spatial-Niche-Specific Alternations
Source: Metabolites. 2026 Feb 13;16(2):129. doi: 10.3390/metabo16020129 (PMC12943330; doi:10.3390/metabo16020129)
Supplement: Supplementary file 1 [file metabolites-16-00129-s001.zip › Supplementary_Table_S1.xlsx]

## Sheet: BulkM_dataset_info
Cohort	Metabolomics data type	Cancer type	Tissue_1 (size)	Tissue_2 (size)	Platform	Reference
1	Bulk metabolomics	Breast cancer	Tumor (61)	Normal (47)	UPLC/MS & GC-MS	https://doi.org/10.1038/s42255-023-00817-8
2	Bulk metabolomics	Glilblastoma	Tumor (74)	Normal (6)	LC-MS	https://doi.org/10.1038/s42255-023-00817-8
3	Bulk metabolomics	Clear-cell renal carcinama	Tumor (67)	Normal (47)	NA	https://doi.org/10.1038/s42255-023-00817-8
4	Bulk metabolomics	Ovarian cancer	Tumor (6)	the primary ascites (6)	LC-MS	https://doi.org/10.1126/sciadv.abe1174

## Sheet: SpatialM_dataset_info
Cohort	Sample	Metabolomics data type	Cancer type	Spot(filtered)	Metabolite(filtered)	Metaspace ID	Ionisation source	Analyzer	mz	m/z tolerance (ppm)
5	5_1	Spatial metabolomics	Breast cancer	319199	59	2024-04-25_15h36m07s	AP-SMALDI 5	Orbitrap	700	10
	5_2	Spatial metabolomics	Breast cancer	198868	70	2024-02-27_17h29m40s	AP-SMALDI 5	Orbitrap	700	7
6	6_1	Spatial metabolomics	Glioblastoma	25641	70	2021-02-11_10h43m26s	MALDI	FTICR	314	3
	6_2	Spatial metabolomics	Glioblastoma	24504	53	2021-02-04_17h49m19s	MALDI	FTICR	314	3
7	7_1	Spatial metabolomics	Ovarian cancer	3374	128	2016-09-28_21h02m18s	DESI	Orbitrap	200	3
	7_2	Spatial metabolomics	Ovarian cancer	3488	106	2016-09-28_21h03m29s	DESI	Orbitrap	200	3
	7_3	Spatial metabolomics	Ovarian cancer	4202	81	2017-03-10_19h59m17s	DESI	Orbitrap	200	3
8	8_1	Spatial metabolomics	Head and neck squamous cell carcinoma	22294	53	2025-01-06_12h04m32s	DESI	Orbitrap	200	5
	8_2	Spatial metabolomics	Head and neck squamous cell carcinoma	16460	55	2025-01-06_12h10m14s	DESI	Orbitrap	200	5
	8_3	Spatial metabolomics	Head and neck squamous cell carcinoma	36175	41	2025-01-06_12h13m38s	DESI	Orbitrap	200	5
	8_4	Spatial metabolomics	Head and neck squamous cell carcinoma	17560	77	2025-01-27_07h57m54s	DESI	Orbitrap	200	5
9	9_1_1	Spatial metabolomics	Kidney cancer	1711	164	2021-05-19_20h01m23s	MALDI	FTICR	400	3
	9_1_2	Spatial metabolomics	Kidney cancer	2914	181	2021-05-19_20h03m06s	MALDI	FTICR	400	3
	9_2	Spatial metabolomics	Kidney cancer	2090	82	2021-05-27_22h34m32s	MALDI	FTICR	400	3
	9_3_1	Spatial metabolomics	Kidney cancer	2938	103	2021-05-19_20h04m43s	MALDI	FTICR	400	3
	9_3_2	Spatial metabolomics	Kidney cancer	6120	131	2021-05-19_20h06m14s	MALDI	FTICR	400	3
10	10_1	Spatial metabolomics	Stomach cancer	27165	92	2023-11-26_13h35m06s	MALDI	FTICR	200	10
	10_2	Spatial metabolomics	Stomach cancer	36704	66	2023-11-27_04h08m59s	MALDI	FTICR	200	3
	10_3	Spatial metabolomics	Stomach cancer	34495	40	2023-11-27_04h07m54s	MALDI	FTICR	200	3
	10_4	Spatial metabolomics	Stomach cancer	17640	145	2023-11-27_04h08m38s	MALDI	FTICR	200	3
	10_5_1	Spatial metabolomics	Stomach cancer	6793	76	2023-11-27_04h08m41s	MALDI	FTICR	200	3
	10_5_2	Spatial metabolomics	Stomach cancer	30414	42	2023-11-27_04h08m45s	MALDI	FTICR	200	3
	10_6	Spatial metabolomics	Stomach cancer	37452	65	2023-11-27_04h08m51s	MALDI	FTICR	200	3
