# Supplementary material for: Multi-Modal Metabolomics Deciphers Pan-Cancer Metabolic Landscapes and Spatial-Niche-Specific Alternations
Source: Metabolites. 2026 Feb 13;16(2):129. doi: 10.3390/metabo16020129 (PMC12943330; doi:10.3390/metabo16020129)
Supplement: Supplementary file 1 [file metabolites-16-00129-s001.zip › Supplementary_Table_S2.xlsx]

## Sheet: all_blood
NOTE：Each row corresponds to an independent metabolomics dataset. The entry “Sex” indicates the sex composition of samples included in the corresponding dataset.
Study	Tissue	Cancer Type	Case Information	Control Information	Platform	Delta Trend	P Value	Metabolite
METAC_878	Plasma	prostate cancer	Name: prostate cancer (PCa) Age: NA Sex: Male Size: 27	Name: controls Age: NA Sex: Male Size: 38	GC-MS;LC-MS	Up	0.0013	Adenosine
METAC_749	Serum	colorectal cancer	Name: stage III colorectal cancer Age: 71.2 Sex: Female & Male Size: 14	Name: normal Age: 67.7 Sex: Female & Male Size: 60	CE-TOF-MS	Up	0.002	Adenosine
METAC_714	Serum	lung cancer	Name: Lung Cancer Age: 67 ± 12 Sex: Female & Male Size: 30	Name: Healthy control Age: 56 ± 14 Sex: Female & Male Size: 30	DI-ESI-QTOF-MS	Up	0.026	Adenosine
METAC_238	Plasma	breast cancer	Name: breast cancer patients(tumor) Age: 52.7±12.3 Sex:Female Size: 60	Name: healthy subjects(control) Age: 51.9±11.1 Sex: Female Size: 40	LC-MS	Up	9.57e-19	Glycerophosphocholine
METAC_862	Plasma	lung cancer	Name: lung cancer Age: NA Sex: Female & Male Size: 98	Name: healthy control Age: NA Sex: Female & Male Size: 75	LC-MS	Up	2.01e-08	Glycerophosphocholine
METAC_356	Serum	ovarian cancer	Name: epithelial ovarian cancer Age: 47.1 ± 4.5 Sex: Female Size: 39	Name: healthy controls Age: 46.1 ± 5.8 Sex: Female Size: 31	UPLC-MS	Up	0.001	L-Glutamine
METAC_501	Serum	liver cancer	Name: hepatocellular carcinoma (HCC) patients Age: NA Sex: NA Size: 39	Name: healthy controls Age: NA Sex: NA Size: 63	1H NMR	Up	0.01	L-Glutamine
METAC_96	Plasma	breast cancer	Name: breast cancer Age: 58 (46-73) Sex: Female Size: 103	Name: healthy control Age: 30 (21-35) Sex: Female Size: 41	LC-TOFMS/GC-TOF-MS	Up	1.28e-11	L-Glutamine
METAC_878	Plasma	prostate cancer	Name: prostate cancer (PCa) Age: NA Sex: Male Size: 27	Name: controls Age: Sex: Male Size: 38	GC-MS;LC-MS	Up	0.0014	L-Glutamine
METAC_1028	Serum	lung cancer	Name: lung cancer Age: 51.2 ± 10.6 Sex: Female & Male Size: 25	Name: healthy controls Age: 49.5 ± 8.2 Sex: Female & Male Size: 25	1H NMR	Up	0.05	L-Glutamine
METAC_1045	Plasma	cervical cancer	Name: cervical intraepithelial neoplasia Age: 39.6±0.7 Sex: Female Size: 38	Name: healthy controls Age: 41.6±0.3 Sex: Female Size: 38	1H NMR	Up	0.05	L-Glutamine
METAC_405	Plasma	pancreatic cancer	Name: pancreatic cancer patients Age: 64.74±7.93 Sex: Female & Male Size: 26	Name: healthy volunteers Age: 60.22±6.65 Sex: Female & Male Size: 23	UPLC-MS	Up	0.01	LysoPC(16:0/0:0)
METAC_714	Serum	lung cancer	Name: Lung Cancer Age: 67 ± 12 Sex: Female & Male Size: 30	Name: Healthy control Age: 56 ± 14 Sex: Female & Male Size: 30	DI-ESI-QTOF-MS	Up	0.0005	LysoPC(16:0/0:0)
METAC_405	Plasma	pancreatic cancer	Name: pancreatic cancer patients Age: 64.74 ± 7.93 Sex: Female & Male Size: 26	Name: healthy volunteers Age: 60.22 ± 6.65 Sex: Female & Male Size: 23	UPLC-MS	Up	0.01	LysoPC(22:6(4Z,7Z,10Z,13Z,16Z,19Z)/0:0)
METAC_667	Serum	lung cancer	Name: lung cancer (LC) Age: NA Sex: Female & Male Size: 39	Name: healthy group(HC) Age: NA Sex: Female & Male Size: 40	LC-MS	Up	5.78776895494849e-06	Oleoylcarnitine
METAC_79	Blood	breast cancer	Name: breast cancer patients Age: NA Sex: Female Size: 25	Name: benign breast disease as controls Age: NA Sex: Female Size: 25	LC-MS	Up	0.018044	Palmitoylcarnitine
METAC_784	Serum	lung cancer	Name: preoperative lung cancer Age: 61.58 ± 10.67 Sex: Female & Male Size: 30	Name: control groups Age: 60.35 ± 12.48 Sex: Female & Male Size: 30	LC/MS	Up	0	Palmitoylcarnitine
METAC_507	Plasma	brain cancer	Name: glioma patients(discovery and validation cohorts) Age: NA Sex: Female & Male Size: 89	Name: controls Age: NA Sex: Female & Male Size: 24	LC-QQQ-MS	Up	6.43e-06	Uridine
METAC_784	Serum	lung cancer	Name: preoperative lung cancer Age: 61.58 ± 10.67 Sex: Female & Male Size: 30	Name: control groups Age: 60.35 ± 12.48 Sex: Female & Male Size: 30	LC/MS	Up	0	Uridine
