# Supplementary material for: Multi-Modal Metabolomics Deciphers Pan-Cancer Metabolic Landscapes and Spatial-Niche-Specific Alternations
Source: Metabolites. 2026 Feb 13;16(2):129. doi: 10.3390/metabo16020129 (PMC12943330; doi:10.3390/metabo16020129)
Supplement: Supplementary file 1 [file metabolites-16-00129-s001.zip › Supplementary_Table_S3.xlsx]

## Sheet: HMDB_anno_all
accession	name	secondary_accessions	formula	kegg_id	wikipedia_id	metlin_id	pubchem_compound_id	chebi_id	direct_parent	super_class	class	sub_class	merged_assession
HMDB0000001	1-Methylhistidine	HMDB00001HMDB0004935HMDB0006703HMDB0006704HMDB04935HMDB06703HMDB06704	C7H11N3O2	C01152	Methylhistidine	3741	92105	50599	Histidine and derivatives	Organic acids and derivatives	Carboxylic acids and derivatives	Amino acids, peptides, and analogues	HMDB0000001,HMDB00001,HMDB0004935,HMDB0006703,HMDB0006704,HMDB04935,HMDB06703,HMDB06704
HMDB0000002	1,3-Diaminopropane	HMDB00002HMDB0060172HMDB60172	C3H10N2	C00986	1,3-Diaminopropane		428	15725	Monoalkylamines	Organic nitrogen compounds	Organonitrogen compounds	Amines	HMDB0000002,HMDB00002,HMDB0060172,HMDB60172
HMDB0000005	2-Ketobutyric acid	HMDB00005HMDB0006544HMDB06544	C4H6O3	C00109	Alpha-Ketobutyric_acid		58	30831	Short-chain keto acids and derivatives	Organic acids and derivatives	Keto acids and derivatives	Short-chain keto acids and derivatives	HMDB0000005,HMDB00005,HMDB0006544,HMDB06544
HMDB0000008	2-Hydroxybutyric acid	HMDB00008	C4H8O3	C05984	2-Hydroxybutyric_acid		440864	50613	Alpha hydroxy acids and derivatives	Organic acids and derivatives	Hydroxy acids and derivatives	Alpha hydroxy acids and derivatives	HMDB0000008,HMDB00008
HMDB0000010	2-Methoxyestrone	HMDB00010HMDB0004990HMDB0004991HMDB04990HMDB04991	C19H24O3	C05299	2-Methoxyestrone	2578	440624	1189	Estrogens and derivatives	Lipids and lipid-like molecules	Steroids and steroid derivatives	Estrane steroids	HMDB0000010,HMDB00010,HMDB0004990,HMDB0004991,HMDB04990,HMDB04991
HMDB0000011	3-Hydroxybutyric acid	HMDB0000357HMDB00011HMDB00357	C4H8O3	C01089	Beta-Hydroxybutyric_acid		92135	17066	Beta hydroxy acids and derivatives	Organic acids and derivatives	Hydroxy acids and derivatives	Beta hydroxy acids and derivatives	HMDB0000011,HMDB0000357,HMDB00011,HMDB00357
HMDB0000012	Deoxyuridine	HMDB00012	C9H12N2O5	C00526	Deoxyuridine	5086	13712	16450	Pyrimidine 2'-deoxyribonucleosides	Nucleosides, nucleotides, and analogues	Pyrimidine nucleosides	Pyrimidine 2'-deoxyribonucleosides	HMDB0000012,HMDB00012
HMDB0000014	Deoxycytidine	HMDB00014	C9H13N3O4	C00881	Deoxycytidine	3367	13711	15698	Pyrimidine 2'-deoxyribonucleosides	Nucleosides, nucleotides, and analogues	Pyrimidine nucleosides	Pyrimidine 2'-deoxyribonucleosides	HMDB0000014,HMDB00014
HMDB0000015	Cortexolone	HMDB00015	C21H30O4	C05488	Cortexolone	5088	440707	28324	21-hydroxysteroids	Lipids and lipid-like molecules	Steroids and steroid derivatives	Hydroxysteroids	HMDB0000015,HMDB00015
HMDB0000016	Deoxycorticosterone	HMDB00016	C21H30O3	C03205	Desoxycorticosterone	5089	6166	16973	21-hydroxysteroids	Lipids and lipid-like molecules	Steroids and steroid derivatives	Hydroxysteroids	HMDB0000016,HMDB00016
HMDB0000017	4-Pyridoxic acid	HMDB00017	C8H9NO4	C00847		239	6723	17405	Pyridinecarboxylic acids	Organoheterocyclic compounds	Pyridines and derivatives	Pyridinecarboxylic acids and derivatives	HMDB0000017,HMDB00017
HMDB0000019	alpha-Ketoisovaleric acid	HMDB00019HMDB0004260HMDB04260	C5H8O3	C00141	Alpha-Ketoisovaleric acid	5091	49	16530	Short-chain keto acids and derivatives	Organic acids and derivatives	Keto acids and derivatives	Short-chain keto acids and derivatives	HMDB0000019,HMDB00019,HMDB0004260,HMDB04260
HMDB0000020	p-Hydroxyphenylacetic acid	HMDB00020	C8H8O3	C00642	4-hydroxyphenylacetic_acid	130	127	18101	1-hydroxy-2-unsubstituted benzenoids	Benzenoids	Phenols	1-hydroxy-2-unsubstituted benzenoids	HMDB0000020,HMDB00020
HMDB0000021	Iodotyrosine	HMDB00021	C9H10INO3	C02515	3-Iodotyrosine		439744	27847	Tyrosine and derivatives	Organic acids and derivatives	Carboxylic acids and derivatives	Amino acids, peptides, and analogues	HMDB0000021,HMDB00021
HMDB0000022	3-Methoxytyramine	HMDB00022HMDB0006022HMDB06022	C9H13NO2	C05587	3-Methoxytyramine	5094	1669	742324	Methoxyphenols	Benzenoids	Phenols	Methoxyphenols	HMDB0000022,HMDB00022,HMDB0006022,HMDB06022
HMDB0000023	(S)-3-Hydroxyisobutyric acid	HMDB0000435HMDB00023HMDB00435HMDB0062640HMDB0126088HMDB62640	C4H8O3	C06001		483	440873	37373	Beta hydroxy acids and derivatives	Organic acids and derivatives	Hydroxy acids and derivatives	Beta hydroxy acids and derivatives	HMDB0000023,HMDB0000435,HMDB00023,HMDB00435,HMDB0062640,HMDB0126088,HMDB62640
HMDB0000024	3-O-Sulfogalactosylceramide (d18:1/24:0)	HMDB00024	C48H93NO11S				24779585		Methoxyphenols	Benzenoids	Phenols	Methoxyphenols	HMDB0000024,HMDB00024
HMDB0000026	Ureidopropionic acid	HMDB00026HMDB0062812HMDB62812	C4H8N2O3	C02642	3-Ureidopropionic_acid			18261	Ureas	Organic acids and derivatives	Organic carbonic acids and derivatives	Ureas	HMDB0000026,HMDB00026,HMDB0062812,HMDB62812
HMDB0000027	Tetrahydrobiopterin	HMDB0000787HMDB0002154HMDB00027HMDB0059658HMDB00787HMDB02154HMDB59658	C9H15N5O3	C00272	Sapropterin		44257	59560	Biopterins and derivatives	Organoheterocyclic compounds	Pteridines and derivatives	Pterins and derivatives	HMDB0000027,HMDB0000787,HMDB0002154,HMDB00027,HMDB0059658,HMDB00787,HMDB02154,HMDB59658
HMDB0000030	Biotin	HMDB00030	C10H16N2O3S	C00120	Biotin	243	171548	15956	Biotin and derivatives	Organoheterocyclic compounds	Biotin and derivatives	Biotin and derivatives	HMDB0000030,HMDB00030
HMDB0000031	Androsterone	HMDB00031	C19H30O2	C00523	Androsterone	2797	5879	16032	Androgens and derivatives	Lipids and lipid-like molecules	Steroids and steroid derivatives	Androstane steroids	HMDB0000031,HMDB00031
HMDB0000032	7-Dehydrocholesterol	HMDB00032	C27H44O	C01164	7-Dehydrocholesterol		439423	17759	Cholesterols and derivatives	Lipids and lipid-like molecules	Steroids and steroid derivatives	Cholestane steroids	HMDB0000032,HMDB00032
HMDB0000033	Carnosine	HMDB00033	C9H14N4O3	C00386	Carnosine	38	439224	15727	Hybrid peptides	Organic acids and derivatives	Peptidomimetics	Hybrid peptides	HMDB0000033,HMDB00033
HMDB0000034	Adenine	HMDB00034	C5H5N5	C00147	Adenine	85	190	16708	6-aminopurines	Organoheterocyclic compounds	Imidazopyrimidines	Purines and purine derivatives	HMDB0000034,HMDB00034
HMDB0000036	Taurocholic acid	HMDB00036	C26H45NO7S	C05122	Taurocholic_acid	5104	6675	28865	Trihydroxy bile acids, alcohols and derivatives	Lipids and lipid-like molecules	Steroids and steroid derivatives	Bile acids, alcohols and derivatives	HMDB0000036,HMDB00036
HMDB0000037	Aldosterone	HMDB00037	C21H28O5	C01780	Aldosterone		5839	27584	21-hydroxysteroids	Lipids and lipid-like molecules	Steroids and steroid derivatives	Hydroxysteroids	HMDB0000037,HMDB00037
HMDB0000038	Dihydrobiopterin	HMDB00038	C9H13N5O3	C02953	Dihydrobiopterin		119055	43029	Biopterins and derivatives	Organoheterocyclic compounds	Pteridines and derivatives	Pterins and derivatives	HMDB0000038,HMDB00038
HMDB0000039	Butyric acid	HMDB00039	C4H8O2	C00246	Butyric_acid	107	264	30772	Straight chain fatty acids	Lipids and lipid-like molecules	Fatty Acyls	Fatty acids and conjugates	HMDB0000039,HMDB00039
HMDB0000042	Acetic acid	HMDB00042	C2H4O2	C00033	Acetic_acid	3206	176	15366	Carboxylic acids	Organic acids and derivatives	Carboxylic acids and derivatives	Carboxylic acids	HMDB0000042,HMDB00042
HMDB0000043	Betaine	HMDB00043HMDB0059606HMDB59606	C5H12NO2				248	41139	Alpha amino acids	Organic acids and derivatives	Carboxylic acids and derivatives	Amino acids, peptides, and analogues	HMDB0000043,HMDB00043,HMDB0059606,HMDB59606
HMDB0000044	Ascorbic acid	HMDB00044HMDB0014273HMDB0029945HMDB14273HMDB29945	C6H8O6	C01041	Ascorbic_Acid			29073	Butenolides	Organoheterocyclic compounds	Dihydrofurans	Furanones	HMDB0000044,HMDB00044,HMDB0014273,HMDB0029945,HMDB14273,HMDB29945
HMDB0000045	Adenosine monophosphate	HMDB00045	C10H14N5O7P	C00020	Adenylic_acid	5111	6083	16027	Purine ribonucleoside monophosphates	Nucleosides, nucleotides, and analogues	Purine nucleotides	Purine ribonucleotides	HMDB0000045,HMDB00045
HMDB0000048	Melibiose	HMDB00048	C12H22O11		Melibiose		6602503		O-glycosyl compounds	Organic oxygen compounds	Organooxygen compounds	Carbohydrates and carbohydrate conjugates	HMDB0000048,HMDB00048
HMDB0000050	Adenosine	HMDB0004401HMDB0004402HMDB0004421HMDB00050HMDB04401HMDB04402HMDB04421	C10H13N5O4	C00212	Adenosine	86	60961	16335	Purine nucleosides	Nucleosides, nucleotides, and analogues	Purine nucleosides	Purine nucleosides	HMDB0000050,HMDB0004401,HMDB0004402,HMDB0004421,HMDB00050,HMDB04401,HMDB04402,HMDB04421
HMDB0000051	Ammonia	HMDB00051	H3N	C00014	Ammonia	3189	222	16134	Homogeneous other non-metal compounds	Homogeneous non-metal compounds	Homogeneous other non-metal compounds	Homogeneous other non-metal compounds	HMDB0000051,HMDB00051
HMDB0000052	Argininosuccinic acid	HMDB0001006HMDB00052HMDB01006	C10H18N4O6	C03406	Argininosuccinic acid	5115	16950	15682	Aspartic acid and derivatives	Organic acids and derivatives	Carboxylic acids and derivatives	Amino acids, peptides, and analogues	HMDB0000052,HMDB0001006,HMDB00052,HMDB01006
HMDB0000053	Androstenedione	HMDB00053	C19H26O2	C00280	Androstenedione	2795	6128	16422	Androgens and derivatives	Lipids and lipid-like molecules	Steroids and steroid derivatives	Androstane steroids	HMDB0000053,HMDB00053
HMDB0000054	Bilirubin	HMDB00054	C33H36N4O6	C00486	Bilirubin	81	5280352	16990	Bilirubins	Organoheterocyclic compounds	Tetrapyrroles and derivatives	Bilirubins	HMDB0000054,HMDB00054
HMDB0000055	Cellobiose	HMDB00055	C12H22O11	C06422	Cellobiose	3480	10712	36217	O-glycosyl compounds	Organic oxygen compounds	Organooxygen compounds	Carbohydrates and carbohydrate conjugates	HMDB0000055,HMDB00055
HMDB0000056	beta-Alanine	HMDB00056	C3H7NO2	C00099	Beta-Alanine	5119	239	16958	Beta amino acids and derivatives	Organic acids and derivatives	Carboxylic acids and derivatives	Amino acids, peptides, and analogues	HMDB0000056,HMDB00056
HMDB0000058	Cyclic AMP	HMDB00058	C10H12N5O6P	C00575	Cyclic_AMP	5120	6076	17489	3',5'-cyclic purine nucleotides	Nucleosides, nucleotides, and analogues	Purine nucleotides	Cyclic purine nucleotides	HMDB0000058,HMDB00058
HMDB0000060	Acetoacetic acid	HMDB00060	C4H6O3	C00164	Acetoacetic_acid		96	15344	Short-chain keto acids and derivatives	Organic acids and derivatives	Keto acids and derivatives	Short-chain keto acids and derivatives	HMDB0000060,HMDB00060
HMDB0000061	Adenosine 3',5'-diphosphate	HMDB0001468HMDB00061HMDB01468	C10H15N5O10P2	C00054			159296	17985	Purine ribonucleoside 3',5'-bisphosphates	Nucleosides, nucleotides, and analogues	Purine nucleotides	Purine ribonucleotides	HMDB0000061,HMDB0001468,HMDB00061,HMDB01468
HMDB0000062	L-Carnitine	HMDB0001467HMDB00062HMDB01467	C7H16NO3	C00318	Carnitine	52	10917	16347	Carnitines	Organic nitrogen compounds	Organonitrogen compounds	Quaternary ammonium salts	HMDB0000062,HMDB0001467,HMDB00062,HMDB01467
HMDB0000063	Cortisol	HMDB00063HMDB0014879HMDB14879	C21H30O5	C00735	Hydrocortisone		5754	17650	21-hydroxysteroids	Lipids and lipid-like molecules	Steroids and steroid derivatives	Hydroxysteroids	HMDB0000063,HMDB00063,HMDB0014879,HMDB14879
HMDB0000064	Creatine	HMDB00064	C4H9N3O2	C00300	Creatine	7	586	16919	Alpha amino acids and derivatives	Organic acids and derivatives	Carboxylic acids and derivatives	Amino acids, peptides, and analogues	HMDB0000064,HMDB00064
HMDB0000067	Cholesterol	HMDB0000507HMDB00067HMDB00507HMDB0062453HMDB62453	C27H46O	C00187	Cholesterol		5997	16113	Cholesterols and derivatives	Lipids and lipid-like molecules	Steroids and steroid derivatives	Cholestane steroids	HMDB0000067,HMDB0000507,HMDB00067,HMDB00507,HMDB0062453,HMDB62453
HMDB0000068	Epinephrine	HMDB0000615HMDB00068HMDB00615	C9H13NO3	C00788	Epinephrine	5127	5816	28918	Catechols	Benzenoids	Phenols	Benzenediols	HMDB0000068,HMDB0000615,HMDB00068,HMDB00615
HMDB0000070	Pipecolic acid	HMDB00070	C6H11NO2	C00408	Pipecolic_acid	50	849	17964	Alpha amino acids	Organic acids and derivatives	Carboxylic acids and derivatives	Amino acids, peptides, and analogues	HMDB0000070,HMDB00070
HMDB0000071	Deoxyinosine	HMDB00071	C10H12N4O4	C05512		3383	65058	28997	Purine 2'-deoxyribonucleosides	Nucleosides, nucleotides, and analogues	Purine nucleosides	Purine 2'-deoxyribonucleosides	HMDB0000071,HMDB00071
HMDB0000072	cis-Aconitic acid	HMDB0000461HMDB00072HMDB00461	C6H6O6	C00417	Citric acid cycle	5130	643757	32805	Tricarboxylic acids and derivatives	Organic acids and derivatives	Carboxylic acids and derivatives	Tricarboxylic acids and derivatives	HMDB0000072,HMDB0000461,HMDB00072,HMDB00461
HMDB0000073	Dopamine	HMDB00073HMDB0060277HMDB60277	C8H11NO2	C03758	Dopamine	64	681	18243	Catecholamines and derivatives	Benzenoids	Phenols	Benzenediols	HMDB0000073,HMDB00073,HMDB0060277,HMDB60277
HMDB0000076	Dihydrouracil	HMDB00076	C4H6N2O2	C00429	Dihydrouracil	285	649	15901	Pyrimidones	Organoheterocyclic compounds	Diazines	Pyrimidines and pyrimidine derivatives	HMDB0000076,HMDB00076
HMDB0000077	Dehydroepiandrosterone	HMDB00077	C19H28O2	C01227	Dehydroepiandrosterone	5133	5881	28689	Androgens and derivatives	Lipids and lipid-like molecules	Steroids and steroid derivatives	Androstane steroids	HMDB0000077,HMDB00077
HMDB0000078	Cysteinylglycine	HMDB00078HMDB0028775HMDB28775	C5H10N2O3S	C01419		5134	439498	4047	Dipeptides	Organic acids and derivatives	Carboxylic acids and derivatives	Amino acids, peptides, and analogues	HMDB0000078,HMDB00078,HMDB0028775,HMDB28775
HMDB0000079	Dihydrothymine	HMDB00079	C5H8N2O2	C00906	Dihydrothymine		676414		Pyrimidones	Organoheterocyclic compounds	Diazines	Pyrimidines and pyrimidine derivatives	HMDB0000079,HMDB00079
HMDB0000082	Cytidine triphosphate	HMDB00082	C9H16N3O14P3	C00063	Cytidine triphosphate	5136	6176	17677	Pentose phosphates	Organic oxygen compounds	Organooxygen compounds	Carbohydrates and carbohydrate conjugates	HMDB0000082,HMDB00082
HMDB0000085	Deoxyguanosine	HMDB00085	C10H13N5O4	C00330	Deoxyguanosine	3395	187790	17172	Purine 2'-deoxyribonucleosides	Nucleosides, nucleotides, and analogues	Purine nucleosides	Purine 2'-deoxyribonucleosides	HMDB0000085,HMDB00085
HMDB0000086	Glycerophosphocholine	HMDB0000049HMDB00049HMDB00086	C8H20NO6P	C00670	Alpha-GPC	370	657272	16870	Glycerophosphocholines	Lipids and lipid-like molecules	Glycerophospholipids	Glycerophosphocholines	HMDB0000086,HMDB0000049,HMDB00049,HMDB00086
HMDB0000087	Dimethylamine	HMDB00087	C2H7N	C00543	Dimethylamine	3758	674	17170	Dialkylamines	Organic nitrogen compounds	Organonitrogen compounds	Amines	HMDB0000087,HMDB00087
HMDB0000089	Cytidine	HMDB00089	C9H13N3O5	C00475	Cytidine	3376	6175	17562	Pyrimidine nucleosides	Nucleosides, nucleotides, and analogues	Pyrimidine nucleosides	Pyrimidine nucleosides	HMDB0000089,HMDB00089
HMDB0000092	Dimethylglycine	HMDB00092	C4H9NO2	C01026	Dimethylglycine	277	673	17724	Alpha amino acids	Organic acids and derivatives	Carboxylic acids and derivatives	Amino acids, peptides, and analogues	HMDB0000092,HMDB00092
HMDB0000094	Citric acid	HMDB00094	C6H8O7	C00158	Citric_Acid	124	311	30769	Tricarboxylic acids and derivatives	Organic acids and derivatives	Carboxylic acids and derivatives	Tricarboxylic acids and derivatives	HMDB0000094,HMDB00094
HMDB0000095	Cytidine monophosphate	HMDB00095	C9H14N3O8P	C00055	Cytidine monophosphate		6131	17361	Pyrimidine ribonucleoside monophosphates	Nucleosides, nucleotides, and analogues	Pyrimidine nucleotides	Pyrimidine ribonucleotides	HMDB0000095,HMDB00095
HMDB0000097	Choline	HMDB00097	C5H14NO	C00114	Choline	56	305	15354	Cholines	Organic nitrogen compounds	Organonitrogen compounds	Quaternary ammonium salts	HMDB0000097,HMDB00097
HMDB0000098	D-Xylose	HMDB0003763HMDB00098HMDB0060254HMDB03763HMDB60254	C5H10O5	C00181	Xylose	314	135191	53455	Pentoses	Organic oxygen compounds	Organooxygen compounds	Carbohydrates and carbohydrate conjugates	HMDB0000098,HMDB0003763,HMDB00098,HMDB0060254,HMDB03763,HMDB60254
HMDB0000099	L-Cystathionine	HMDB0003614HMDB00099HMDB03614	C7H14N2O4S	C02291	Cystathionine	39	439258	17482	L-cysteine-S-conjugates	Organic acids and derivatives	Carboxylic acids and derivatives	Amino acids, peptides, and analogues	HMDB0000099,HMDB0003614,HMDB00099,HMDB03614
HMDB0000101	Deoxyadenosine	HMDB0005778HMDB00101HMDB0011722HMDB05778HMDB11722	C10H13N5O3	C00559	Deoxyadenosine	3382	13730	17256	Purine 2'-deoxyribonucleosides	Nucleosides, nucleotides, and analogues	Purine nucleosides	Purine 2'-deoxyribonucleosides	HMDB0000101,HMDB0005778,HMDB00101,HMDB0011722,HMDB05778,HMDB11722
HMDB0000107	Galactitol	HMDB00107	C6H14O6	C01697	Galactitol	5148	11850	16813	Sugar alcohols	Organic oxygen compounds	Organooxygen compounds	Carbohydrates and carbohydrate conjugates	HMDB0000107,HMDB00107
HMDB0000108	Ethanol	HMDB00108	C2H6O	C00469	Ethanol	3203	702	16236	Primary alcohols	Organic oxygen compounds	Organooxygen compounds	Alcohols and polyols	HMDB0000108,HMDB00108
HMDB0000112	gamma-Aminobutyric acid	HMDB00112	C4H9NO2	C00334	Gamma-Aminobutyric_acid		119	16865	Gamma amino acids and derivatives	Organic acids and derivatives	Carboxylic acids and derivatives	Amino acids, peptides, and analogues	HMDB0000112,HMDB00112
HMDB0000114	Glycerylphosphorylethanolamine	HMDB00114	C5H14NO6P	C01233		5151	123874	52330	Glycerophosphoethanolamines	Lipids and lipid-like molecules	Glycerophospholipids	Glycerophosphoethanolamines	HMDB0000114,HMDB00114
HMDB0000115	Glycolic acid	HMDB0003035HMDB00115HMDB03035	C2H4O3	C03547	Glycolic_acid	3219	757	17497	Alpha hydroxy acids and derivatives	Organic acids and derivatives	Hydroxy acids and derivatives	Alpha hydroxy acids and derivatives	HMDB0000115,HMDB0003035,HMDB00115,HMDB03035
HMDB0000118	Homovanillic acid	HMDB0004285HMDB00118HMDB04285	C9H10O4	C05582	Homovanillic_acid	971	1738	545959	Methoxyphenols	Benzenoids	Phenols	Methoxyphenols	HMDB0000118,HMDB0004285,HMDB00118,HMDB04285
HMDB0000119	Glyoxylic acid	HMDB00119	C2H2O3	C00048	Glyoxylic_acid	3213	760	16891	Carboxylic acids	Organic acids and derivatives	Carboxylic acids and derivatives	Carboxylic acids	HMDB0000119,HMDB00119
HMDB0000121	Folic acid	HMDB00121	C19H19N7O6	C00504	Folic_Acid	246	6037	27470	Methoxyphenols	Benzenoids	Phenols	Methoxyphenols	HMDB0000121,HMDB00121
HMDB0000122	D-Glucose	HMDB0000516HMDB0003340HMDB0006564HMDB00122HMDB00516HMDB0062170HMDB03340HMDB06564HMDB62170	C6H12O6	C00221	Glucose		64689	15903	Hexoses	Organic oxygen compounds	Organooxygen compounds	Carbohydrates and carbohydrate conjugates	HMDB0000122,HMDB0000516,HMDB0003340,HMDB0006564,HMDB00122,HMDB00516,HMDB0062170,HMDB03340,HMDB06564,HMDB62170
HMDB0000123	Glycine	HMDB00123	C2H5NO2	C00037	Glycine	20	750	15428	Alpha amino acids	Organic acids and derivatives	Carboxylic acids and derivatives	Amino acids, peptides, and analogues	HMDB0000123,HMDB00123
HMDB0000124	Fructose 6-phosphate	HMDB00124	C6H13O9P	C00085	Fructose 6-phosphate	5159	69507	15946	Hexose phosphates	Organic oxygen compounds	Organooxygen compounds	Carbohydrates and carbohydrate conjugates	HMDB0000124,HMDB00124
HMDB0000125	Glutathione	HMDB0001463HMDB0006960HMDB00125HMDB01463HMDB06960	C10H17N3O6S	C00051	Glutathione	44	124886	16856	Peptides	Organic acids and derivatives	Carboxylic acids and derivatives	Amino acids, peptides, and analogues	HMDB0000125,HMDB0001463,HMDB0006960,HMDB00125,HMDB01463,HMDB06960
HMDB0000126	Glycerol 3-phosphate	HMDB0002722HMDB00126HMDB02722	C3H9O6P	C00093	Glycerol 3-phosphate	5161	439162	15978	Glycerophosphates	Lipids and lipid-like molecules	Glycerophospholipids	Glycerophosphates	HMDB0000126,HMDB0002722,HMDB00126,HMDB02722
HMDB0000127	D-Glucuronic acid	HMDB00127	C6H10O7	C00191	Glucuronic acid	161	444791	42717	Glucuronic acid derivatives	Organic oxygen compounds	Organooxygen compounds	Carbohydrates and carbohydrate conjugates	HMDB0000127,HMDB00127
HMDB0000128	Guanidoacetic acid	HMDB00128	C3H7N3O2	C00581	Glycocyamine	5163	763	16344	Alpha amino acids and derivatives	Organic acids and derivatives	Carboxylic acids and derivatives	Amino acids, peptides, and analogues	HMDB0000128,HMDB00128
HMDB0000130	Homogentisic acid	HMDB00130	C8H8O4	C00544	Homogentisic_acid	331	780	44747	2(hydroxyphenyl)acetic acids	Benzenoids	Benzene and substituted derivatives	Phenylacetic acids	HMDB0000130,HMDB00130
HMDB0000131	Glycerol	HMDB00131	C3H8O3	C00116	Glycerol		753	17754	Sugar alcohols	Organic oxygen compounds	Organooxygen compounds	Carbohydrates and carbohydrate conjugates	HMDB0000131,HMDB00131
HMDB0000132	Guanine	HMDB00132	C5H5N5O	C00242	Guanine	315	764	16235	Purines and purine derivatives	Organoheterocyclic compounds	Imidazopyrimidines	Purines and purine derivatives	HMDB0000132,HMDB00132
HMDB0000133	Guanosine	HMDB00133	C10H13N5O5	C00387	Guanosine	87	6802	16750	Purine nucleosides	Nucleosides, nucleotides, and analogues	Purine nucleosides	Purine nucleosides	HMDB0000133,HMDB00133
HMDB0000134	Fumaric acid	HMDB00134	C4H4O4	C00122	Fumaric_Acid	3242	444972	18012	Dicarboxylic acids and derivatives	Organic acids and derivatives	Carboxylic acids and derivatives	Dicarboxylic acids and derivatives	HMDB0000134,HMDB00134
HMDB0000138	Glycocholic acid	HMDB00138HMDB0032596HMDB31818HMDB32596	C26H43NO6	C01921	Glycocholic_acid		10140	17687	Glycinated bile acids and derivatives	Lipids and lipid-like molecules	Steroids and steroid derivatives	Bile acids, alcohols and derivatives	HMDB0000138,HMDB00138,HMDB0032596,HMDB31818,HMDB32596
HMDB0000139	Glyceric acid	HMDB00139HMDB0031818	C3H6O4	C00258	Glyceric acid	280	439194	32398	Sugar acids and derivatives	Organic oxygen compounds	Organooxygen compounds	Carbohydrates and carbohydrate conjugates	HMDB0000139,HMDB00139,HMDB0031818
HMDB0000142	Formic acid	HMDB00142	CH2O2	C00058	Formic_acid		284	30751	Carboxylic acids	Organic acids and derivatives	Carboxylic acids and derivatives	Carboxylic acids	HMDB0000142,HMDB00142
HMDB0000143	D-Galactose	HMDB0005762HMDB00143HMDB05762	C6H12O6	C00984	Galactose		439357	28061	Hexoses	Organic oxygen compounds	Organooxygen compounds	Carbohydrates and carbohydrate conjugates	HMDB0000143,HMDB0005762,HMDB00143,HMDB05762
HMDB0000145	Estrone	HMDB0004449HMDB00145HMDB04449	C18H22O2	C00468	Estrone	264	5870	17263	Estrogens and derivatives	Lipids and lipid-like molecules	Steroids and steroid derivatives	Estrane steroids	HMDB0000145,HMDB0004449,HMDB00145,HMDB04449
HMDB0000148	L-Glutamic acid	HMDB00148	C5H9NO4	C00025	L-Glutamic_Acid		33032	16015	Glutamic acid and derivatives	Organic acids and derivatives	Carboxylic acids and derivatives	Amino acids, peptides, and analogues	HMDB0000148,HMDB00148
HMDB0000149	Ethanolamine	HMDB00149HMDB0060149HMDB0062693HMDB60149HMDB62693	C2H7NO	C00189	Ethanolamine	3207	700	16000	1,2-aminoalcohols	Organic nitrogen compounds	Organonitrogen compounds	Amines	HMDB0000149,HMDB00149,HMDB0060149,HMDB0062693,HMDB60149,HMDB62693
HMDB0000150	Gluconolactone	HMDB00150	C6H10O6	C00198	Gluconolactone	353	7027	16217	Gluconolactones	Organic oxygen compounds	Organooxygen compounds	Carbohydrates and carbohydrate conjugates	HMDB0000150,HMDB00150
HMDB0000151	Estradiol	HMDB0004481HMDB00151HMDB04481	C18H24O2	C00951	Estradiol	263	5757	16469	Estrogens and derivatives	Lipids and lipid-like molecules	Steroids and steroid derivatives	Estrane steroids	HMDB0000151,HMDB0004481,HMDB00151,HMDB04481
HMDB0000152	Gentisic acid	HMDB00152	C7H6O4	C00628	Gentisic_acid	618	3469	17189	Hydroxybenzoic acid derivatives	Benzenoids	Benzene and substituted derivatives	Benzoic acids and derivatives	HMDB0000152,HMDB00152
HMDB0000153	Estriol	HMDB00153	C18H24O3	C05141	Estriol	2581	5756	27974	Estrogens and derivatives	Lipids and lipid-like molecules	Steroids and steroid derivatives	Estrane steroids	HMDB0000153,HMDB00153
HMDB0000156	Malic acid	HMDB0000744HMDB00156HMDB00744	C4H6O5	C00149	Malic acid		222656	30797	Beta hydroxy acids and derivatives	Organic acids and derivatives	Hydroxy acids and derivatives	Beta hydroxy acids and derivatives	HMDB0000156,HMDB0000744,HMDB00156,HMDB00744
HMDB0000157	Hypoxanthine	HMDB00157	C5H4N4O	C00262	Hypoxanthine	83	790	17368	Hypoxanthines	Organoheterocyclic compounds	Imidazopyrimidines	Purines and purine derivatives	HMDB0000157,HMDB00157
HMDB0000158	L-Tyrosine	HMDB0000647HMDB00158HMDB00647	C9H11NO3	C00082	Tyrosine	34	6057	17895	Tyrosine and derivatives	Organic acids and derivatives	Carboxylic acids and derivatives	Amino acids, peptides, and analogues	HMDB0000158,HMDB0000647,HMDB00158,HMDB00647
HMDB0000159	L-Phenylalanine	HMDB0000612HMDB00159HMDB00612	C9H11NO2	C00079	Phenylalanine	28	6140	17295	Phenylalanine and derivatives	Organic acids and derivatives	Carboxylic acids and derivatives	Amino acids, peptides, and analogues	HMDB0000159,HMDB0000612,HMDB00159,HMDB00612
HMDB0000161	L-Alanine	HMDB00161	C3H7NO2	C00041	Alanine		5950	16977	Alanine and derivatives	Organic acids and derivatives	Carboxylic acids and derivatives	Amino acids, peptides, and analogues	HMDB0000161,HMDB00161
HMDB0000162	L-Proline	HMDB00162	C5H9NO2	C00148	L-proline	29	145742	17203	Proline and derivatives	Organic acids and derivatives	Carboxylic acids and derivatives	Amino acids, peptides, and analogues	HMDB0000162,HMDB00162
HMDB0000163	D-Maltose	HMDB00163	C12H22O11	C00208	Maltose	413	10991489	47937	O-glycosyl compounds	Organic oxygen compounds	Organooxygen compounds	Carbohydrates and carbohydrate conjugates	HMDB0000163,HMDB00163
HMDB0000164	Methylamine	HMDB0002983HMDB00164HMDB0060291HMDB02983HMDB60291	CH5N	C00218	Methylamine	3767	6329	16830	Monoalkylamines	Organic nitrogen compounds	Organonitrogen compounds	Amines	HMDB0000164,HMDB0002983,HMDB00164,HMDB0060291,HMDB02983,HMDB60291
HMDB0000167	L-Threonine	HMDB00167	C4H9NO3	C00188	Threonine	32	6288	16857	L-alpha-amino acids	Organic acids and derivatives	Carboxylic acids and derivatives	Amino acids, peptides, and analogues	HMDB0000167,HMDB00167
HMDB0000168	L-Asparagine	HMDB00168	C4H8N2O3	C00152	Asparagine	14	6267	17196	Asparagine and derivatives	Organic acids and derivatives	Carboxylic acids and derivatives	Amino acids, peptides, and analogues	HMDB0000168,HMDB00168
HMDB0000169	D-Mannose	HMDB00169	C6H12O6	C00936	Mannose		185698	28729	Hexoses	Organic oxygen compounds	Organooxygen compounds	Carbohydrates and carbohydrate conjugates	HMDB0000169,HMDB00169
HMDB0000172	L-Isoleucine	HMDB00172	C6H13NO2	C00407	Isoleucine	5193	6306	17191	Isoleucine and derivatives	Organic acids and derivatives	Carboxylic acids and derivatives	Amino acids, peptides, and analogues	HMDB0000172,HMDB00172
HMDB0000174	L-Fucose	HMDB00174HMDB0059624HMDB59624	C6H12O5	C01019	Fucose		439554	42548	Hexoses	Organic oxygen compounds	Organooxygen compounds	Carbohydrates and carbohydrate conjugates	HMDB0000174,HMDB00174,HMDB0059624,HMDB59624
HMDB0000175	Inosinic acid	HMDB00175	C10H13N4O8P	C00130	Inosinic_acid	5196	8582	17202	Purine ribonucleoside monophosphates	Nucleosides, nucleotides, and analogues	Purine nucleotides	Purine ribonucleotides	HMDB0000175,HMDB00175
HMDB0000176	Maleic acid	HMDB00176	C4H4O4	C01384	Maleic_acid		444266	18300	Dicarboxylic acids and derivatives	Organic acids and derivatives	Carboxylic acids and derivatives	Dicarboxylic acids and derivatives	HMDB0000176,HMDB00176
HMDB0000177	L-Histidine	HMDB0003412HMDB00177HMDB03412	C6H9N3O2	C00135	L-histidine	21	6274	15971	Histidine and derivatives	Organic acids and derivatives	Carboxylic acids and derivatives	Amino acids, peptides, and analogues	HMDB0000177,HMDB0003412,HMDB00177,HMDB03412
HMDB0000181	L-Dopa	HMDB00181	C9H11NO4	C00355	Levodopa	42	6047	15765	Tyrosine and derivatives	Organic acids and derivatives	Carboxylic acids and derivatives	Amino acids, peptides, and analogues	HMDB0000181,HMDB00181
HMDB0000182	L-Lysine	HMDB00182HMDB0062809HMDB62809	C6H14N2O2	C00047	Lysine	5200	5962	18019	L-alpha-amino acids	Organic acids and derivatives	Carboxylic acids and derivatives	Amino acids, peptides, and analogues	HMDB0000182,HMDB00182,HMDB0062809,HMDB62809
HMDB0000186	Alpha-Lactose	HMDB0005761HMDB00186HMDB05761	C12H22O11	C00243		267	84571	36219	O-glycosyl compounds	Organic oxygen compounds	Organooxygen compounds	Carbohydrates and carbohydrate conjugates	HMDB0000186,HMDB0005761,HMDB00186,HMDB05761
HMDB0000187	L-Serine	HMDB0000589HMDB00187HMDB00589HMDB0062263HMDB62263	C3H7NO3	C00065	L-serine	5203	5951	17115	Serine and derivatives	Organic acids and derivatives	Carboxylic acids and derivatives	Amino acids, peptides, and analogues	HMDB0000187,HMDB0000589,HMDB00187,HMDB00589,HMDB0062263,HMDB62263
HMDB0000189	Inosine triphosphate	HMDB00189	C10H15N4O14P3	C00081	Inosine triphosphate		8583	16039	Purine ribonucleoside triphosphates	Nucleosides, nucleotides, and analogues	Purine nucleotides	Purine ribonucleotides	HMDB0000189,HMDB00189
HMDB0000190	L-Lactic acid	HMDB0003328HMDB00190HMDB0062492HMDB03328HMDB62492	C3H6O3	C00186	Lactic_Acid	5205	107689	422	Alpha hydroxy acids and derivatives	Organic acids and derivatives	Hydroxy acids and derivatives	Alpha hydroxy acids and derivatives	HMDB0000190,HMDB0003328,HMDB00190,HMDB0062492,HMDB03328,HMDB62492
HMDB0000191	L-Aspartic acid	HMDB00191	C4H7NO4	C00049	Aspartic acid	5206	5960	17053	Aspartic acid and derivatives	Organic acids and derivatives	Carboxylic acids and derivatives	Amino acids, peptides, and analogues	HMDB0000191,HMDB00191
HMDB0000192	L-Cystine	HMDB00192	C6H12N2O4S2	C00491	Cystine	5207	67678	16283	L-cysteine-S-conjugates	Organic acids and derivatives	Carboxylic acids and derivatives	Amino acids, peptides, and analogues	HMDB0000192,HMDB00192
HMDB0000193	Isocitric acid	HMDB00193	C6H8O7	C00311	Isocitric_acid	3328	1198	30887	Tricarboxylic acids and derivatives	Organic acids and derivatives	Carboxylic acids and derivatives	Tricarboxylic acids and derivatives	HMDB0000193,HMDB00193
HMDB0000194	Anserine	HMDB00194	C10H16N4O3	C01262	Anserine	5209	112072	18323	Hybrid peptides	Organic acids and derivatives	Peptidomimetics	Hybrid peptides	HMDB0000194,HMDB00194
HMDB0000195	Inosine	HMDB00195	C10H12N4O5	C00294	Inosine	84	6021	17596	Purine nucleosides	Nucleosides, nucleotides, and analogues	Purine nucleosides	Purine nucleosides	HMDB0000195,HMDB00195
HMDB0000197	Indoleacetic acid	HMDB00197	C10H9NO2	C00954	Indole-3-acetic_acid		802	16411	Indole-3-acetic acid derivatives	Organoheterocyclic compounds	Indoles and derivatives	Indolyl carboxylic acids and derivatives	HMDB0000197,HMDB00197
HMDB0000201	L-Acetylcarnitine	HMDB0000456HMDB0000515HMDB00201HMDB00456HMDB00515	C9H18NO4		Acetyl-L-carnitine			57589	Acyl carnitines	Lipids and lipid-like molecules	Fatty Acyls	Fatty acid esters	HMDB0000201,HMDB0000456,HMDB0000515,HMDB00201,HMDB00456,HMDB00515
HMDB0000202	Methylmalonic acid	HMDB00202	C4H6O4	C02170	Methylmalonic_acid	3712	487	30860	Dicarboxylic acids and derivatives	Organic acids and derivatives	Carboxylic acids and derivatives	Dicarboxylic acids and derivatives	HMDB0000202,HMDB00202
HMDB0000205	Phenylpyruvic acid	HMDB0001237HMDB00205HMDB0031629HMDB01237HMDB31629	C9H8O3	C00166	Phenylpyruvic_acid	328	997	30851	Phenylpyruvic acid derivatives	Benzenoids	Benzene and substituted derivatives	Phenylpyruvic acid derivatives	HMDB0000205,HMDB0001237,HMDB00205,HMDB0031629,HMDB01237,HMDB31629
HMDB0000206	N6-Acetyl-L-lysine	HMDB00206	C8H16N2O3	C02727	Acetyllysine	5216	92832	17752	L-alpha-amino acids	Organic acids and derivatives	Carboxylic acids and derivatives	Amino acids, peptides, and analogues	HMDB0000206,HMDB00206
HMDB0000207	Oleic acid	HMDB0002066HMDB00207HMDB02066	C18H34O2	C00712	Oleic_acid	190	445639	16196	Long-chain fatty acids	Lipids and lipid-like molecules	Fatty Acyls	Fatty acids and conjugates	HMDB0000207,HMDB0002066,HMDB00207,HMDB02066
HMDB0000208	Oxoglutaric acid	HMDB0002812HMDB00208HMDB0062781HMDB02812HMDB62781	C5H6O5	C00026	Alpha-Ketoglutaric_acid	5218	51	30915	Gamma-keto acids and derivatives	Organic acids and derivatives	Keto acids and derivatives	Gamma-keto acids and derivatives	HMDB0000208,HMDB0002812,HMDB00208,HMDB0062781,HMDB02812,HMDB62781
HMDB0000209	Phenylacetic acid	HMDB0001326HMDB00209HMDB01326	C8H8O2	C07086	Phenylacetic_acid	129	999	30745	Benzene and substituted derivatives	Benzenoids	Benzene and substituted derivatives	Benzene and substituted derivatives	HMDB0000209,HMDB0001326,HMDB00209,HMDB01326
HMDB0000210	Pantothenic acid	HMDB00210HMDB0062717HMDB62717	C9H17NO5	C00864	Pantothenic_Acid		6613	46905	Secondary alcohols	Organic oxygen compounds	Organooxygen compounds	Alcohols and polyols	HMDB0000210,HMDB00210,HMDB0062717,HMDB62717
HMDB0000211	myo-Inositol	HMDB0002256HMDB00211HMDB02256	C6H12O6	C00137	Inositol	5221		17268	Cyclohexanols	Organic oxygen compounds	Organooxygen compounds	Alcohols and polyols	HMDB0000211,HMDB0002256,HMDB00211,HMDB02256
HMDB0000212	N-Acetylgalactosamine	HMDB0000835HMDB00212HMDB00835	C8H15NO6	C01074	N-Acetylgalactosamine	5222	84265	40356	N-acyl-alpha-hexosamines	Organic oxygen compounds	Organooxygen compounds	Carbohydrates and carbohydrate conjugates	HMDB0000212,HMDB0000835,HMDB00212,HMDB00835
HMDB0000213	myo-Inositol 1-phosphate	HMDB00213	C6H13O9P	C01177	Inositol_phosphate	359		18297	Inositol phosphates	Organic oxygen compounds	Organooxygen compounds	Alcohols and polyols	HMDB0000213,HMDB00213
HMDB0000214	Ornithine	HMDB0000818HMDB0004984HMDB00214HMDB00818HMDB04984	C5H12N2O2	C00077	Ornithine	27	6262	15729	L-alpha-amino acids	Organic acids and derivatives	Carboxylic acids and derivatives	Amino acids, peptides, and analogues	HMDB0000214,HMDB0000818,HMDB0004984,HMDB00214,HMDB00818,HMDB04984
HMDB0000215	N-Acetyl-D-glucosamine	HMDB0000533HMDB0014288HMDB00215HMDB00533HMDB14288	C8H15NO6	C00140		3356	439174	506227	Acylaminosugars	Organic oxygen compounds	Organooxygen compounds	Carbohydrates and carbohydrate conjugates	HMDB0000215,HMDB0000533,HMDB0014288,HMDB00215,HMDB00533,HMDB14288
HMDB0000216	Norepinephrine	HMDB00216HMDB0037685HMDB37685	C8H11NO3	C00547	Norepinephrine	5226	439260	18357	Catechols	Benzenoids	Phenols	Benzenediols	HMDB0000216,HMDB00216,HMDB0037685,HMDB37685
HMDB0000217	NADP	HMDB00217	C21H28N7O17P3	C00006	Nicotinamide adenine dinucleotide phosphate		5885	44409	Catechols	Benzenoids	Phenols	Benzenediols	HMDB0000217,HMDB00217
HMDB0000218	Orotidylic acid	HMDB00218	C10H13N2O11P	C01103	Orotidine 5'-monophosphate			15842	Pyrimidine ribonucleoside monophosphates	Nucleosides, nucleotides, and analogues	Pyrimidine nucleotides	Pyrimidine ribonucleotides	HMDB0000218,HMDB00218
HMDB0000220	Palmitic acid	HMDB00220HMDB0060083HMDB60083	C16H32O2	C00249	Palmitic_acid	187	985	15756	Long-chain fatty acids	Lipids and lipid-like molecules	Fatty Acyls	Fatty acids and conjugates	HMDB0000220,HMDB00220,HMDB0060083,HMDB60083
HMDB0000221	NADPH	HMDB0000799HMDB0006341HMDB00221HMDB00799HMDB06341	C21H30N7O17P3	C00005	Nicotinamide adenine dinucleotide phosphate	3691	5884	16474	(5'->5')-dinucleotides	Nucleosides, nucleotides, and analogues	(5'->5')-dinucleotides	(5'->5')-dinucleotides	HMDB0000221,HMDB0000799,HMDB0006341,HMDB00221,HMDB00799,HMDB06341
HMDB0000222	Palmitoylcarnitine	HMDB0000846HMDB00222HMDB00846	C23H46NO4	C02990	Palmitoylcarnitine	5231	11953816	17490	Acyl carnitines	Lipids and lipid-like molecules	Fatty Acyls	Fatty acid esters	HMDB0000222,HMDB0000846,HMDB00222,HMDB00846
HMDB0000223	Oxalacetic acid	HMDB00223	C4H4O5	C00036	Oxaloacetic_acid	123	970	30744	Short-chain keto acids and derivatives	Organic acids and derivatives	Keto acids and derivatives	Short-chain keto acids and derivatives	HMDB0000223,HMDB00223
HMDB0000224	O-Phosphoethanolamine	HMDB0012279HMDB00224HMDB0060151HMDB0060152HMDB12279HMDB60151HMDB60152	C2H8NO4P	C00346	Phosphorylethanolamine	5233	1015	17553	Phosphoethanolamines	Organic acids and derivatives	Organic phosphoric acids and derivatives	Phosphate esters	HMDB0000224,HMDB0012279,HMDB00224,HMDB0060151,HMDB0060152,HMDB12279,HMDB60151,HMDB60152
HMDB0000225	Oxoadipic acid	HMDB00225	C6H8O5	C00322		5234	71	15753	Medium-chain keto acids and derivatives	Organic acids and derivatives	Keto acids and derivatives	Medium-chain keto acids and derivatives	HMDB0000225,HMDB00225
HMDB0000226	Orotic acid	HMDB00226	C5H4N2O4	C00295	Orotic_acid	318	967	16742	Pyrimidinecarboxylic acids	Organoheterocyclic compounds	Diazines	Pyrimidines and pyrimidine derivatives	HMDB0000226,HMDB00226
HMDB0000227	Mevalonic acid	HMDB00227HMDB0059629HMDB59629	C6H12O4	C00418	Mevalonic_acid		439230	17710	Hydroxy fatty acids	Lipids and lipid-like molecules	Fatty Acyls	Fatty acids and conjugates	HMDB0000227,HMDB00227,HMDB0059629,HMDB59629
HMDB0000228	Phenol	HMDB00228	C6H6O	C15584	Phenol		996	15882	1-hydroxy-4-unsubstituted benzenoids	Benzenoids	Phenols	1-hydroxy-4-unsubstituted benzenoids	HMDB0000228,HMDB00228
HMDB0000229	Nicotinamide ribotide	HMDB00229HMDB0059645HMDB59645	C11H16N2O8P	C00455			14181	14648	Nicotinamide nucleotides	Nucleosides, nucleotides, and analogues	Pyridine nucleotides	Nicotinamide nucleotides	HMDB0000229,HMDB00229,HMDB0059645,HMDB59645
HMDB0000230	N-Acetylneuraminic acid	HMDB0000800HMDB00230HMDB00800	C11H19NO9	C19910	N-Acetylneuraminic acid		445063	45744	N-acylneuraminic acids	Organic oxygen compounds	Organooxygen compounds	Carbohydrates and carbohydrate conjugates	HMDB0000230,HMDB0000800,HMDB00230,HMDB00800
HMDB0000232	Quinolinic acid	HMDB00232	C7H5NO4	C03722	Quinolinic_acid		1066	16675	Pyridinecarboxylic acids	Organoheterocyclic compounds	Pyridines and derivatives	Pyridinecarboxylic acids and derivatives	HMDB0000232,HMDB00232
HMDB0000234	Testosterone	HMDB00234	C19H28O2	C00535	Testosterone		6013	17347	Androgens and derivatives	Lipids and lipid-like molecules	Steroids and steroid derivatives	Androstane steroids	HMDB0000234,HMDB00234
HMDB0000235	Thiamine	HMDB00235	C12H17N4OS	C00378	Thiamine		1130	18385	Thiamines	Organoheterocyclic compounds	Diazines	Pyrimidines and pyrimidine derivatives	HMDB0000235,HMDB00235
HMDB0000237	Propionic acid	HMDB00237	C3H6O2	C00163	Propionic acid	3215	1032	30768	Carboxylic acids	Organic acids and derivatives	Carboxylic acids and derivatives	Carboxylic acids	HMDB0000237,HMDB00237
HMDB0000238	Sepiapterin	HMDB00238	C9H11N5O3	C00835	Sepiapterin	5244	65253	804632	Pterins and derivatives	Organoheterocyclic compounds	Pteridines and derivatives	Pterins and derivatives	HMDB0000238,HMDB00238
HMDB0000239	Pyridoxine	HMDB0002075HMDB00239HMDB02075	C8H11NO3	C00314	Pyridoxine		1054	16709	Pyridoxines	Organoheterocyclic compounds	Pyridines and derivatives	Pyridoxines	HMDB0000239,HMDB0002075,HMDB00239,HMDB02075
HMDB0000240	Sulfite	HMDB0001033HMDB0003008HMDB00240HMDB0034829HMDB01033HMDB03008HMDB34829	H2O3S	C00094	Sulfite		1100	48854	Non-metal sulfites	Homogeneous non-metal compounds	Non-metal oxoanionic compounds	Non-metal sulfites	HMDB0000240,HMDB0001033,HMDB0003008,HMDB00240,HMDB0034829,HMDB01033,HMDB03008,HMDB34829
HMDB0000241	Protoporphyrin IX	HMDB00241	C34H34N4O4	C02191	Protoporphyrin_IX			15430	Porphyrins	Organoheterocyclic compounds	Tetrapyrroles and derivatives	Porphyrins	HMDB0000241,HMDB00241
HMDB0000243	Pyruvic acid	HMDB00243	C3H4O3	C00022	Pyruvic_acid		1060	32816	Alpha-keto acids and derivatives	Organic acids and derivatives	Keto acids and derivatives	Alpha-keto acids and derivatives	HMDB0000243,HMDB00243
HMDB0000244	Riboflavin	HMDB00244	C17H20N4O6	C00255	Riboflavin		493570	17015	Flavins	Organoheterocyclic compounds	Pteridines and derivatives	Alloxazines and isoalloxazines	HMDB0000244,HMDB00244
HMDB0000245	Porphobilinogen	HMDB00245	C10H14N2O4	C00931	Porphobilinogen		1021	17381	Aralkylamines	Organic nitrogen compounds	Organonitrogen compounds	Amines	HMDB0000245,HMDB00245
HMDB0000246	Tetrahydrofuran	HMDB00246	C4H8O		THF		8028	26911	Tetrahydrofurans	Organoheterocyclic compounds	Tetrahydrofurans	Tetrahydrofurans	HMDB0000246,HMDB00246
HMDB0000247	Sorbitol	HMDB00247	C6H14O6	C00794	Sorbitol		5780	17924	Sugar alcohols	Organic oxygen compounds	Organooxygen compounds	Carbohydrates and carbohydrate conjugates	HMDB0000247,HMDB00247
HMDB0000248	Thyroxine	HMDB0001918HMDB00248HMDB01918	C15H11I4NO4	C01829	Levothyroxine			18332	Phenylalanine and derivatives	Organic acids and derivatives	Carboxylic acids and derivatives	Amino acids, peptides, and analogues	HMDB0000248,HMDB0001918,HMDB00248,HMDB01918
HMDB0000250	Pyrophosphate	HMDB00250	H4O7P2	C00013	Pyrophosphate		1023	29888	Non-metal pyrophosphates	Homogeneous non-metal compounds	Non-metal oxoanionic compounds	Non-metal pyrophosphates	HMDB0000250,HMDB00250
HMDB0000251	Taurine	HMDB00251	C2H7NO3S	C00245	Taurine	31	1123	15891	Organosulfonic acids	Organic acids and derivatives	Organic sulfonic acids and derivatives	Organosulfonic acids and derivatives	HMDB0000251,HMDB00251
HMDB0000252	Sphingosine	HMDB00252	C18H37NO2	C00319	Sphingosine		5280335	16393	1,2-aminoalcohols	Organic nitrogen compounds	Organonitrogen compounds	Amines	HMDB0000252,HMDB00252
HMDB0000253	Pregnenolone	HMDB00253	C21H32O2	C01953	Pregnenolone		8955	16581	Gluco/mineralocorticoids, progestogins and derivatives	Lipids and lipid-like molecules	Steroids and steroid derivatives	Pregnane steroids	HMDB0000253,HMDB00253
HMDB0000254	Succinic acid	HMDB00254	C4H6O4	C00042	Succinic_acid		1738118	15741	Dicarboxylic acids and derivatives	Organic acids and derivatives	Carboxylic acids and derivatives	Dicarboxylic acids and derivatives	HMDB0000254,HMDB00254
HMDB0000256	Squalene	HMDB00256	C30H50	C00751	Squalene		638072	15440	Triterpenoids	Lipids and lipid-like molecules	Prenol lipids	Triterpenoids	HMDB0000256,HMDB00256
HMDB0000257	Thiosulfate	HMDB00257	H2O3S2	C05529	Thiosulfate		1085	5587	Non-metal thiosulfates	Homogeneous non-metal compounds	Non-metal oxoanionic compounds	Non-metal thiosulfates	HMDB0000257,HMDB00257
HMDB0000258	Sucrose	HMDB00258HMDB0125600	C12H22O11	C00089	Sucrose		5988	17992	O-glycosyl compounds	Organic oxygen compounds	Organooxygen compounds	Carbohydrates and carbohydrate conjugates	HMDB0000258,HMDB00258,HMDB0125600
HMDB0000259	Serotonin	HMDB00259	C10H12N2O	C00780	Serotonin		5202	28790	Serotonins	Organoheterocyclic compounds	Indoles and derivatives	Tryptamines and derivatives	HMDB0000259,HMDB00259
HMDB0000262	Thymine	HMDB00262	C5H6N2O2	C00178	Thymine	290	1135	17821	Hydroxypyrimidines	Organoheterocyclic compounds	Diazines	Pyrimidines and pyrimidine derivatives	HMDB0000262,HMDB00262
HMDB0000263	Phosphoenolpyruvic acid	HMDB00263	C3H5O6P	C00074	Phosphoenolpyruvic_acid		1005	44897	Phosphate esters	Organic acids and derivatives	Organic phosphoric acids and derivatives	Phosphate esters	HMDB0000263,HMDB00263
HMDB0000265	Liothyronine	HMDB0006780HMDB00265HMDB06780	C15H12I3NO4	C02465	Triiodothyronine		5920	18258	Phenylalanine and derivatives	Organic acids and derivatives	Carboxylic acids and derivatives	Amino acids, peptides, and analogues	HMDB0000265,HMDB0006780,HMDB00265,HMDB06780
HMDB0000267	Pyroglutamic acid	HMDB0000805HMDB00267HMDB0060262HMDB00805HMDB60262	C5H7NO3	C01879	Pyroglutamic_acid		7405	18183	Alpha amino acids and derivatives	Organic acids and derivatives	Carboxylic acids and derivatives	Amino acids, peptides, and analogues	HMDB0000267,HMDB0000805,HMDB00267,HMDB0060262,HMDB00805,HMDB60262
HMDB0000268	Tetrahydrocorticosterone	HMDB00268	C21H34O4	C05476	Tetrahydrocorticosterone				21-hydroxysteroids	Lipids and lipid-like molecules	Steroids and steroid derivatives	Hydroxysteroids	HMDB0000268,HMDB00268
HMDB0000269	Sphinganine	HMDB00269	C18H39NO2	C00836	Safingol		91486	16566	1,2-aminoalcohols	Organic nitrogen compounds	Organonitrogen compounds	Amines	HMDB0000269,HMDB00269
HMDB0000271	Sarcosine	HMDB00271	C3H7NO2	C00213	Sarcosine	51	1088	15611	Alpha amino acids	Organic acids and derivatives	Carboxylic acids and derivatives	Amino acids, peptides, and analogues	HMDB0000271,HMDB00271
HMDB0000272	Phosphoserine	HMDB00272	C3H8NO6P	C01005	3-phosphoserine	5270	68841	15811	L-alpha-amino acids	Organic acids and derivatives	Carboxylic acids and derivatives	Amino acids, peptides, and analogues	HMDB0000272,HMDB00272
HMDB0000273	Thymidine	HMDB00273	C10H14N2O5	C00214	Thymidine	3375	5789	17748	Pyrimidine 2'-deoxyribonucleosides	Nucleosides, nucleotides, and analogues	Pyrimidine nucleosides	Pyrimidine 2'-deoxyribonucleosides	HMDB0000273,HMDB00273
HMDB0000277	Sphingosine 1-phosphate	HMDB00277HMDB0062531HMDB62531	C18H38NO5P	C06124	Sphingosine-1-phosphate		5283560	37550	Phosphosphingolipids	Lipids and lipid-like molecules	Sphingolipids	Phosphosphingolipids	HMDB0000277,HMDB00277,HMDB0062531,HMDB62531
HMDB0000279	Saccharopine	HMDB00279HMDB0062698HMDB62698	C11H20N2O6	C00449	Saccharopine	383	160556	16927	Glutamic acid and derivatives	Organic acids and derivatives	Carboxylic acids and derivatives	Amino acids, peptides, and analogues	HMDB0000279,HMDB00279,HMDB0062698,HMDB62698
HMDB0000280	Phosphoribosyl pyrophosphate	HMDB00280	C5H13O14P3	C00119	Phosphoribosyl pyrophosphate	5274	7339	17111	Pentose phosphates	Organic oxygen compounds	Organooxygen compounds	Carbohydrates and carbohydrate conjugates	HMDB0000280,HMDB00280
HMDB0000283	D-Ribose	HMDB0012194HMDB00283HMDB12194	C5H10O5	C00121	Ribose	313	5779	47013	Pentoses	Organic oxygen compounds	Organooxygen compounds	Carbohydrates and carbohydrate conjugates	HMDB0000283,HMDB0012194,HMDB00283,HMDB12194
HMDB0000285	Uridine triphosphate	HMDB00285	C9H15N2O15P3	C00075	Uridine triphosphate	5277	6133	15713	Pyrimidine ribonucleoside triphosphates	Nucleosides, nucleotides, and analogues	Pyrimidine nucleotides	Pyrimidine ribonucleotides	HMDB0000285,HMDB00285
HMDB0000286	Uridine diphosphate glucose	HMDB00286HMDB0060079HMDB60079	C15H24N2O17P2	C00029	Uridine_diphosphate_glucose		8629	46229	Pyrimidine nucleotide sugars	Nucleosides, nucleotides, and analogues	Pyrimidine nucleotides	Pyrimidine nucleotide sugars	HMDB0000286,HMDB00286,HMDB0060079,HMDB60079
HMDB0000288	Uridine 5'-monophosphate	HMDB00288	C9H13N2O9P	C00105	Uridine_monophosphate		6030	16695	Pyrimidine ribonucleoside monophosphates	Nucleosides, nucleotides, and analogues	Pyrimidine nucleotides	Pyrimidine ribonucleotides	HMDB0000288,HMDB00288
HMDB0000289	Uric acid	HMDB00289	C5H4N4O3	C00366	Uric_acid	88	1175	17775	Xanthines	Organoheterocyclic compounds	Imidazopyrimidines	Purines and purine derivatives	HMDB0000289,HMDB00289
HMDB0000290	Uridine diphosphate-N-acetylglucosamine	HMDB00290	C17H27N3O17P2	C00043		5281	445675	16264	Pyrimidine nucleotide sugars	Nucleosides, nucleotides, and analogues	Pyrimidine nucleotides	Pyrimidine nucleotide sugars	HMDB0000290,HMDB00290
HMDB0000291	Vanillylmandelic acid	HMDB00291HMDB0133489	C9H10O5	C05584	Vanillylmandelic acid	697	736172	1127735	Methoxyphenols	Benzenoids	Phenols	Methoxyphenols	HMDB0000291,HMDB00291,HMDB0133489
HMDB0000292	Xanthine	HMDB00292	C5H4N4O2	C00385	Xanthine	82	1188	17712	Xanthines	Organoheterocyclic compounds	Imidazopyrimidines	Purines and purine derivatives	HMDB0000292,HMDB00292
HMDB0000293	Xanthosine 5-triphosphate	HMDB00293	C10H15N4O15P3	C00700			439296	10049	Purine ribonucleoside triphosphates	Nucleosides, nucleotides, and analogues	Purine nucleotides	Purine ribonucleotides	HMDB0000293,HMDB00293
HMDB0000294	Urea	HMDB00294	CH4N2O	C00086	Urea	6	1176	16199	Ureas	Organic acids and derivatives	Organic carbonic acids and derivatives	Ureas	HMDB0000294,HMDB00294
HMDB0000295	Uridine 5'-diphosphate	HMDB00295	C9H14N2O12P2	C00015	Uridine_Diphosphate		6031	17659	Pyrimidine ribonucleoside diphosphates	Nucleosides, nucleotides, and analogues	Pyrimidine nucleotides	Pyrimidine ribonucleotides	HMDB0000295,HMDB00295
HMDB0000296	Uridine	HMDB00296	C9H12N2O6	C00299	Uridine	90	6029	16704	Pyrimidine nucleosides	Nucleosides, nucleotides, and analogues	Pyrimidine nucleosides	Pyrimidine nucleosides	HMDB0000296,HMDB00296
HMDB0000299	Xanthosine	HMDB00299	C10H12N4O6	C01762	Xanthosine	3408	64959	18107	Purine nucleosides	Nucleosides, nucleotides, and analogues	Purine nucleosides	Purine nucleosides	HMDB0000299,HMDB00299
HMDB0000300	Uracil	HMDB00300	C4H4N2O2	C00106	Uracil	258	1174	17568	Pyrimidones	Organoheterocyclic compounds	Diazines	Pyrimidines and pyrimidine derivatives	HMDB0000300,HMDB00300
HMDB0000301	Urocanic acid	HMDB0002280HMDB00301HMDB0034174HMDB02280HMDB34174	C6H6N2O2	C00785	Urocanic_acid	298	736715	30817	Imidazolyl carboxylic acids and derivatives	Organoheterocyclic compounds	Azoles	Imidazoles	HMDB0000301,HMDB0002280,HMDB00301,HMDB0034174,HMDB02280,HMDB34174
HMDB0000302	Uridine diphosphategalactose	HMDB00302HMDB0062573HMDB62573	C15H24N2O17P2	C00052		5291	18068	67119	Pyrimidine nucleotide sugars	Nucleosides, nucleotides, and analogues	Pyrimidine nucleotides	Pyrimidine nucleotide sugars	HMDB0000302,HMDB00302,HMDB0062573,HMDB62573
HMDB0000303	Tryptamine	HMDB00303HMDB0060064HMDB60064	C10H12N2	C00398	Tryptamine		1150	16765	Tryptamines and derivatives	Organoheterocyclic compounds	Indoles and derivatives	Tryptamines and derivatives	HMDB0000303,HMDB00303,HMDB0060064,HMDB60064
HMDB0000304	Uridine diphosphate-N-acetylgalactosamine	HMDB00304HMDB0062760HMDB62760	C17H27N3O17P2				1167		Pyrimidine nucleotide sugars	Nucleosides, nucleotides, and analogues	Pyrimidine nucleotides	Pyrimidine nucleotide sugars	HMDB0000304,HMDB00304,HMDB0062760,HMDB62760
HMDB0000305	Vitamin A	HMDB00305	C20H30O	C17276	Vitamin_A		445354	17336	Retinoids	Lipids and lipid-like molecules	Prenol lipids	Retinoids	HMDB0000305,HMDB00305
HMDB0000306	Tyramine	HMDB00306HMDB0062629HMDB62629	C8H11NO	C00483	Tyramine	60	5610	15760	Phenethylamines	Benzenoids	Benzene and substituted derivatives	Phenethylamines	HMDB0000306,HMDB00306,HMDB0062629,HMDB62629
HMDB0000307	1beta-Hydroxycholic acid	HMDB00307	C24H40O6			5296	5283893		Tetrahydroxy bile acids, alcohols and derivatives	Lipids and lipid-like molecules	Steroids and steroid derivatives	Bile acids, alcohols and derivatives	HMDB0000307,HMDB00307
HMDB0000308	3b-Hydroxy-5-cholenoic acid	HMDB00308	C24H38O3			5297	92997	384794	Monohydroxy bile acids, alcohols and derivatives	Lipids and lipid-like molecules	Steroids and steroid derivatives	Bile acids, alcohols and derivatives	HMDB0000308,HMDB00308
HMDB0000309	3alpha,16beta-Dihydroxyandrostenone	HMDB00309	C19H28O3				44263333		Androgens and derivatives	Lipids and lipid-like molecules	Steroids and steroid derivatives	Androstane steroids	HMDB0000309,HMDB00309
HMDB0000310	Methylacetoacetic acid	HMDB00310	C5H8O3			5299	7757		Beta-keto acids and derivatives	Organic acids and derivatives	Keto acids and derivatives	Beta-keto acids and derivatives	HMDB0000310,HMDB00310
HMDB0000311	3b,4b,7a,12a-Tetrahydroxy-5b-cholanoic acid	HMDB00311	C24H40O6			5300	5283896		Tetrahydroxy bile acids, alcohols and derivatives	Lipids and lipid-like molecules	Steroids and steroid derivatives	Bile acids, alcohols and derivatives	HMDB0000311,HMDB00311
HMDB0000312	3alpha,7alpha,12beta-Trihydroxy-5beta-cholanoic acid	HMDB00312	C24H40O5			5301	5283869	36240	Trihydroxy bile acids, alcohols and derivatives	Lipids and lipid-like molecules	Steroids and steroid derivatives	Bile acids, alcohols and derivatives	HMDB0000312,HMDB00312
HMDB0000313	16b-Hydroxyestrone	HMDB00313	C18H22O3	C05300		5302	22833517	87628	Estrogens and derivatives	Lipids and lipid-like molecules	Steroids and steroid derivatives	Estrane steroids	HMDB0000313,HMDB00313
HMDB0000314	3b-Allotetrahydrocortisol	HMDB00314	C21H34O5			5303	12444612		21-hydroxysteroids	Lipids and lipid-like molecules	Steroids and steroid derivatives	Hydroxysteroids	HMDB0000314,HMDB00314
HMDB0000315	16-a-Hydroxypregnenolone	HMDB00315	C21H32O3	C06390		5304	6452574	771	Gluco/mineralocorticoids, progestogins and derivatives	Lipids and lipid-like molecules	Steroids and steroid derivatives	Pregnane steroids	HMDB0000315,HMDB00315
HMDB0000316	2b,3a,7a,12a-Tetrahydroxy-5b-cholanoic acid	HMDB00316	C24H40O6			5305	53477680		Tetrahydroxy bile acids, alcohols and derivatives	Lipids and lipid-like molecules	Steroids and steroid derivatives	Bile acids, alcohols and derivatives	HMDB0000316,HMDB00316
HMDB0000317	2-Hydroxy-3-methylpentanoic acid	HMDB00317	C6H12O3			5306	10796774	89228	Hydroxy fatty acids	Lipids and lipid-like molecules	Fatty Acyls	Fatty acids and conjugates	HMDB0000317,HMDB00317
HMDB0000318	3,4-Dihydroxyphenylglycol	HMDB0005870HMDB00318HMDB05870	C8H10O4	C05576		5307	91528	1387	Catechols	Benzenoids	Phenols	Benzenediols	HMDB0000318,HMDB0005870,HMDB00318,HMDB05870
HMDB0000319	18-Hydroxycorticosterone	HMDB00319	C21H30O5	C01124	18-Hydroxycorticosterone	5308	11222	16485	21-hydroxysteroids	Lipids and lipid-like molecules	Steroids and steroid derivatives	Hydroxysteroids	HMDB0000319,HMDB00319
HMDB0000320	3a,4b,7a-Trihydroxy-5b-cholanoic acid	HMDB00320	C24H40O5			5309	53477681		Trihydroxy bile acids, alcohols and derivatives	Lipids and lipid-like molecules	Steroids and steroid derivatives	Bile acids, alcohols and derivatives	HMDB0000320,HMDB00320
HMDB0000321	2-Hydroxyadipic acid	HMDB00321	C6H10O5	C02360		5310	193530	17023	Medium-chain fatty acids	Lipids and lipid-like molecules	Fatty Acyls	Fatty acids and conjugates	HMDB0000321,HMDB00321
HMDB0000322	16-Oxoandrostenediol	HMDB00322	C19H28O3			5311	53477682		Androgens and derivatives	Lipids and lipid-like molecules	Steroids and steroid derivatives	Androstane steroids	HMDB0000322,HMDB00322
HMDB0000323	3-Amino-2-piperidone	HMDB00323	C5H10N2O			5312	5200225	76341	Alpha amino acid amides	Organic acids and derivatives	Carboxylic acids and derivatives	Amino acids, peptides, and analogues	HMDB0000323,HMDB00323
HMDB0000324	3alpha,16alpha-Dihydroxyandrostenone	HMDB0000388HMDB00324HMDB00388	C19H28O3				20848927		Androgens and derivatives	Lipids and lipid-like molecules	Steroids and steroid derivatives	Androstane steroids	HMDB0000324,HMDB0000388,HMDB00324,HMDB00388
HMDB0000325	3-Hydroxysuberic acid	HMDB00325	C8H14O5			5314	22328017	70766	Medium-chain hydroxy acids and derivatives	Organic acids and derivatives	Hydroxy acids and derivatives	Medium-chain hydroxy acids and derivatives	HMDB0000325,HMDB00325
HMDB0000326	1b,3a,12a-Trihydroxy-5b-cholanoic acid	HMDB00326	C24H40O5			5315	53477683	89219	Trihydroxy bile acids, alcohols and derivatives	Lipids and lipid-like molecules	Steroids and steroid derivatives	Bile acids, alcohols and derivatives	HMDB0000326,HMDB00326
HMDB0000328	12-Ketodeoxycholic acid	HMDB00328	C24H38O4			5317	3080612	803536	Monohydroxy bile acids, alcohols and derivatives	Lipids and lipid-like molecules	Steroids and steroid derivatives	Bile acids, alcohols and derivatives	HMDB0000328,HMDB00328
HMDB0000329	2-Phenylbutyric acid	HMDB00329	C10H12O2		Sodium phenylbutyrate	5318	7012	86545	Phenylpropanes	Benzenoids	Benzene and substituted derivatives	Phenylpropanes	HMDB0000329,HMDB00329
HMDB0000330	3a,4b,12a-Trihydroxy-5b-cholanoic acid	HMDB00330	C24H40O5			5317	3080612	803536	Monohydroxy bile acids, alcohols and derivatives	Lipids and lipid-like molecules	Steroids and steroid derivatives	Bile acids, alcohols and derivatives	HMDB0000330,HMDB00330
HMDB0000331	3a,7b,12a-Trihydroxyoxocholanyl-Glycine	HMDB00331	C26H43NO6				44263376		Glycinated bile acids and derivatives	Lipids and lipid-like molecules	Steroids and steroid derivatives	Bile acids, alcohols and derivatives	HMDB0000331,HMDB00331
HMDB0000332	18-Oxocortisol	HMDB00332	C21H28O6			5321	44263344	89213	21-hydroxysteroids	Lipids and lipid-like molecules	Steroids and steroid derivatives	Hydroxysteroids	HMDB0000332,HMDB00332
HMDB0000333	Isohomovanillic acid	HMDB00333	C9H10O4			5322	160562	70818	Methoxyphenols	Benzenoids	Phenols	Methoxyphenols	HMDB0000333,HMDB00333
HMDB0000335	16a-Hydroxyestrone	HMDB00335	C18H22O3	C05300		2580	115116	776	Estrogens and derivatives	Lipids and lipid-like molecules	Steroids and steroid derivatives	Estrane steroids	HMDB0000335,HMDB00335
HMDB0000336	(R)-3-Hydroxyisobutyric acid	HMDB00336	C4H8O3				11217234		Beta hydroxy acids and derivatives	Organic acids and derivatives	Hydroxy acids and derivatives	Beta hydroxy acids and derivatives	HMDB0000336,HMDB00336
HMDB0000337	(S)-3,4-Dihydroxybutyric acid	HMDB0006118HMDB00337HMDB06118	C4H8O4				150929	86371	Beta hydroxy acids and derivatives	Organic acids and derivatives	Hydroxy acids and derivatives	Beta hydroxy acids and derivatives	HMDB0000337,HMDB0006118,HMDB00337,HMDB06118
HMDB0000338	2-Hydroxyestradiol	HMDB0003962HMDB00338HMDB03962	C18H24O3	C05301	2-Hydroxyestradiol	5327	247304	28744	Estrogens and derivatives	Lipids and lipid-like molecules	Steroids and steroid derivatives	Estrane steroids	HMDB0000338,HMDB0003962,HMDB00338,HMDB03962
HMDB0000339	2-Methylbutyrylglycine	HMDB00339	C7H13NO3			5328	193872	86366	N-acyl-alpha amino acids	Organic acids and derivatives	Carboxylic acids and derivatives	Amino acids, peptides, and analogues	HMDB0000339,HMDB00339
HMDB0000340	3a,7a,12a,19-Tetrahydroxy-5b-cholanoic acid	HMDB00340	C24H40O6			5329	5283905		Tetrahydroxy bile acids, alcohols and derivatives	Lipids and lipid-like molecules	Steroids and steroid derivatives	Bile acids, alcohols and derivatives	HMDB0000340,HMDB00340
HMDB0000341	2-Octenedioic acid	HMDB00341	C8H12O4			5330	6079438	89192	Medium-chain fatty acids	Lipids and lipid-like molecules	Fatty Acyls	Fatty acids and conjugates	HMDB0000341,HMDB00341
HMDB0000343	2-Hydroxyestrone	HMDB00343	C18H22O3	C05298	2-Hydroxyestrone			1156	Estrogens and derivatives	Lipids and lipid-like molecules	Steroids and steroid derivatives	Estrane steroids	HMDB0000343,HMDB00343
HMDB0000344	2-Methoxyestradiol-3-methylether	HMDB00344	C20H28O3			5330	6079438	89192	Medium-chain fatty acids	Lipids and lipid-like molecules	Fatty Acyls	Fatty acids and conjugates	HMDB0000344,HMDB00344
HMDB0000345	3-Hydroxyadipic acid	HMDB00345	C6H10O5			5334	151913	89205	Medium-chain hydroxy acids and derivatives	Organic acids and derivatives	Hydroxy acids and derivatives	Medium-chain hydroxy acids and derivatives	HMDB0000345,HMDB00345
HMDB0000346	3-Deoxyarabinohexonic acid	HMDB00346	C6H12O6			5335	152990	45626	Medium-chain hydroxy acids and derivatives	Organic acids and derivatives	Hydroxy acids and derivatives	Medium-chain hydroxy acids and derivatives	HMDB0000346,HMDB00346
HMDB0000347	16b-Hydroxyestradiol	HMDB00347	C18H24O3			5336	68929	87620	Estrogens and derivatives	Lipids and lipid-like molecules	Steroids and steroid derivatives	Estrane steroids	HMDB0000347,HMDB00347
HMDB0000348	3b,12a-Dihydroxy-5a-cholanoic acid	HMDB00348	C24H40O4			5337	5283835		Dihydroxy bile acids, alcohols and derivatives	Lipids and lipid-like molecules	Steroids and steroid derivatives	Bile acids, alcohols and derivatives	HMDB0000348,HMDB00348
HMDB0000349	Erythrono-1,4-lactone	HMDB0002475HMDB00349HMDB02475	C4H6O4			5338	5325915	87625	Gamma butyrolactones	Organoheterocyclic compounds	Lactones	Gamma butyrolactones	HMDB0000349,HMDB0002475,HMDB00349,HMDB02475
HMDB0000350	3-Hydroxysebacic acid	HMDB0002534HMDB00350HMDB02534	C10H18O5				124350389		Medium-chain hydroxy acids and derivatives	Organic acids and derivatives	Hydroxy acids and derivatives	Medium-chain hydroxy acids and derivatives	HMDB0000350,HMDB0002534,HMDB00350,HMDB02534
HMDB0000351	(2S,3R)-3-Hydroxy-2-methylbutanoic acid	HMDB00351	C5H10O3			5340	12313370		Hydroxy fatty acids	Lipids and lipid-like molecules	Fatty Acyls	Fatty acids and conjugates	HMDB0000351,HMDB00351
HMDB0000352	16a-Hydroxydehydroisoandrosterone	HMDB00352	C19H28O3	C05139		5341	102030	27771	Androgens and derivatives	Lipids and lipid-like molecules	Steroids and steroid derivatives	Androstane steroids	HMDB0000352,HMDB00352
HMDB0000353	3b,15b,17a-Trihydroxy-pregnenone	HMDB00353	C21H32O4			3786	160471	37051	Hydroxy fatty acids	Lipids and lipid-like molecules	Fatty Acyls	Fatty acids and conjugates	HMDB0000353,HMDB00353
HMDB0000354	2-Methyl-3-hydroxybutyric acid	HMDB0000420HMDB0000605HMDB0002187HMDB00354HMDB00420HMDB00605HMDB02187	C5H10O3			3786	160471	37051	Hydroxy fatty acids	Lipids and lipid-like molecules	Fatty Acyls	Fatty acids and conjugates	HMDB0000354,HMDB0000420,HMDB0000605,HMDB0002187,HMDB00354,HMDB00420,HMDB00605,HMDB02187
HMDB0000355	3-Hydroxymethylglutaric acid	HMDB00355HMDB0059737HMDB59737	C6H10O5	C03761		5344	1662	16831	Hydroxy fatty acids	Lipids and lipid-like molecules	Fatty Acyls	Fatty acids and conjugates	HMDB0000355,HMDB00355,HMDB0059737,HMDB59737
HMDB0000356	17-Epiestriol	HMDB00356	C18H24O3		17-epiestriol	5345	256737	42156	Estrogens and derivatives	Lipids and lipid-like molecules	Steroids and steroid derivatives	Estrane steroids	HMDB0000356,HMDB00356
HMDB0000359	3alpha,7alpha-Dihydroxycoprostanic acid	HMDB0001974HMDB00359HMDB01974	C27H46O4			5348	5284239	16577	Dihydroxy bile acids, alcohols and derivatives	Lipids and lipid-like molecules	Steroids and steroid derivatives	Bile acids, alcohols and derivatives	HMDB0000359,HMDB0001974,HMDB00359,HMDB01974
HMDB0000360	2,4-Dihydroxybutanoic acid	HMDB00360	C4H8O4			5349	192742	86348	Short-chain hydroxy acids and derivatives	Organic acids and derivatives	Hydroxy acids and derivatives	Short-chain hydroxy acids and derivatives	HMDB0000360,HMDB00360
HMDB0000361	3b,7a-Dihydroxy-5b-cholanoic acid	HMDB00361	C24H40O4	C17660		5350	164673	88102	Dihydroxy bile acids, alcohols and derivatives	Lipids and lipid-like molecules	Steroids and steroid derivatives	Bile acids, alcohols and derivatives	HMDB0000361,HMDB00361
HMDB0000362	2-Phosphoglyceric acid	HMDB00362HMDB0062707HMDB62707	C3H7O7P		2-Phosphoglyceric_acid		59	24344	Sugar acids and derivatives	Organic oxygen compounds	Organooxygen compounds	Carbohydrates and carbohydrate conjugates	HMDB0000362,HMDB00362,HMDB0062707,HMDB62707
HMDB0000363	17a-Hydroxypregnenolone	HMDB00363	C21H32O3	C05138	17-Hydroxypregnenolone	5352	91451	28750	Gluco/mineralocorticoids, progestogins and derivatives	Lipids and lipid-like molecules	Steroids and steroid derivatives	Pregnane steroids	HMDB0000363,HMDB00363
HMDB0000364	3a,6a,7b-Trihydroxy-5b-cholanoic acid	HMDB0006053HMDB00364HMDB06053	C24H40O5	C17727		5353	5283851	81299	Trihydroxy bile acids, alcohols and derivatives	Lipids and lipid-like molecules	Steroids and steroid derivatives	Bile acids, alcohols and derivatives	HMDB0000364,HMDB0006053,HMDB00364,HMDB06053
HMDB0000365	Epiandrosterone	HMDB00365	C19H30O2	C07635	Epiandrosterone		11055399		Androgens and derivatives	Lipids and lipid-like molecules	Steroids and steroid derivatives	Androstane steroids	HMDB0000365,HMDB00365
HMDB0000366	2-Deoxyribonic acid	HMDB00366	C5H10O5			5355	11528367	86350	Beta hydroxy acids and derivatives	Organic acids and derivatives	Hydroxy acids and derivatives	Beta hydroxy acids and derivatives	HMDB0000366,HMDB00366
HMDB0000367	3a,6b,7b,12a-Tetrahydroxy-5b-cholanoic acid	HMDB00367	C24H40O6				53481262		Gangliosides	Lipids and lipid-like molecules	Sphingolipids	Glycosphingolipids	HMDB0000367,HMDB00367
HMDB0000368	2(R)-Hydroxyadipic acid	HMDB00368	C6H10O5			5357	9855559	55541	Medium-chain fatty acids	Lipids and lipid-like molecules	Fatty Acyls	Fatty acids and conjugates	HMDB0000368,HMDB00368
HMDB0000369	3b,17b-Dihydroxyetiocholane	HMDB00369	C19H32O2			5358	53477687	36715	Androgens and derivatives	Lipids and lipid-like molecules	Steroids and steroid derivatives	Androstane steroids	HMDB0000369,HMDB00369
HMDB0000370	2-Amino-3-phosphonopropionic acid	HMDB00370	C3H8NO5P	C05672		5359	3857	28388	Alpha amino acids	Organic acids and derivatives	Carboxylic acids and derivatives	Amino acids, peptides, and analogues	HMDB0000370,HMDB00370
HMDB0000371	1,3,12-Trihydroxycholan-24-oic acid	HMDB00371	C24H40O5						Phosphatidylglycerols	Lipids and lipid-like molecules	Glycerophospholipids	Glycerophosphoglycerols	HMDB0000371,HMDB00371
HMDB0000372	16-Oxoestrone	HMDB00372	C18H20O3	C14441		5361	53477688		Estrogens and derivatives	Lipids and lipid-like molecules	Steroids and steroid derivatives	Estrane steroids	HMDB0000372,HMDB00372
HMDB0000374	17-Hydroxyprogesterone	HMDB00374	C21H30O3	C01176	Hydroxyprogesterone	5363	6238	17252	Gluco/mineralocorticoids, progestogins and derivatives	Lipids and lipid-like molecules	Steroids and steroid derivatives	Pregnane steroids	HMDB0000374,HMDB00374
HMDB0000375	3-(3-Hydroxyphenyl)propanoic acid	HMDB00375	C9H10O3	C11457			91	1427	Phenylpropanoic acids	Phenylpropanoids and polyketides	Phenylpropanoic acids	Phenylpropanoic acids	HMDB0000375,HMDB00375
HMDB0000376	3b,7a,12a-Trihydroxy-5a-Cholanoic acid	HMDB00376	C24H40O5			5365	5283875		Trihydroxy bile acids, alcohols and derivatives	Lipids and lipid-like molecules	Steroids and steroid derivatives	Bile acids, alcohols and derivatives	HMDB0000376,HMDB00376
HMDB0000377	3a,6b,7b,12b-Tetrahydroxy-5b-cholanoic acid	HMDB00377	C24H40O6			5366	5283902		Tetrahydroxy bile acids, alcohols and derivatives	Lipids and lipid-like molecules	Steroids and steroid derivatives	Bile acids, alcohols and derivatives	HMDB0000377,HMDB00377
HMDB0000378	2-Methylbutyroylcarnitine	HMDB0001963HMDB00378HMDB01963	C12H23NO4			5367	6426901	73026	Acyl carnitines	Lipids and lipid-like molecules	Fatty Acyls	Fatty acid esters	HMDB0000378,HMDB0001963,HMDB00378,HMDB01963
HMDB0000379	2-Methylcitric acid	HMDB0003610HMDB00379HMDB03610	C7H10O7			5368	515	30835	Tricarboxylic acids and derivatives	Organic acids and derivatives	Carboxylic acids and derivatives	Tricarboxylic acids and derivatives	HMDB0000379,HMDB0003610,HMDB00379,HMDB03610
HMDB0000380	2-Hydroxyestradiol-3-methyl ether	HMDB00380	C19H26O3			5368	515	30835	Tricarboxylic acids and derivatives	Organic acids and derivatives	Carboxylic acids and derivatives	Tricarboxylic acids and derivatives	HMDB0000380,HMDB00380
HMDB0000381	Allolithocholic acid	HMDB00381	C24H40O3			5370	53477689		Monohydroxy bile acids, alcohols and derivatives	Lipids and lipid-like molecules	Steroids and steroid derivatives	Bile acids, alcohols and derivatives	HMDB0000381,HMDB00381
HMDB0000383	3a,17a-Dihydroxy-5b-androstane	HMDB00383	C19H32O2	C07632		5372	53477690	27727	Androgens and derivatives	Lipids and lipid-like molecules	Steroids and steroid derivatives	Androstane steroids	HMDB0000383,HMDB00383
HMDB0000384	3a,7a-Dihydroxycholanoic acid	HMDB00384	C24H40O4			5373	21252245		Dihydroxy bile acids, alcohols and derivatives	Lipids and lipid-like molecules	Steroids and steroid derivatives	Bile acids, alcohols and derivatives	HMDB0000384,HMDB00384
HMDB0000385	12a-Hydroxy-3-oxocholadienic acid	HMDB00385	C24H34O4			5374	53477691	172621	Monohydroxy bile acids, alcohols and derivatives	Lipids and lipid-like molecules	Steroids and steroid derivatives	Bile acids, alcohols and derivatives	HMDB0000385,HMDB00385
HMDB0000387	3-Hydroxydodecanoic acid	HMDB00387	C12H24O3			5376	5312805	36210	Medium-chain hydroxy acids and derivatives	Organic acids and derivatives	Hydroxy acids and derivatives	Medium-chain hydroxy acids and derivatives	HMDB0000387,HMDB00387
HMDB0000389	2'-Deoxysepiapterin	HMDB00389	C9H11N5O2				14055971	166566	Pterins and derivatives	Organoheterocyclic compounds	Pteridines and derivatives	Pterins and derivatives	HMDB0000389,HMDB00389
HMDB0000390	3a,7b,12b-Trihydroxy-5b-cholanoic acid	HMDB00390	C24H40O5			5379	5283872		Trihydroxy bile acids, alcohols and derivatives	Lipids and lipid-like molecules	Steroids and steroid derivatives	Bile acids, alcohols and derivatives	HMDB0000390,HMDB00390
HMDB0000391	7-Ketodeoxycholic acid	HMDB00391	C24H38O5			5380	188292	16390	Dihydroxy bile acids, alcohols and derivatives	Lipids and lipid-like molecules	Steroids and steroid derivatives	Bile acids, alcohols and derivatives	HMDB0000391,HMDB00391
HMDB0000392	2-Octenoic acid	HMDB00392	C8H14O2			4146	5282713		Medium-chain fatty acids	Lipids and lipid-like molecules	Fatty Acyls	Fatty acids and conjugates	HMDB0000392,HMDB00392
HMDB0000393	3-Hexenedioic acid	HMDB00393	C6H8O4			5382	5351896	86952	Medium-chain fatty acids	Lipids and lipid-like molecules	Fatty Acyls	Fatty acids and conjugates	HMDB0000393,HMDB00393
HMDB0000394	3-Hydroxytetradecanedioic acid	HMDB00394	C14H26O5			5383	20848956		Long-chain fatty acids	Lipids and lipid-like molecules	Fatty Acyls	Fatty acids and conjugates	HMDB0000394,HMDB00394
HMDB0000395	3b,7b,12a-Trihydroxy-5b-cholanoic acid	HMDB00395	C24H40O5			5384	5283873		Trihydroxy bile acids, alcohols and derivatives	Lipids and lipid-like molecules	Steroids and steroid derivatives	Bile acids, alcohols and derivatives	HMDB0000395,HMDB00395
HMDB0000396	2-Ethylhydracrylic acid	HMDB0002321HMDB00396HMDB02321	C5H10O3			3785	188979	82956	Hydroxy fatty acids	Lipids and lipid-like molecules	Fatty Acyls	Fatty acids and conjugates	HMDB0000396,HMDB0002321,HMDB00396,HMDB02321
HMDB0000397	2-Pyrocatechuic acid	HMDB00397	C7H6O4	C00196	2,3-Dihydroxybenzoic_acid	5386	19	18026	Salicylic acids	Benzenoids	Benzene and substituted derivatives	Benzoic acids and derivatives	HMDB0000397,HMDB00397
HMDB0000398	3-Oxoadipic acid	HMDB00398	C6H8O5	C00846		5387	93	37440	Medium-chain keto acids and derivatives	Organic acids and derivatives	Keto acids and derivatives	Medium-chain keto acids and derivatives	HMDB0000398,HMDB00398
HMDB0000399	3a,6b,7a,12a-Tetrahydroxy-5b-cholanoic acid	HMDB0000342HMDB00342HMDB00399	C24H40O6	C01094	Fructose 1-phosphate	378	10400369	139419	Hexose phosphates	Organic oxygen compounds	Organooxygen compounds	Carbohydrates and carbohydrate conjugates	HMDB0000399,HMDB0000342,HMDB00342,HMDB00399
HMDB0000400	3,7-Dihydroxy-12-oxocholanoic acid	HMDB00400	C24H38O5			5389	94235	16312	Dihydroxy bile acids, alcohols and derivatives	Lipids and lipid-like molecules	Steroids and steroid derivatives	Bile acids, alcohols and derivatives	HMDB0000400,HMDB00400
HMDB0000401	2,8-Dihydroxyadenine	HMDB00401	C5H5N5O2		2,8-Dihydroxyadenine	5390	92268		Purinones	Organoheterocyclic compounds	Imidazopyrimidines	Purines and purine derivatives	HMDB0000401,HMDB00401
HMDB0000402	2-Isopropylmalic acid	HMDB00402	C7H12O5	C02504	Isopropylmalic acid	339	5280523	35128	Hydroxy fatty acids	Lipids and lipid-like molecules	Fatty Acyls	Fatty acids and conjugates	HMDB0000402,HMDB00402
HMDB0000403	2-Hydroxyadenine	HMDB00403	C5H5N5O		Isoguanine	5392	76900	62462	6-aminopurines	Organoheterocyclic compounds	Imidazopyrimidines	Purines and purine derivatives	HMDB0000403,HMDB00403
HMDB0000404	2b,3a,7a-Trihydroxy-5b-cholanoic acid	HMDB00404	C24H40O5			5393	5283847		Trihydroxy bile acids, alcohols and derivatives	Lipids and lipid-like molecules	Steroids and steroid derivatives	Bile acids, alcohols and derivatives	HMDB0000404,HMDB00404
HMDB0000405	2-Methoxyestradiol	HMDB00405	C19H26O3	C05302	2-Methoxyestradiol	5394	66414	28955	Estrogens and derivatives	Lipids and lipid-like molecules	Steroids and steroid derivatives	Estrane steroids	HMDB0000405,HMDB00405
HMDB0000406	16-Ketoestradiol	HMDB00406	C18H22O3	C14383	16-Ketoestradiol	5395	66417	1150238	Estrogens and derivatives	Lipids and lipid-like molecules	Steroids and steroid derivatives	Estrane steroids	HMDB0000406,HMDB00406
HMDB0000407	2-Hydroxy-3-methylbutyric acid	HMDB00407HMDB0062584HMDB62584	C5H10O3			5396	99823	60645	Hydroxy fatty acids	Lipids and lipid-like molecules	Fatty Acyls	Fatty acids and conjugates	HMDB0000407,HMDB00407,HMDB0062584,HMDB62584
HMDB0000408	2-Methyl-3-ketovaleric acid	HMDB00408	C6H10O3			5397	189028	86365	Short-chain keto acids and derivatives	Organic acids and derivatives	Keto acids and derivatives	Short-chain keto acids and derivatives	HMDB0000408,HMDB00408
HMDB0000409	(5R)-5-Hydroxyhexanoic acid	HMDB00409	C6H12O3			5398	7131043	78842	Medium-chain fatty acids	Lipids and lipid-like molecules	Fatty Acyls	Fatty acids and conjugates	HMDB0000409,HMDB00409
HMDB0000410	3-Hydroxy-2-methyl-[S-(R,R)]-butanoic acid	HMDB00410	C5H10O3			5399	12313369		Hydroxy fatty acids	Lipids and lipid-like molecules	Fatty Acyls	Fatty acids and conjugates	HMDB0000410,HMDB00410
HMDB0000411	3a,12b-Dihydroxy-5b-cholanoic acid	HMDB00411	C24H40O4	C17646		5400	5283831	542045	Dihydroxy bile acids, alcohols and derivatives	Lipids and lipid-like molecules	Steroids and steroid derivatives	Bile acids, alcohols and derivatives	HMDB0000411,HMDB00411
HMDB0000412	3beta,17alpha-Dihydroxy-5alpha-androstane	HMDB00412	C19H32O2			5401	446934	40836	Androgens and derivatives	Lipids and lipid-like molecules	Steroids and steroid derivatives	Androstane steroids	HMDB0000412,HMDB00412
HMDB0000413	3-Hydroxydodecanedioic acid	HMDB00413	C12H22O5			5402	16663321		Medium-chain hydroxy acids and derivatives	Organic acids and derivatives	Hydroxy acids and derivatives	Medium-chain hydroxy acids and derivatives	HMDB0000413,HMDB00413
HMDB0000414	1b,3a,7a-Trihydroxy-5b-cholanoic acid	HMDB00414	C24H40O5			5403	5283846		Trihydroxy bile acids, alcohols and derivatives	Lipids and lipid-like molecules	Steroids and steroid derivatives	Bile acids, alcohols and derivatives	HMDB0000414,HMDB00414
HMDB0000415	3a,6b,7b-Trihydroxy-5b-cholanoic acid	HMDB00415	C24H40O5	C17726		5404	5283853	81298	Trihydroxy bile acids, alcohols and derivatives	Lipids and lipid-like molecules	Steroids and steroid derivatives	Bile acids, alcohols and derivatives	HMDB0000415,HMDB00415
HMDB0000416	17-Hydroxypregnenolone sulfate	HMDB00416	C21H32O6S			5405	152971		Sulfated steroids	Lipids and lipid-like molecules	Steroids and steroid derivatives	Sulfated steroids	HMDB0000416,HMDB00416
HMDB0000417	3D,7D,11D-Phytanic acid	HMDB00417	C20H40O2			5406	10380830		Acyclic diterpenoids	Lipids and lipid-like molecules	Prenol lipids	Diterpenoids	HMDB0000417,HMDB00417
HMDB0000418	18-Hydroxycortisol	HMDB00418	C21H30O6		18-Hydroxycortisol	5407	44263343	89455	21-hydroxysteroids	Lipids and lipid-like molecules	Steroids and steroid derivatives	Hydroxysteroids	HMDB0000418,HMDB00418
HMDB0000419	3b,7a,12a-Trihydroxy-5b-cholanoic acid	HMDB00419	C24H40O5						1,2-diacylglycerols	Lipids and lipid-like molecules	Glycerolipids	Diradylglycerols	HMDB0000419,HMDB00419
HMDB0000421	2,3-Dihydroxyvaleric acid	HMDB00421	C5H10O4			5410	20848966		Hydroxy fatty acids	Lipids and lipid-like molecules	Fatty Acyls	Fatty acids and conjugates	HMDB0000421,HMDB00421
HMDB0000422	2-Methylglutaric acid	HMDB00422	C6H10O4			5411	12046	68567	Methyl-branched fatty acids	Lipids and lipid-like molecules	Fatty Acyls	Fatty acids and conjugates	HMDB0000422,HMDB00422
HMDB0000423	3,4-Dihydroxyhydrocinnamic acid	HMDB00423	C9H10O4	C10447		5412	348154	48400	Phenylpropanoic acids	Phenylpropanoids and polyketides	Phenylpropanoic acids	Phenylpropanoic acids	HMDB0000423,HMDB00423
HMDB0000424	2-Hydroxydecanedioic acid	HMDB00424	C10H18O5			5413	128458	89312	Medium-chain hydroxy acids and derivatives	Organic acids and derivatives	Hydroxy acids and derivatives	Medium-chain hydroxy acids and derivatives	HMDB0000424,HMDB00424
HMDB0000425	3-Deoxy-D-glycero-D-galacto-2-nonulosonic acid	HMDB00425	C9H16O9			5414	22833524		Sugar acids and derivatives	Organic oxygen compounds	Organooxygen compounds	Carbohydrates and carbohydrate conjugates	HMDB0000425,HMDB00425
HMDB0000426	Citramalic acid	HMDB00426	C5H8O5	C00815		5415	1081	15584	Hydroxy fatty acids	Lipids and lipid-like molecules	Fatty Acyls	Fatty acids and conjugates	HMDB0000426,HMDB00426
HMDB0000427	3b,7b,12a-Trihydroxy-5a-Cholanoic acid	HMDB00427	C24H40O5			5416	5283879		Trihydroxy bile acids, alcohols and derivatives	Lipids and lipid-like molecules	Steroids and steroid derivatives	Bile acids, alcohols and derivatives	HMDB0000427,HMDB00427
HMDB0000428	3-Hydroxyglutaric acid	HMDB00428	C5H8O5		Alpha-Hydroxyglutaric acid	5417	181976	39980	Beta hydroxy acids and derivatives	Organic acids and derivatives	Hydroxy acids and derivatives	Beta hydroxy acids and derivatives	HMDB0000428,HMDB00428
HMDB0000429	17alpha-Estradiol	HMDB00429	C18H24O2	C02537	17伪-Estradiol	5418	68570	17160	Estrogens and derivatives	Lipids and lipid-like molecules	Steroids and steroid derivatives	Estrane steroids	HMDB0000429,HMDB00429
HMDB0000430	24,25-Dihydroxyvitamin D	HMDB00430	C27H44O3			5419	12895043	89324	Vitamin D and derivatives	Lipids and lipid-like molecules	Steroids and steroid derivatives	Vitamin D and derivatives	HMDB0000430,HMDB00430
HMDB0000431	16,17-Epiestriol	HMDB00431	C18H24O3		16尾,17伪-Epiestriol	5420	21252247	1150237	Estrogens and derivatives	Lipids and lipid-like molecules	Steroids and steroid derivatives	Estrane steroids	HMDB0000431,HMDB00431
HMDB0000432	3a,7b,12a-Trihydroxy-5a-Cholanoic acid	HMDB00432	C24H40O5	C02373		6155	129	17998	Alpha-hydrogen aldehydes	Organic oxygen compounds	Organooxygen compounds	Carbonyl compounds	HMDB0000432,HMDB00432
HMDB0000433	1,3,7,12-Tetrahydroxycholan-24-oic acid	HMDB00433	C24H40O6			5422	194158		Tetrahydroxy bile acids, alcohols and derivatives	Lipids and lipid-like molecules	Steroids and steroid derivatives	Bile acids, alcohols and derivatives	HMDB0000433,HMDB00433
HMDB0000434	Homoveratric acid	HMDB00434	C10H12O4			5423	7139	86655	Dimethoxybenzenes	Benzenoids	Benzene and substituted derivatives	Methoxybenzenes	HMDB0000434,HMDB00434
HMDB0000437	3a,4b,7a,12a-Tetrahydroxy-5b-cholanoic acid	HMDB00437	C24H40O6			5426	5283895		Tetrahydroxy bile acids, alcohols and derivatives	Lipids and lipid-like molecules	Steroids and steroid derivatives	Bile acids, alcohols and derivatives	HMDB0000437,HMDB00437
HMDB0000438	3b,12a-Dihydroxy-5b-cholanoic acid	HMDB00438	C24H40O4			5427	160530	88098	Dihydroxy bile acids, alcohols and derivatives	Lipids and lipid-like molecules	Steroids and steroid derivatives	Bile acids, alcohols and derivatives	HMDB0000438,HMDB00438
HMDB0000439	2-Furoylglycine	HMDB00439	C7H7NO4			5428	21863	82912	N-acyl-alpha amino acids	Organic acids and derivatives	Carboxylic acids and derivatives	Amino acids, peptides, and analogues	HMDB0000439,HMDB00439
HMDB0000440	3-Hydroxyphenylacetic acid	HMDB00440	C8H8O3	C05593	4-Hydroxyphenylacetic acid	5429	12122	17445	1-hydroxy-4-unsubstituted benzenoids	Benzenoids	Phenols	1-hydroxy-4-unsubstituted benzenoids	HMDB0000440,HMDB00440
HMDB0000442	(S)-3-Hydroxybutyric acid	HMDB0000758HMDB0011597HMDB00442HMDB00758HMDB11597	C4H8O3	C03197	Beta-Hydroxybutyric_acid		94318	17290	Beta hydroxy acids and derivatives	Organic acids and derivatives	Hydroxy acids and derivatives	Beta hydroxy acids and derivatives	HMDB0000442,HMDB0000758,HMDB0011597,HMDB00442,HMDB00758,HMDB11597
HMDB0000444	3-Furoic acid	HMDB00444	C5H4O3		2-Furoic acid	5433	10268	30846	Furoic acids	Organoheterocyclic compounds	Furans	Furoic acid and derivatives	HMDB0000444,HMDB00444
HMDB0000445	Alpha-Tetrasaccharide	HMDB00445	C26H45NO20	C06768		5434	21252248		Oligosaccharides	Organic oxygen compounds	Organooxygen compounds	Carbohydrates and carbohydrate conjugates	HMDB0000445,HMDB00445
HMDB0000446	N-alpha-Acetyl-L-lysine	HMDB00446	C8H16N2O3	C12989	Acetyllysine	5435	92907	35704	N-acyl-alpha amino acids	Organic acids and derivatives	Carboxylic acids and derivatives	Amino acids, peptides, and analogues	HMDB0000446,HMDB00446
HMDB0000447	7a,12a-Dihydroxy-3-oxo-4-cholenoic acid	HMDB00447	C24H36O5	C15568		5436	5283996	49269	Dihydroxy bile acids, alcohols and derivatives	Lipids and lipid-like molecules	Steroids and steroid derivatives	Bile acids, alcohols and derivatives	HMDB0000447,HMDB00447
HMDB0000448	Adipic acid	HMDB0004862HMDB00448HMDB04862	C6H10O4	C06104	Adipic_acid	115	196	30832	Medium-chain fatty acids	Lipids and lipid-like molecules	Fatty Acyls	Fatty acids and conjugates	HMDB0000448,HMDB0004862,HMDB00448,HMDB04862
HMDB0000449	5a-Tetrahydrocorticosterone	HMDB00449	C21H34O4			5438	101790	89328	21-hydroxysteroids	Lipids and lipid-like molecules	Steroids and steroid derivatives	Hydroxysteroids	HMDB0000449,HMDB00449
HMDB0000450	5-Hydroxylysine	HMDB0006827HMDB00450HMDB06827	C6H14N2O3	C16741	Hydroxylysine	5439	3032849	18040	L-alpha-amino acids	Organic acids and derivatives	Carboxylic acids and derivatives	Amino acids, peptides, and analogues	HMDB0000450,HMDB0006827,HMDB00450,HMDB06827
HMDB0000451	cis-4-Hydroxycyclohexylacetic acid	HMDB00451	C8H14O3				12702257	89344	Cyclohexanols	Organic oxygen compounds	Organooxygen compounds	Alcohols and polyols	HMDB0000451,HMDB00451
HMDB0000452	L-alpha-Aminobutyric acid	HMDB0000581HMDB0005815HMDB00452HMDB00581HMDB05815	C4H9NO2	C02356	Alpha-Aminobutyric acid	12	80283	35619	L-alpha-amino acids	Organic acids and derivatives	Carboxylic acids and derivatives	Amino acids, peptides, and analogues	HMDB0000452,HMDB0000581,HMDB0005815,HMDB00452,HMDB00581,HMDB05815
HMDB0000453	delta-Hexanolactone	HMDB00453	C6H10O2			5442	13204	589927	Delta valerolactones	Organoheterocyclic compounds	Lactones	Delta valerolactones	HMDB0000453,HMDB00453
HMDB0000455	Allocystathionine	HMDB00455	C7H14N2O4S				10104953	165853	Cysteine and derivatives	Organic acids and derivatives	Carboxylic acids and derivatives	Amino acids, peptides, and analogues	HMDB0000455,HMDB00455
HMDB0000458	5alpha-Androstane-3alpha,17alpha-diol	HMDB00458	C19H32O2				9857254		Androgens and derivatives	Lipids and lipid-like molecules	Steroids and steroid derivatives	Androstane steroids	HMDB0000458,HMDB00458
HMDB0000459	3-Methylcrotonylglycine	HMDB00459	C7H11NO3			5447	169485	68499	N-acyl-alpha amino acids	Organic acids and derivatives	Carboxylic acids and derivatives	Amino acids, peptides, and analogues	HMDB0000459,HMDB00459
HMDB0000460	7-Hydroxy-3-oxocholanoic acid	HMDB00460	C24H38O4			5448	53477692		Monohydroxy bile acids, alcohols and derivatives	Lipids and lipid-like molecules	Steroids and steroid derivatives	Bile acids, alcohols and derivatives	HMDB0000460,HMDB00460
HMDB0000462	Allantoin	HMDB00462	C4H6N4O3	C01551	Allantoin	89	204	15676	Imidazoles	Organoheterocyclic compounds	Azoles	Imidazoles	HMDB0000462,HMDB00462
HMDB0000464	Calcium	HMDB00464	Ca	C00076	Calcium		271	29108	Homogeneous alkaline earth metal compounds	Homogeneous metal compounds	Homogeneous alkaline earth metal compounds	Homogeneous alkaline earth metal compounds	HMDB0000464,HMDB00464
HMDB0000466	3-Methylindole	HMDB00466	C9H9N	C08313	Skatole	5453	6736	9171	3-methylindoles	Organoheterocyclic compounds	Indoles and derivatives	Indoles	HMDB0000466,HMDB00466
HMDB0000467	Nutriacholic acid	HMDB00467	C24H38O4			5454	53477693		Monohydroxy bile acids, alcohols and derivatives	Lipids and lipid-like molecules	Steroids and steroid derivatives	Bile acids, alcohols and derivatives	HMDB0000467,HMDB00467
HMDB0000468	Biopterin	HMDB00468	C9H11N5O3	C06313	Biopterin	247	445040	63931	Biopterins and derivatives	Organoheterocyclic compounds	Pteridines and derivatives	Pterins and derivatives	HMDB0000468,HMDB00468
HMDB0000469	5-Hydroxymethyluracil	HMDB00469	C5H6N2O3	C03088		5456	78168	16964	Pyrimidones	Organoheterocyclic compounds	Diazines	Pyrimidines and pyrimidine derivatives	HMDB0000469,HMDB00469
HMDB0000472	5-Hydroxy-L-tryptophan	HMDB0000504HMDB0015571HMDB00472HMDB00504HMDB15571	C11H12N2O3	C00643	5-Hydroxytryptophan		439280	17780	Serotonins	Organoheterocyclic compounds	Indoles and derivatives	Tryptamines and derivatives	HMDB0000472,HMDB0000504,HMDB0015571,HMDB00472,HMDB00504,HMDB15571
HMDB0000473	6-Dimethylaminopurine	HMDB00473	C7H9N5			5460	3134	60281	6-alkylaminopurines	Organoheterocyclic compounds	Imidazopyrimidines	Purines and purine derivatives	HMDB0000473,HMDB00473
HMDB0000474	Butanone	HMDB00474	C4H8O	C02845	Butanone	5461	6569	28398	Ketones	Organic oxygen compounds	Organooxygen compounds	Carbonyl compounds	HMDB0000474,HMDB00474
HMDB0000476	3-Oxo-4,6-choladienoic acid	HMDB00476	C24H34O3			5463	5283992	88112	Bile acids, alcohols and derivatives	Lipids and lipid-like molecules	Steroids and steroid derivatives	Bile acids, alcohols and derivatives	HMDB0000476,HMDB00476
HMDB0000477	7Z,10Z-Hexadecadienoic acid	HMDB00477	C16H28O2			5464	13932172	86147	Long-chain fatty acids	Lipids and lipid-like molecules	Fatty Acyls	Fatty acids and conjugates	HMDB0000477,HMDB00477
HMDB0000478	Allodeoxycholic acid	HMDB00478	C24H40O4			5465	53477694		Dihydroxy bile acids, alcohols and derivatives	Lipids and lipid-like molecules	Steroids and steroid derivatives	Bile acids, alcohols and derivatives	HMDB0000478,HMDB00478
HMDB0000479	3-Methylhistidine	HMDB00479	C7H11N3O2	C01152	3-Methylhistidine	5466	64969	27596	Histidine and derivatives	Organic acids and derivatives	Carboxylic acids and derivatives	Amino acids, peptides, and analogues	HMDB0000479,HMDB00479
HMDB0000481	Allopurinol riboside	HMDB00481	C10H12N4O5			5468	5273534	74074	Pyrazolo[3,4-d]pyrimidine glycosides	Nucleosides, nucleotides, and analogues	Pyrazolo[3,4-d]pyrimidine glycosides	Pyrazolo[3,4-d]pyrimidine glycosides	HMDB0000481,HMDB00481
HMDB0000482	Caprylic acid	HMDB00482HMDB0062511HMDB62511	C8H16O2	C06423	Caprylic_acid	5469	379	28837	Medium-chain fatty acids	Lipids and lipid-like molecules	Fatty Acyls	Fatty acids and conjugates	HMDB0000482,HMDB00482,HMDB0062511,HMDB62511
HMDB0000483	5b-Cholestane-3a,7a,12a,23S,25-pentol	HMDB00483	C27H48O5			5470	53477695		Pentahydroxy bile acids, alcohols and derivatives	Lipids and lipid-like molecules	Steroids and steroid derivatives	Bile acids, alcohols and derivatives	HMDB0000483,HMDB00483
HMDB0000484	Vanillic acid	HMDB00484	C8H8O4	C06672	Vanillic acid	5471	8468	30816	M-methoxybenzoic acids and derivatives	Benzenoids	Benzene and substituted derivatives	Benzoic acids and derivatives	HMDB0000484,HMDB00484
HMDB0000486	7-Hydroxyoctanoic acid	HMDB00486	C8H16O3			5473	167627		Medium-chain hydroxy acids and derivatives	Organic acids and derivatives	Hydroxy acids and derivatives	Medium-chain hydroxy acids and derivatives	HMDB0000486,HMDB00486
HMDB0000488	(4E,15Z)-Bilirubin	HMDB00488	C33H36N4O6		Bilirubin		21252250	72719	Bilirubins	Organoheterocyclic compounds	Tetrapyrroles and derivatives	Bilirubins	HMDB0000488,HMDB00488
HMDB0000489	Aspartylglycosamine	HMDB0001515HMDB00489HMDB01515	C12H21N3O8	C04540		5476	123826	17261	Glycosylamines	Organic oxygen compounds	Organooxygen compounds	Carbohydrates and carbohydrate conjugates	HMDB0000489,HMDB0001515,HMDB00489,HMDB01515
HMDB0000490	Etiocholanolone	HMDB00490	C19H30O2	C04373	Etiocholanolone	5477	5880	28195	Androgens and derivatives	Lipids and lipid-like molecules	Steroids and steroid derivatives	Androstane steroids	HMDB0000490,HMDB00490
HMDB0000491	3-Methyl-2-oxovaleric acid	HMDB0001962HMDB0002254HMDB0003736HMDB0004750HMDB00491HMDB01962HMDB02254HMDB03736HMDB04750	C6H10O3	C00671		5478	439286	15614	Short-chain keto acids and derivatives	Organic acids and derivatives	Keto acids and derivatives	Short-chain keto acids and derivatives	HMDB0000491,HMDB0001962,HMDB0002254,HMDB0003736,HMDB0004750,HMDB00491,HMDB01962,HMDB02254,HMDB03736,HMDB04750
HMDB0000492	Chloride ion	HMDB0002073HMDB00492HMDB02073	Cl	C00698	Chloride		312	17996	Homogeneous halogens	Homogeneous non-metal compounds	Homogeneous halogens	Homogeneous halogens	HMDB0000492,HMDB0002073,HMDB00492,HMDB02073
HMDB0000493	5alpha-Androstane-3beta,17beta-diol	HMDB00493	C19H32O2	C12525	3尾-Androstanediol	5479	242332	18329	Androgens and derivatives	Lipids and lipid-like molecules	Steroids and steroid derivatives	Androstane steroids	HMDB0000493,HMDB00493
HMDB0000494	Stigmastanol	HMDB00494	C29H52O	C11682			72340	9479	Yohimbine alkaloids	Alkaloids and derivatives	Yohimbine alkaloids	Yohimbine alkaloids	HMDB0000494,HMDB00494
HMDB0000495	Androstanediol	HMDB00495	C19H32O2						Phosphatidylcholines	Lipids and lipid-like molecules	Glycerophospholipids	Glycerophosphocholines	HMDB0000495,HMDB00495
HMDB0000496	3-Methoxy-4-hydroxyphenylglycol glucuronide	HMDB00496	C15H20O10	C03033		1593	22833525	89405	Phenolic glycosides	Organic oxygen compounds	Organooxygen compounds	Carbohydrates and carbohydrate conjugates	HMDB0000496,HMDB00496
HMDB0000497	5,6-Dihydrouridine	HMDB00497	C9H14N2O6		Dihydrouridine	5483	94312	23774	Glycosylamines	Organic oxygen compounds	Organooxygen compounds	Carbohydrates and carbohydrate conjugates	HMDB0000497,HMDB00497
HMDB0000498	4-Deoxyerythronic acid	HMDB00498	C4H8O4			5484	13120901		Sugar acids and derivatives	Organic oxygen compounds	Organooxygen compounds	Carbohydrates and carbohydrate conjugates	HMDB0000498,HMDB00498
HMDB0000499	5-Tetradecenoic acid	HMDB00499	C14H26O2			5485	5282740	89393	Long-chain fatty acids	Lipids and lipid-like molecules	Fatty Acyls	Fatty acids and conjugates	HMDB0000499,HMDB00499
HMDB0000500	4-Hydroxybenzoic acid	HMDB00500	C7H6O3	C00156	4-Hydroxybenzoic_acid	5486	135	30763	Hydroxybenzoic acid derivatives	Benzenoids	Benzene and substituted derivatives	Benzoic acids and derivatives	HMDB0000500,HMDB00500
HMDB0000501	7-Ketocholesterol	HMDB00501	C27H44O2			5487	53477696		Cholesterols and derivatives	Lipids and lipid-like molecules	Steroids and steroid derivatives	Cholestane steroids	HMDB0000501,HMDB00501
HMDB0000502	3-Oxocholic acid	HMDB00502HMDB0062680HMDB62680	C24H38O5				5283956	88108	Dihydroxy bile acids, alcohols and derivatives	Lipids and lipid-like molecules	Steroids and steroid derivatives	Bile acids, alcohols and derivatives	HMDB0000502,HMDB00502,HMDB0062680,HMDB62680
HMDB0000503	7alpha-Hydroxy-3-oxo-5beta-cholan-24-oic acid	HMDB00503HMDB0062796HMDB62796	C24H38O4				5283932	88097	Monohydroxy bile acids, alcohols and derivatives	Lipids and lipid-like molecules	Steroids and steroid derivatives	Bile acids, alcohols and derivatives	HMDB0000503,HMDB00503,HMDB0062796,HMDB62796
HMDB0000505	Allocholic acid	HMDB00505	C24H40O5	C17737		5491	160636	81308	Trihydroxy bile acids, alcohols and derivatives	Lipids and lipid-like molecules	Steroids and steroid derivatives	Bile acids, alcohols and derivatives	HMDB0000505,HMDB00505
HMDB0000506	alpha-Muricholic acid	HMDB00506	C24H40O5	C17647			5283852	81243	Trihydroxy bile acids, alcohols and derivatives	Lipids and lipid-like molecules	Steroids and steroid derivatives	Bile acids, alcohols and derivatives	HMDB0000506,HMDB00506
HMDB0000508	Ribitol	HMDB00508	C5H12O5	C00474	Ribitol	316		15963	Sugar alcohols	Organic oxygen compounds	Organooxygen compounds	Carbohydrates and carbohydrate conjugates	HMDB0000508,HMDB00508
HMDB0000509	Senecioic acid	HMDB00509	C5H8O2			5495	10931	37127	Methyl-branched fatty acids	Lipids and lipid-like molecules	Fatty Acyls	Fatty acids and conjugates	HMDB0000509,HMDB00509
HMDB0000510	Aminoadipic acid	HMDB00510	C6H11NO4	C00956	Alpha-Aminoadipic_acid		92136	37023	L-alpha-amino acids	Organic acids and derivatives	Carboxylic acids and derivatives	Amino acids, peptides, and analogues	HMDB0000510,HMDB00510
HMDB0000511	Capric acid	HMDB00511	C10H20O2	C01571	Decanoic acid	336	2969	30813	Medium-chain fatty acids	Lipids and lipid-like molecules	Fatty Acyls	Fatty acids and conjugates	HMDB0000511,HMDB00511
HMDB0000512	N-Acetyl-L-phenylalanine	HMDB00512	C11H13NO3	C03519		5498	74839	16259	Phenylalanine and derivatives	Organic acids and derivatives	Carboxylic acids and derivatives	Amino acids, peptides, and analogues	HMDB0000512,HMDB00512
HMDB0000513	5b-Cholestane-3a,7a,12a,23R,25-pentol	HMDB0000519HMDB0000587HMDB00513HMDB00519HMDB00587	C27H48O5	C01571	Decanoic acid	336	2969	30813	Medium-chain fatty acids	Lipids and lipid-like molecules	Fatty Acyls	Fatty acids and conjugates	HMDB0000513,HMDB0000519,HMDB0000587,HMDB00513,HMDB00519,HMDB00587
HMDB0000514	Allochenodeoxycholic acid	HMDB00514	C24H40O4			5500	53477701		Dihydroxy bile acids, alcohols and derivatives	Lipids and lipid-like molecules	Steroids and steroid derivatives	Bile acids, alcohols and derivatives	HMDB0000514,HMDB00514
HMDB0000517	L-Arginine	HMDB00517	C6H14N4O2	C00062	L-arginine	5502	6322	16467	L-alpha-amino acids	Organic acids and derivatives	Carboxylic acids and derivatives	Amino acids, peptides, and analogues	HMDB0000517,HMDB00517
HMDB0000518	Chenodeoxycholic acid	HMDB00518	C24H40O4	C02528	Chenodiol	207	10133	16755	Dihydroxy bile acids, alcohols and derivatives	Lipids and lipid-like molecules	Steroids and steroid derivatives	Bile acids, alcohols and derivatives	HMDB0000518,HMDB00518
HMDB0000520	5a-Cholestane-3a,7a,12a,25-tetrol	HMDB00520	C27H48O4						Phosphatidylethanolamines	Lipids and lipid-like molecules	Glycerophospholipids	Glycerophosphoethanolamines	HMDB0000520,HMDB00520
HMDB0000521	5Z-Tetradecenoic acid	HMDB00521	C14H26O2			5506	5312400	70716	Long-chain fatty acids	Lipids and lipid-like molecules	Fatty Acyls	Fatty acids and conjugates	HMDB0000521,HMDB00521
HMDB0000522	3-Methylglutaconic acid	HMDB00522	C6H8O4		3-Methylglutaconic acid	5507	1551553	37245	Methyl-branched fatty acids	Lipids and lipid-like molecules	Fatty Acyls	Fatty acids and conjugates	HMDB0000522,HMDB00522
HMDB0000523	5-Androstene-3b,16b,17a-triol	HMDB00523	C19H30O3			5508	21252251		Androgens and derivatives	Lipids and lipid-like molecules	Steroids and steroid derivatives	Androstane steroids	HMDB0000523,HMDB00523
HMDB0000524	5beta-Cholestane-3alpha,7alpha,12alpha,25-tetrol	HMDB0000655HMDB00524HMDB00655	C27H48O4			5509	167758		Cholesterols and derivatives	Lipids and lipid-like molecules	Steroids and steroid derivatives	Cholestane steroids	HMDB0000524,HMDB0000655,HMDB00524,HMDB00655
HMDB0000525	5-Hydroxyhexanoic acid	HMDB00525	C6H12O3			5510	170748	131434	Medium-chain fatty acids	Lipids and lipid-like molecules	Fatty Acyls	Fatty acids and conjugates	HMDB0000525,HMDB00525
HMDB0000526	5alpha-Tetrahydrocortisol	HMDB00526	C21H34O5			5511	92748	89627	21-hydroxysteroids	Lipids and lipid-like molecules	Steroids and steroid derivatives	Hydroxysteroids	HMDB0000526,HMDB00526
HMDB0000527	6a,12a-Dihydroxylithocholic acid	HMDB00527	C24H40O5			5512	22833529	175285	Trihydroxy bile acids, alcohols and derivatives	Lipids and lipid-like molecules	Steroids and steroid derivatives	Bile acids, alcohols and derivatives	HMDB0000527,HMDB00527
HMDB0000528	4,5-Dihydroorotic acid	HMDB0011746HMDB00528HMDB11746	C5H6N2O4	C00337	4,5-Dihydroorotic_acid	5513	648	30865	Alpha amino acids and derivatives	Organic acids and derivatives	Carboxylic acids and derivatives	Amino acids, peptides, and analogues	HMDB0000528,HMDB0011746,HMDB00528,HMDB11746
HMDB0000529	5Z-Dodecenoic acid	HMDB00529	C12H22O2			5514	5312378	86595	Medium-chain fatty acids	Lipids and lipid-like molecules	Fatty Acyls	Fatty acids and conjugates	HMDB0000529,HMDB00529
HMDB0000530	6-Ketoestriol	HMDB00530	C18H22O4			5515	11876959	145763	Estrogens and derivatives	Lipids and lipid-like molecules	Steroids and steroid derivatives	Estrane steroids	HMDB0000530,HMDB00530
HMDB0000531	3-Hydroxyvaleric acid	HMDB00531	C5H10O3		3-Hydroxypentanoic_acid	5516	107802	139272	Hydroxy fatty acids	Lipids and lipid-like molecules	Fatty Acyls	Fatty acids and conjugates	HMDB0000531,HMDB00531
HMDB0000532	Acetylglycine	HMDB00532	C4H7NO3		Aceturic acid	5517	10972	40410	N-acyl-alpha amino acids	Organic acids and derivatives	Carboxylic acids and derivatives	Amino acids, peptides, and analogues	HMDB0000532,HMDB00532
HMDB0000534	Campestanol	HMDB00534	C28H50O		Campestanol	5519	22833530		Ergosterols and derivatives	Lipids and lipid-like molecules	Steroids and steroid derivatives	Ergostane steroids	HMDB0000534,HMDB00534
HMDB0000535	Caproic acid	HMDB00535HMDB0061883HMDB61883	C6H12O2	C01585	Hexanoic_acid	5520	8892	30776	Medium-chain fatty acids	Lipids and lipid-like molecules	Fatty Acyls	Fatty acids and conjugates	HMDB0000535,HMDB00535,HMDB0061883,HMDB61883
HMDB0000536	Adenylsuccinic acid	HMDB0001332HMDB0011633HMDB00536HMDB0059653HMDB01332HMDB11633HMDB59653	C14H18N5O11P	C03794	Adenylosuccinate		447145		Biphenyls and derivatives	Benzenoids	Benzene and substituted derivatives	Biphenyls and derivatives	HMDB0000536,HMDB0001332,HMDB0011633,HMDB00536,HMDB0059653,HMDB01332,HMDB11633,HMDB59653
HMDB0000538	Adenosine triphosphate	HMDB00538	C10H16N5O13P3	C00002	Adenosine_triphosphate	5523	5957	15422	Purine ribonucleoside triphosphates	Nucleosides, nucleotides, and analogues	Purine nucleotides	Purine ribonucleotides	HMDB0000538,HMDB00538
HMDB0000539	Arabinonic acid	HMDB00539	C5H10O6	C00878			122045	20912	Sugar acids and derivatives	Organic oxygen compounds	Organooxygen compounds	Carbohydrates and carbohydrate conjugates	HMDB0000539,HMDB00539
HMDB0000540	5-Androstene-3b,16a,17a-triol	HMDB00540	C19H30O3			5525	21252252		Androgens and derivatives	Lipids and lipid-like molecules	Steroids and steroid derivatives	Androstane steroids	HMDB0000540,HMDB00540
HMDB0000541	7b-Hydroxy-3-oxo-5b-cholanoic acid	HMDB00541	C25H38O4			5526	22833531	172644	Bile acids, alcohols and derivatives	Lipids and lipid-like molecules	Steroids and steroid derivatives	Bile acids, alcohols and derivatives	HMDB0000541,HMDB00541
HMDB0000542	8-Hydroxyadenine	HMDB00542	C5H5N5O			5527	95215	134104	Purinones	Organoheterocyclic compounds	Imidazopyrimidines	Purines and purine derivatives	HMDB0000542,HMDB00542
HMDB0000543	Benzenebutanoic acid	HMDB00543	C10H12O2			5528	4775	41500	Benzene and substituted derivatives	Benzenoids	Benzene and substituted derivatives	Benzene and substituted derivatives	HMDB0000543,HMDB00543
HMDB0000544	5-Hydroxymethyl-4-methyluracil	HMDB00544	C6H8N2O3			5529	8983		Pyrimidones	Organoheterocyclic compounds	Diazines	Pyrimidines and pyrimidine derivatives	HMDB0000544,HMDB00544
HMDB0000545	Chenodeoxycholic acid disulfate	HMDB00545	C24H40O10S2			5530	13990213		Bile acids, alcohols and derivatives	Lipids and lipid-like molecules	Steroids and steroid derivatives	Bile acids, alcohols and derivatives	HMDB0000545,HMDB00545
HMDB0000546	Epietiocholanolone	HMDB00546	C19H30O2		Epietiocholanolone	5531	247732	542034	Androgens and derivatives	Lipids and lipid-like molecules	Steroids and steroid derivatives	Androstane steroids	HMDB0000546,HMDB00546
HMDB0000547	Magnesium	HMDB00547	Mg	C00305	Magnesium		888	18420	Homogeneous alkaline earth metal compounds	Homogeneous metal compounds	Homogeneous alkaline earth metal compounds	Homogeneous alkaline earth metal compounds	HMDB0000547,HMDB00547
HMDB0000548	TG(10:0/10:0/10:0)	HMDB00548	C33H62O6			5532	69310	77388	Triacylglycerols	Lipids and lipid-like molecules	Glycerolipids	Triradylcglycerols	HMDB0000548,HMDB00548
HMDB0000549	gamma-Butyrolactone	HMDB00549	C4H6O2	C01770	Gamma-Butyrolactone	5533	7302	42639	Gamma butyrolactones	Organoheterocyclic compounds	Lactones	Gamma butyrolactones	HMDB0000549,HMDB00549
HMDB0000550	5-Androstenetriol	HMDB00550	C19H30O3			5534	9818021		Androgens and derivatives	Lipids and lipid-like molecules	Steroids and steroid derivatives	Androstane steroids	HMDB0000550,HMDB00550
HMDB0000551	Etiocholanediol	HMDB00551	C19H32O2		Etiocholanediol	5535	134494	36714	Androgens and derivatives	Lipids and lipid-like molecules	Steroids and steroid derivatives	Androstane steroids	HMDB0000551,HMDB00551
HMDB0000552	3-Methylglutarylcarnitine	HMDB00552	C13H23NO6						Acyl carnitines	Lipids and lipid-like molecules	Fatty Acyls	Fatty acid esters	HMDB0000552,HMDB00552
HMDB0000553	3L,7D,11D-Phytanic acid	HMDB00553	C20H40O2			5537	9972843		Acyclic diterpenoids	Lipids and lipid-like molecules	Prenol lipids	Diterpenoids	HMDB0000553,HMDB00553
HMDB0000554	Dihydroandrosterone	HMDB00554	C19H32O2		3%CE%B1-Androstanediol	5538	15818	36713	Androgens and derivatives	Lipids and lipid-like molecules	Steroids and steroid derivatives	Androstane steroids	HMDB0000554,HMDB00554
HMDB0000555	3-Methyladipic acid	HMDB00555	C7H12O4			3797	6999745		Medium-chain fatty acids	Lipids and lipid-like molecules	Fatty Acyls	Fatty acids and conjugates	HMDB0000555,HMDB00555
HMDB0000556	5b-Cholestane-3a,7a,12a,24,25-pentol	HMDB00556	C27H48O5			5540	21252253	172126	Pentahydroxy bile acids, alcohols and derivatives	Lipids and lipid-like molecules	Steroids and steroid derivatives	Bile acids, alcohols and derivatives	HMDB0000556,HMDB00556
HMDB0000557	L-Alloisoleucine	HMDB0002291HMDB00557HMDB02291	C6H13NO2				99288	43433	Isoleucine and derivatives	Organic acids and derivatives	Carboxylic acids and derivatives	Amino acids, peptides, and analogues	HMDB0000557,HMDB0002291,HMDB00557,HMDB02291
HMDB0000558	5a-Cholestane-3a,7a,12a,23,25-pentol	HMDB00558	C27H48O5			5542	21252254		Pentahydroxy bile acids, alcohols and derivatives	Lipids and lipid-like molecules	Steroids and steroid derivatives	Bile acids, alcohols and derivatives	HMDB0000558,HMDB00558
HMDB0000559	3-Methoxy-4-hydroxyphenylethyleneglycol sulfate	HMDB00559	C9H12O7S			5543	4183	137054	Phenylsulfates	Organic acids and derivatives	Organic sulfuric acids and derivatives	Arylsulfates	HMDB0000559,HMDB00559
HMDB0000560	Goshuyic acid	HMDB0039129HMDB00560HMDB39129	C14H24O2			5544	5312409	70719	Long-chain fatty acids	Lipids and lipid-like molecules	Fatty Acyls	Fatty acids and conjugates	HMDB0000560,HMDB0039129,HMDB00560,HMDB39129
HMDB0000561	beta-Carotene	HMDB00561	C40H56	C02094	Beta_Carotene		5280489	17579	Carotenes	Lipids and lipid-like molecules	Prenol lipids	Tetraterpenoids	HMDB0000561,HMDB00561
HMDB0000562	Creatinine	HMDB00562	C4H7N3O	C00791	Creatinine	8	588	16737	Alpha amino acids and derivatives	Organic acids and derivatives	Carboxylic acids and derivatives	Amino acids, peptides, and analogues	HMDB0000562,HMDB00562
HMDB0000563	D-Phenyllactic acid	HMDB00563	C9H10O3	C05607		5547	444718	43065	Phenylpropanoic acids	Phenylpropanoids and polyketides	Phenylpropanoic acids	Phenylpropanoic acids	HMDB0000563,HMDB00563
HMDB0000564	PC(16:0/16:0)	HMDB0000804HMDB0005250HMDB0007968HMDB00564HMDB00804HMDB05250HMDB07968	C40H80NO8P	C00157		5548	452110	72999	Phosphatidylcholines	Lipids and lipid-like molecules	Glycerophospholipids	Glycerophosphocholines	HMDB0000564,HMDB0000804,HMDB0005250,HMDB0007968,HMDB00564,HMDB00804,HMDB05250,HMDB07968
HMDB0000565	Galactonic acid	HMDB00565	C6H12O7	C00880		3336	128869	16534	Medium-chain hydroxy acids and derivatives	Organic acids and derivatives	Hydroxy acids and derivatives	Medium-chain hydroxy acids and derivatives	HMDB0000565,HMDB00565
HMDB0000567	Cinnamic acid	HMDB00567	C9H8O2	C10438	Cinnamic acid	310	5372954	35699	Cinnamic acids	Phenylpropanoids and polyketides	Cinnamic acids and derivatives	Cinnamic acids	HMDB0000567,HMDB00567
HMDB0000568	D-Arabitol	HMDB00568	C5H12O5	C01904	D-arabinitol	5551	94154	18333	Sugar alcohols	Organic oxygen compounds	Organooxygen compounds	Carbohydrates and carbohydrate conjugates	HMDB0000568,HMDB00568
HMDB0000569	Deoxypyridinoline	HMDB00569	C18H28N4O7		Deoxypyridinoline	5552	11304480	89510	L-alpha-amino acids	Organic acids and derivatives	Carboxylic acids and derivatives	Amino acids, peptides, and analogues	HMDB0000569,HMDB00569
HMDB0000570	Coproporphyrin III	HMDB00570	C36H38N4O8	C05770		5553		27609	Porphyrins	Organoheterocyclic compounds	Tetrapyrroles and derivatives	Porphyrins	HMDB0000570,HMDB00570
HMDB0000572	Desmosine	HMDB00572	C24H40N5O8		Desmosine	5554	15942890	37628	Tetracarboxylic acids and derivatives	Organic acids and derivatives	Carboxylic acids and derivatives	Tetracarboxylic acids and derivatives	HMDB0000572,HMDB00572
HMDB0000573	Elaidic acid	HMDB00573	C18H34O2	C01712	Elaidic_acid	3406	637517	27997	Long-chain fatty acids	Lipids and lipid-like molecules	Fatty Acyls	Fatty acids and conjugates	HMDB0000573,HMDB00573
HMDB0000574	L-Cysteine	HMDB00574	C3H7NO2S	C00097	Cysteine	5556	5862	17561	Cysteine and derivatives	Organic acids and derivatives	Carboxylic acids and derivatives	Amino acids, peptides, and analogues	HMDB0000574,HMDB00574
HMDB0000575	DL-Homocystine	HMDB00575	C8H16N2O4S2	C01817		5557	10010	17485	Alpha amino acids	Organic acids and derivatives	Carboxylic acids and derivatives	Amino acids, peptides, and analogues	HMDB0000575,HMDB00575
HMDB0000576	Monoethyl malonic acid	HMDB00576	C5H8O4			5558	70615		Dicarboxylic acids and derivatives	Organic acids and derivatives	Carboxylic acids and derivatives	Dicarboxylic acids and derivatives	HMDB0000576,HMDB00576
HMDB0000577	5beta-Coprostanol	HMDB00577	C27H48O		Coprosterol	5559	221122	89519	Cholesterols and derivatives	Lipids and lipid-like molecules	Steroids and steroid derivatives	Cholestane steroids	HMDB0000577,HMDB00577
HMDB0000579	Deuteroporphyrin IX	HMDB00579	C30H30N4O4			5561			Porphyrins	Organoheterocyclic compounds	Tetrapyrroles and derivatives	Porphyrins	HMDB0000579,HMDB00579
HMDB0000580	Chondroitin sulfate	HMDB0000591HMDB00580HMDB00591	(C14H21NO17S2)nH2O	C00607	Chondroitin_sulfate			37397	N-acyl-alpha-hexosamines	Organic oxygen compounds	Organooxygen compounds	Carbohydrates and carbohydrate conjugates	HMDB0000580,HMDB0000591,HMDB00580,HMDB00591
HMDB0000582	3,5-Diiodothyronine	HMDB0000627HMDB00582HMDB00627	C15H13I2NO4		3,5-Diiodothyronine	5564	123675	350682	Phenylalanine and derivatives	Organic acids and derivatives	Carboxylic acids and derivatives	Amino acids, peptides, and analogues	HMDB0000582,HMDB0000627,HMDB00582,HMDB00627
HMDB0000583	Docosanamide	HMDB00583	C22H45NO			5565	76468		Fatty amides	Lipids and lipid-like molecules	Fatty Acyls	Fatty amides	HMDB0000583,HMDB00583
HMDB0000585	Glucosylgalactosyl hydroxylysine	HMDB00585	C18H34N2O13			5567	122304	89573	Fatty acyl glycosides of mono- and disaccharides	Lipids and lipid-like molecules	Fatty Acyls	Fatty acyl glycosides	HMDB0000585,HMDB00585
HMDB0000586	Potassium	HMDB00586	K	C00238	Potassium	3197	813	29103	Homogeneous alkali metal compounds	Homogeneous metal compounds	Homogeneous alkali metal compounds	Homogeneous alkali metal compounds	HMDB0000586,HMDB00586
HMDB0000588	Sodium	HMDB00588	Na	C01330	Sodium	3192	923	29101	Homogeneous alkali metal compounds	Homogeneous metal compounds	Homogeneous alkali metal compounds	Homogeneous alkali metal compounds	HMDB0000588,HMDB00588
HMDB0000590	Glutarylglycine	HMDB00590	C7H11NO5			5569	23592950		N-acyl-alpha amino acids	Organic acids and derivatives	Carboxylic acids and derivatives	Amino acids, peptides, and analogues	HMDB0000590,HMDB00590
HMDB0000592	Glucosamine 6-sulfate	HMDB00592	C6H13NO8S	C04132		5571	72361	133343	Hexoses	Organic oxygen compounds	Organooxygen compounds	Carbohydrates and carbohydrate conjugates	HMDB0000592,HMDB00592
HMDB0000593	PC(18:1(9Z)/18:1(9Z))	HMDB0008104HMDB00593HMDB0062690HMDB08104HMDB62690	C44H84NO8P				10350317	74669	Phosphatidylcholines	Lipids and lipid-like molecules	Glycerophospholipids	Glycerophosphocholines	HMDB0000593,HMDB0008104,HMDB00593,HMDB0062690,HMDB08104,HMDB62690
HMDB0000594	gamma-Glutamylphenylalanine	HMDB0029562HMDB00594HMDB29562	C14H18N2O5				111299	89582	Phenylalanine and derivatives	Organic acids and derivatives	Carboxylic acids and derivatives	Amino acids, peptides, and analogues	HMDB0000594,HMDB0029562,HMDB00594,HMDB29562
HMDB0000595	Hydrogen carbonate	HMDB0003538HMDB0031453HMDB00595HMDB03538HMDB31453	CH2O3	C01353	Carbonic acid	6944	767	28976	Organic carbonic acids	Organic acids and derivatives	Organic carbonic acids and derivatives	Organic carbonic acids	HMDB0000595,HMDB0003538,HMDB0031453,HMDB00595,HMDB03538,HMDB31453
HMDB0000596	Glucosylsphingosine	HMDB00596	C24H47NO7	C03108		5574	22833534		Glycosphingolipids	Lipids and lipid-like molecules	Sphingolipids	Glycosphingolipids	HMDB0000596,HMDB00596
HMDB0000598	Sulfide	HMDB0031433HMDB00598HMDB31433	S	C00087	Sulfide		29109	15138	Other non-metal sulfides	Homogeneous non-metal compounds	Other non-metal organides	Other non-metal sulfides	HMDB0000598,HMDB0031433,HMDB00598,HMDB31433
HMDB0000599	Chromium	HMDB00599	Cr	C19368	Chromium		27668	49544	Homogeneous transition metal compounds	Homogeneous metal compounds	Homogeneous transition metal compounds	Homogeneous transition metal compounds	HMDB0000599,HMDB00599
HMDB0000600	Galactosylhydroxylysine	HMDB00600	C12H24N2O8	C05547		5576	22833535	165859	Glycosyl-amino acids	Organic acids and derivatives	Carboxylic acids and derivatives	Amino acids, peptides, and analogues	HMDB0000600,HMDB00600
HMDB0000601	Coprocholic acid	HMDB0003873HMDB00601HMDB03873	C27H46O5			5577	122312	18402	Trihydroxy bile acids, alcohols and derivatives	Lipids and lipid-like molecules	Steroids and steroid derivatives	Bile acids, alcohols and derivatives	HMDB0000601,HMDB0003873,HMDB00601,HMDB03873
HMDB0000603	cis-4-Decenedioic acid	HMDB00603	C10H16O4			5578	9543671	89730	Medium-chain fatty acids	Lipids and lipid-like molecules	Fatty Acyls	Fatty acids and conjugates	HMDB0000603,HMDB00603
HMDB0000606	D-2-Hydroxyglutaric acid	HMDB0002323HMDB00606HMDB02323	C5H8O5	C01087	Alpha-Hydroxyglutaric acid	5581	439391	32796	Short-chain hydroxy acids and derivatives	Organic acids and derivatives	Hydroxy acids and derivatives	Short-chain hydroxy acids and derivatives	HMDB0000606,HMDB0002323,HMDB00606,HMDB02323
HMDB0000607	Cyanocobalamin	HMDB0014263HMDB00607HMDB14263	C63H89CoN14O14P	C02823	Cyanocobalamin	5582		17439	Cobalamin derivatives	Organoheterocyclic compounds	Tetrapyrroles and derivatives	Corrinoids	HMDB0000607,HMDB0014263,HMDB00607,HMDB14263
HMDB0000608	Cobalt	HMDB00608	Co	C00175	Cobalt		104729	48828	Homogeneous transition metal compounds	Homogeneous metal compounds	Homogeneous transition metal compounds	Homogeneous transition metal compounds	HMDB0000608,HMDB00608
HMDB0000609	DL-Dopa	HMDB00609	C9H11NO4		Dihydroxyphenylalanine			49168	Tyrosine and derivatives	Organic acids and derivatives	Carboxylic acids and derivatives	Amino acids, peptides, and analogues	HMDB0000609,HMDB00609
HMDB0000610	CE(18:2(9Z,12Z))	HMDB0005192HMDB00610HMDB05192	C45H76O2	C15441		5584	131801653	41509	Cholesteryl esters	Lipids and lipid-like molecules	Steroids and steroid derivatives	Steroid esters	HMDB0000610,HMDB0005192,HMDB00610,HMDB05192
HMDB0000611	Coproporphyrin II	HMDB00611	C36H38N4O8			5585			Porphyrins	Organoheterocyclic compounds	Tetrapyrroles and derivatives	Porphyrins	HMDB0000611,HMDB00611
HMDB0000613	Erythronic acid	HMDB00613	C4H8O5			5586	2781043	37655	Sugar acids and derivatives	Organic oxygen compounds	Organooxygen compounds	Carbohydrates and carbohydrate conjugates	HMDB0000613,HMDB00613
HMDB0000614	PS(16:0/16:0)	HMDB00614	C38H74NO10P				9547090	84523	Phosphatidylserines	Lipids and lipid-like molecules	Glycerophospholipids	Glycerophosphoserines	HMDB0000614,HMDB00614
HMDB0000617	2-Furoic acid	HMDB00617	C5H4O3	C01546	2-Furoic_acid	2266	6919	30845	Furoic acids	Organoheterocyclic compounds	Furans	Furoic acid and derivatives	HMDB0000617,HMDB00617
HMDB0000618	D-Ribulose 5-phosphate	HMDB0002033HMDB0002694HMDB00618HMDB02033HMDB02694	C5H11O8P	C00199	Ribulose_5-phosphate		439184	17363	Pentose phosphates	Organic oxygen compounds	Organooxygen compounds	Carbohydrates and carbohydrate conjugates	HMDB0000618,HMDB0002033,HMDB0002694,HMDB00618,HMDB02033,HMDB02694
HMDB0000619	Cholic acid	HMDB00619	C24H40O5	C00695	Cholic_Acid	206	221493	16359	Trihydroxy bile acids, alcohols and derivatives	Lipids and lipid-like molecules	Steroids and steroid derivatives	Bile acids, alcohols and derivatives	HMDB0000619,HMDB00619
HMDB0000620	Glutaconic acid	HMDB0001657HMDB0061185HMDB00620HMDB01657HMDB61185	C5H6O4	C02214	Glutaconic_acid	5593	5280498	15670	Dicarboxylic acids and derivatives	Organic acids and derivatives	Carboxylic acids and derivatives	Dicarboxylic acids and derivatives	HMDB0000620,HMDB0001657,HMDB0061185,HMDB00620,HMDB01657,HMDB61185
HMDB0000621	D-Ribulose	HMDB00621	C5H10O5	C00309	Ribulose		12358756	17173	Pentoses	Organic oxygen compounds	Organooxygen compounds	Carbohydrates and carbohydrate conjugates	HMDB0000621,HMDB00621
HMDB0000622	Ethylmalonic acid	HMDB00622	C5H8O4			4180	11756	741548	Branched fatty acids	Lipids and lipid-like molecules	Fatty Acyls	Fatty acids and conjugates	HMDB0000622,HMDB00622
HMDB0000623	Dodecanedioic acid	HMDB00623	C12H22O4	C02678	Dodecanedioic acid	5596	12736	4676	Medium-chain fatty acids	Lipids and lipid-like molecules	Fatty Acyls	Fatty acids and conjugates	HMDB0000623,HMDB00623
HMDB0000624	D-Leucic acid	HMDB00624	C6H12O3	C03264	2-Hydroxyisocaproic acid	5597	439960	55534	Hydroxy fatty acids	Lipids and lipid-like molecules	Fatty Acyls	Fatty acids and conjugates	HMDB0000624,HMDB00624
HMDB0000625	Gluconic acid	HMDB0003373HMDB00625HMDB03373	C6H12O7	C00257	Gluconic_acid	345	10690	33198	Sugar acids and derivatives	Organic oxygen compounds	Organooxygen compounds	Carbohydrates and carbohydrate conjugates	HMDB0000625,HMDB0003373,HMDB00625,HMDB03373
HMDB0000626	Deoxycholic acid	HMDB00626	C24H40O4	C04483	Deoxycholic acid	265	222528	28834	Dihydroxy bile acids, alcohols and derivatives	Lipids and lipid-like molecules	Steroids and steroid derivatives	Bile acids, alcohols and derivatives	HMDB0000626,HMDB00626
HMDB0000628	Epitestosterone	HMDB00628	C19H28O2		Epitestosterone	5601	10204	42534	Androgens and derivatives	Lipids and lipid-like molecules	Steroids and steroid derivatives	Androstane steroids	HMDB0000628,HMDB00628
HMDB0000629	Chondroitin	HMDB0006277HMDB00629HMDB06277	(C14H21NO11)nH2O	C00401	Chondroitin_sulfate		14389182	16137	Acylaminosugars	Organic oxygen compounds	Organooxygen compounds	Carbohydrates and carbohydrate conjugates	HMDB0000629,HMDB0006277,HMDB00629,HMDB06277
HMDB0000630	Cytosine	HMDB00630	C4H5N3O	C00380	Cytosine	283	597	16040	Pyrimidones	Organoheterocyclic compounds	Diazines	Pyrimidines and pyrimidine derivatives	HMDB0000630,HMDB00630
HMDB0000631	Deoxycholic acid glycine conjugate	HMDB0004012HMDB00631HMDB04012	C26H43NO5	C05464		5604	22833539	27471	Glycinated bile acids and derivatives	Lipids and lipid-like molecules	Steroids and steroid derivatives	Bile acids, alcohols and derivatives	HMDB0000631,HMDB0004012,HMDB00631,HMDB04012
HMDB0000632	Dermatan sulfate	HMDB0006265HMDB00632HMDB06265	(C14H21NO14S)nH2O	C00426	Dermatan_sulfate		3032806	18376	Acylaminosugars	Organic oxygen compounds	Organooxygen compounds	Carbohydrates and carbohydrate conjugates	HMDB0000632,HMDB0006265,HMDB00632,HMDB06265
HMDB0000633	D-Biopterin	HMDB00633	C9H11N5O3		Biopterin		444475	41183	Biopterins and derivatives	Organoheterocyclic compounds	Pteridines and derivatives	Pterins and derivatives	HMDB0000633,HMDB00633
HMDB0000634	Citraconic acid	HMDB00634	C5H6O4	C02226	Citraconic_acid	5607	643798	17626	Methyl-branched fatty acids	Lipids and lipid-like molecules	Fatty Acyls	Fatty acids and conjugates	HMDB0000634,HMDB00634
HMDB0000635	Succinylacetone	HMDB00635	C7H10O4		Succinylacetone	5608	5312	87897	Medium-chain keto acids and derivatives	Organic acids and derivatives	Keto acids and derivatives	Medium-chain keto acids and derivatives	HMDB0000635,HMDB00635
HMDB0000637	Chenodeoxycholic acid glycine conjugate	HMDB0004013HMDB00637HMDB04013	C26H43NO5	C05466	Glycochenodeoxycholic_acid		12544	36274	Glycinated bile acids and derivatives	Lipids and lipid-like molecules	Steroids and steroid derivatives	Bile acids, alcohols and derivatives	HMDB0000637,HMDB0004013,HMDB00637,HMDB04013
HMDB0000638	Dodecanoic acid	HMDB00638	C12H24O2	C02679	Lauric_acid	5611	3893	30805	Medium-chain fatty acids	Lipids and lipid-like molecules	Fatty Acyls	Fatty acids and conjugates	HMDB0000638,HMDB00638
HMDB0000639	Galactaric acid	HMDB0003435HMDB00639HMDB03435	C6H10O8	C00879	Galactaric_acid	5612	3037582	30852	Glucuronic acid derivatives	Organic oxygen compounds	Organooxygen compounds	Carbohydrates and carbohydrate conjugates	HMDB0000639,HMDB0003435,HMDB00639,HMDB03435
HMDB0000640	Levoglucosan	HMDB00640	C6H10O5		Levoglucosan	5613	2724705	30997	Oxepanes	Organoheterocyclic compounds	Oxepanes	Oxepanes	HMDB0000640,HMDB00640
HMDB0000641	L-Glutamine	HMDB00641	C5H10N2O3	C00064	Glutamine	5614	5961	18050	L-alpha-amino acids	Organic acids and derivatives	Carboxylic acids and derivatives	Amino acids, peptides, and analogues	HMDB0000641,HMDB00641
HMDB0000642	Erythronilic acid	HMDB00642	C5H10O3				11815846		Hydroxy fatty acids	Lipids and lipid-like molecules	Fatty Acyls	Fatty acids and conjugates	HMDB0000642,HMDB00642
HMDB0000643	Coproporphyrin I	HMDB00643	C36H38N4O8	C05769		5616		28421	Porphyrins	Organoheterocyclic compounds	Tetrapyrroles and derivatives	Porphyrins	HMDB0000643,HMDB00643
HMDB0000644	Coproporphyrin IV	HMDB00644	C36H38N4O8						Porphyrins	Organoheterocyclic compounds	Tetrapyrroles and derivatives	Porphyrins	HMDB0000644,HMDB00644
HMDB0000645	Galactose 1-phosphate	HMDB0003359HMDB0062705HMDB00645HMDB03359HMDB62705	C6H13O9P	C00446	Galactose_1-phosphate		123912	17973	Monosaccharide phosphates	Organic oxygen compounds	Organooxygen compounds	Carbohydrates and carbohydrate conjugates	HMDB0000645,HMDB0003359,HMDB0062705,HMDB00645,HMDB03359,HMDB62705
HMDB0000646	L-Arabinose	HMDB0000487HMDB00487HMDB0062088HMDB00646HMDB62088	C5H10O5	C02479	Arabinose		439764	40886	Pentoses	Organic oxygen compounds	Organooxygen compounds	Carbohydrates and carbohydrate conjugates	HMDB0000646,HMDB0000487,HMDB00487,HMDB0062088,HMDB00646,HMDB62088
HMDB0000648	Galactosylsphingosine	HMDB00648	C24H47NO7	C01747	Psychosine	5620	5280458	16874	Glycosphingolipids	Lipids and lipid-like molecules	Sphingolipids	Glycosphingolipids	HMDB0000648,HMDB00648
HMDB0000649	Clionasterol	HMDB00649	C29H50O	C19654		5621	457801	132823	Stigmastanes and derivatives	Lipids and lipid-like molecules	Steroids and steroid derivatives	Stigmastanes and derivatives	HMDB0000649,HMDB00649
HMDB0000650	D-alpha-Aminobutyric acid	HMDB00650	C4H9NO2	C02261	Alpha-Aminobutyric acid		439691	28797	D-alpha-amino acids	Organic acids and derivatives	Carboxylic acids and derivatives	Amino acids, peptides, and analogues	HMDB0000650,HMDB00650
HMDB0000651	Decanoylcarnitine	HMDB0062631HMDB00651HMDB62631	C17H33NO4	C03299			11953821	28717	Acyl carnitines	Lipids and lipid-like molecules	Fatty Acyls	Fatty acid esters	HMDB0000651,HMDB0062631,HMDB00651,HMDB62631
HMDB0000652	Chondroitin 4-sulfate	HMDB00652	(C14H21NO14S)nH2O	C00634	Chondroitin_sulfate		70678540	18250	Acylaminosugars	Organic oxygen compounds	Organooxygen compounds	Carbohydrates and carbohydrate conjugates	HMDB0000652,HMDB00652
HMDB0000653	Cholesterol sulfate	HMDB00653	C27H46O4S	C18043	Cholesterol sulfate	5625	65076	41321	Cholesterols and derivatives	Lipids and lipid-like molecules	Steroids and steroid derivatives	Cholestane steroids	HMDB0000653,HMDB00653
HMDB0000656	Cysteineglutathione disulfide	HMDB00656	C13H22N4O8S2			5628	53477713	143243	Oligopeptides	Organic acids and derivatives	Carboxylic acids and derivatives	Amino acids, peptides, and analogues	HMDB0000656,HMDB00656
HMDB0000657	Copper	HMDB00657	Cu	C00070	Copper		27099	29036	Homogeneous transition metal compounds	Homogeneous metal compounds	Homogeneous transition metal compounds	Homogeneous transition metal compounds	HMDB0000657,HMDB00657
HMDB0000658	CE(16:1(9Z))	HMDB0005197HMDB0062460HMDB00658HMDB05197HMDB62460	C43H74O2					84323	Cholesteryl esters	Lipids and lipid-like molecules	Steroids and steroid derivatives	Steroid esters	HMDB0000658,HMDB0005197,HMDB0062460,HMDB00658,HMDB05197,HMDB62460
HMDB0000659	Deoxycholic acid disulfate	HMDB00659	C24H40O10S2			5630	457190	491276	Bile acids, alcohols and derivatives	Lipids and lipid-like molecules	Steroids and steroid derivatives	Bile acids, alcohols and derivatives	HMDB0000659,HMDB00659
HMDB0000660	D-Fructose	HMDB00660	C6H12O6	C02336	Fructose	135	439709	28645	C-glycosyl compounds	Organic oxygen compounds	Organooxygen compounds	Carbohydrates and carbohydrate conjugates	HMDB0000660,HMDB00660
HMDB0000661	Glutaric acid	HMDB00661	C5H8O4	C00489	Glutaric_acid	3254	743	17859	Dicarboxylic acids and derivatives	Organic acids and derivatives	Carboxylic acids and derivatives	Dicarboxylic acids and derivatives	HMDB0000661,HMDB00661
HMDB0000662	Fluoride	HMDB00662	F	C00742	Fluorine		28179	17051	Homogeneous halogens	Homogeneous non-metal compounds	Homogeneous halogens	Homogeneous halogens	HMDB0000662,HMDB00662
HMDB0000663	Glucaric acid	HMDB0029881HMDB00663HMDB29881	C6H10O8	C00818	Saccharic_acid	5633	33037	16002	Glucuronic acid derivatives	Organic oxygen compounds	Organooxygen compounds	Carbohydrates and carbohydrate conjugates	HMDB0000663,HMDB0029881,HMDB00663,HMDB29881
HMDB0000664	Isohyodeoxycholic acid	HMDB00664	C24H40O4			5634	5283822		Dihydroxy bile acids, alcohols and derivatives	Lipids and lipid-like molecules	Steroids and steroid derivatives	Bile acids, alcohols and derivatives	HMDB0000664,HMDB00664
HMDB0000665	Leucinic acid	HMDB00665	C6H12O3			5635	92779	59783	Hydroxy fatty acids	Lipids and lipid-like molecules	Fatty Acyls	Fatty acids and conjugates	HMDB0000665,HMDB00665
HMDB0000666	Heptanoic acid	HMDB00666	C7H14O2	C17714	Heptanoic_acid	5636	8094	45571	Medium-chain fatty acids	Lipids and lipid-like molecules	Fatty Acyls	Fatty acids and conjugates	HMDB0000666,HMDB00666
HMDB0000667	L-Thyronine	HMDB00667	C15H15NO4		Thyronine	5637	5461103	30662	Phenylalanine and derivatives	Organic acids and derivatives	Carboxylic acids and derivatives	Amino acids, peptides, and analogues	HMDB0000667,HMDB00667
HMDB0000668	Hematoporphyrin IX	HMDB00668	C34H38N4O6		Hematoporphyrin	5638			Porphyrins	Organoheterocyclic compounds	Tetrapyrroles and derivatives	Porphyrins	HMDB0000668,HMDB00668
HMDB0000669	ortho-Hydroxyphenylacetic acid	HMDB00669	C8H8O3	C05852		5639	11970	28478	2(hydroxyphenyl)acetic acids	Benzenoids	Benzene and substituted derivatives	Phenylacetic acids	HMDB0000669,HMDB00669
HMDB0000670	Homo-L-arginine	HMDB00670	C7H16N4O2	C01924		5640	9085	27747	L-alpha-amino acids	Organic acids and derivatives	Carboxylic acids and derivatives	Amino acids, peptides, and analogues	HMDB0000670,HMDB00670
HMDB0000671	Indolelactic acid	HMDB00671	C11H11NO3	C02043			676157		Indolyl carboxylic acids and derivatives	Organoheterocyclic compounds	Indoles and derivatives	Indolyl carboxylic acids and derivatives	HMDB0000671,HMDB00671
HMDB0000672	Hexadecanedioic acid	HMDB00672	C16H30O4	C19615	Thapsic acid	5642	10459	73722	Long-chain fatty acids	Lipids and lipid-like molecules	Fatty Acyls	Fatty acids and conjugates	HMDB0000672,HMDB00672
HMDB0000673	Linoleic acid	HMDB00673	C18H32O2	C01595	Linoleic_acid	191	5280450	17351	Lineolic acids and derivatives	Lipids and lipid-like molecules	Fatty Acyls	Lineolic acids and derivatives	HMDB0000673,HMDB00673
HMDB0000674	PA(16:0/16:0)	HMDB0007857HMDB00674HMDB07857	C35H69O8P	C00416		5644	446066	73246	1,2-diacylglycerol-3-phosphates	Lipids and lipid-like molecules	Glycerophospholipids	Glycerophosphates	HMDB0000674,HMDB0007857,HMDB00674,HMDB07857
HMDB0000675	Iodine	HMDB00675	I2	C01382	Iodine		807	17606	Homogeneous halogens	Homogeneous non-metal compounds	Homogeneous halogens	Homogeneous halogens	HMDB0000675,HMDB00675
HMDB0000676	L-Homocystine	HMDB00676	C8H16N2O4S2	C01817	Homocystine		69382	89698	L-alpha-amino acids	Organic acids and derivatives	Carboxylic acids and derivatives	Amino acids, peptides, and analogues	HMDB0000676,HMDB00676
HMDB0000678	Isovalerylglycine	HMDB00678	C7H13NO3			5647	546304	70984	N-acyl-alpha amino acids	Organic acids and derivatives	Carboxylic acids and derivatives	Amino acids, peptides, and analogues	HMDB0000678,HMDB00678
HMDB0000679	Homocitrulline	HMDB00679	C7H15N3O3	C02427	Homocitrulline	46	65072	17443	L-alpha-amino acids	Organic acids and derivatives	Carboxylic acids and derivatives	Amino acids, peptides, and analogues	HMDB0000679,HMDB00679
HMDB0000682	Indoxyl sulfate	HMDB0003309HMDB00682HMDB03309	C8H7NO4S		Indoxyl sulfate	524	10258	43355	Arylsulfates	Organic acids and derivatives	Organic sulfuric acids and derivatives	Arylsulfates	HMDB0000682,HMDB0003309,HMDB00682,HMDB03309
HMDB0000683	Harderoporphyrin	HMDB00683	C35H36N4O6			5652		169840	Porphyrins	Organoheterocyclic compounds	Tetrapyrroles and derivatives	Porphyrins	HMDB0000683,HMDB00683
HMDB0000684	L-Kynurenine	HMDB0000183HMDB00183HMDB00684	C10H12N2O3	C00328	Kynurenine	72	161166	16946	Alkyl-phenylketones	Organic oxygen compounds	Organooxygen compounds	Carbonyl compounds	HMDB0000684,HMDB0000183,HMDB00183,HMDB00684
HMDB0000686	Isoursodeoxycholic acid	HMDB00686	C24H40O4	C17662			127601	43419	Dihydroxy bile acids, alcohols and derivatives	Lipids and lipid-like molecules	Steroids and steroid derivatives	Bile acids, alcohols and derivatives	HMDB0000686,HMDB00686
HMDB0000687	L-Leucine	HMDB00687	C6H13NO2	C00123	Leucine	24	6106	15603	Leucine and derivatives	Organic acids and derivatives	Carboxylic acids and derivatives	Amino acids, peptides, and analogues	HMDB0000687,HMDB00687
HMDB0000688	Isovalerylcarnitine	HMDB00688	C12H23NO4					73025	Acyl carnitines	Lipids and lipid-like molecules	Fatty Acyls	Fatty acid esters	HMDB0000688,HMDB00688
HMDB0000689	Isocaproic acid	HMDB00689	C6H12O2		4-Methylpentanoic acid	4191	12587	74903	Methyl-branched fatty acids	Lipids and lipid-like molecules	Fatty Acyls	Fatty acids and conjugates	HMDB0000689,HMDB00689
HMDB0000691	Malonic acid	HMDB00691	C3H4O4	C04025	Malonic_acid	3237	867	30794	Dicarboxylic acids and derivatives	Organic acids and derivatives	Carboxylic acids and derivatives	Dicarboxylic acids and derivatives	HMDB0000691,HMDB00691
HMDB0000692	Fe2+	HMDB00692	Fe	C14818	Iron		27284	29033	Homogeneous transition metal compounds	Homogeneous metal compounds	Homogeneous transition metal compounds	Homogeneous transition metal compounds	HMDB0000692,HMDB00692
HMDB0000693	Heparan sulfate	HMDB00693	C14H25NO21S3	C00925	Heparan sulfate		53477715		Disaccharide sulfates	Organic oxygen compounds	Organooxygen compounds	Carbohydrates and carbohydrate conjugates	HMDB0000693,HMDB00693
HMDB0000694	L-2-Hydroxyglutaric acid	HMDB00694	C5H8O5	C03196	Alpha-Hydroxyglutaric acid		439939	32797	Short-chain hydroxy acids and derivatives	Organic acids and derivatives	Hydroxy acids and derivatives	Short-chain hydroxy acids and derivatives	HMDB0000694,HMDB00694
HMDB0000695	Ketoleucine	HMDB0000762HMDB00695HMDB00762	C6H10O3	C00233		5663	70	48430	Short-chain keto acids and derivatives	Organic acids and derivatives	Keto acids and derivatives	Short-chain keto acids and derivatives	HMDB0000695,HMDB0000762,HMDB00695,HMDB00762
HMDB0000696	L-Methionine	HMDB00696	C5H11NO2S	C00073	Methionine	5664	6137	16643	Methionine and derivatives	Organic acids and derivatives	Carboxylic acids and derivatives	Amino acids, peptides, and analogues	HMDB0000696,HMDB00696
HMDB0000697	Isocoproporphyrin	HMDB00697	C36H38N4O8		Isocoproporphyrin	5665			Porphyrins	Organoheterocyclic compounds	Tetrapyrroles and derivatives	Porphyrins	HMDB0000697,HMDB00697
HMDB0000698	Lithocholic acid glycine conjugate	HMDB0002474HMDB00698HMDB02474	C26H43NO4	C15557		5666	115245	37998	Glycinated bile acids and derivatives	Lipids and lipid-like molecules	Steroids and steroid derivatives	Bile acids, alcohols and derivatives	HMDB0000698,HMDB0002474,HMDB00698,HMDB02474
HMDB0000699	1-Methylnicotinamide	HMDB00699	C7H9N2O	C02918	1-Methylnicotinamide	5667	457	16797	Nicotinamides	Organoheterocyclic compounds	Pyridines and derivatives	Pyridinecarboxylic acids and derivatives	HMDB0000699,HMDB00699
HMDB0000700	Hydroxypropionic acid	HMDB00700	C3H6O3	C01013	Hydroxypropanoic acid	5668	68152	33404	Beta hydroxy acids and derivatives	Organic acids and derivatives	Hydroxy acids and derivatives	Beta hydroxy acids and derivatives	HMDB0000700,HMDB00700
HMDB0000701	Hexanoylglycine	HMDB00701	C8H15NO3			5669	99463	64390	N-acyl-alpha amino acids	Organic acids and derivatives	Carboxylic acids and derivatives	Amino acids, peptides, and analogues	HMDB0000701,HMDB00701
HMDB0000703	Mandelic acid	HMDB00703	C8H8O3	C01984	Mandelic acid	5671	439616	32800	Benzene and substituted derivatives	Benzenoids	Benzene and substituted derivatives	Benzene and substituted derivatives	HMDB0000703,HMDB00703
HMDB0000704	Isoxanthopterin	HMDB00704	C6H5N5O2	C03975		5672	10729	16713	Pterins and derivatives	Organoheterocyclic compounds	Pteridines and derivatives	Pterins and derivatives	HMDB0000704,HMDB00704
HMDB0000706	Aspartylphenylalanine	HMDB0006113HMDB0028760HMDB00706HMDB06113HMDB28760	C13H16N2O5			5674	93078	73830	Peptides	Organic acids and derivatives	Carboxylic acids and derivatives	Amino acids, peptides, and analogues	HMDB0000706,HMDB0006113,HMDB0028760,HMDB00706,HMDB06113,HMDB28760
HMDB0000707	4-Hydroxyphenylpyruvic acid	HMDB00707	C9H8O4	C01179	4-Hydroxyphenylpyruvic_acid	5675	979	15999	Phenylpyruvic acid derivatives	Benzenoids	Benzene and substituted derivatives	Phenylpyruvic acid derivatives	HMDB0000707,HMDB00707
HMDB0000708	Glycoursodeoxycholic acid	HMDB00708	C26H43NO5			5676	12310288	89929	Glycinated bile acids and derivatives	Lipids and lipid-like molecules	Steroids and steroid derivatives	Bile acids, alcohols and derivatives	HMDB0000708,HMDB00708
HMDB0000709	L-Cysteinylglycine disulfide	HMDB00709	C8H15N3O5S2			5677	22833544	89930	Dipeptides	Organic acids and derivatives	Carboxylic acids and derivatives	Amino acids, peptides, and analogues	HMDB0000709,HMDB00709
HMDB0000710	4-Hydroxybutyric acid	HMDB0015507HMDB00710HMDB15507	C4H8O3	C01991	Oxybate	5678	10413	30830	Hydroxy fatty acids	Lipids and lipid-like molecules	Fatty Acyls	Fatty acids and conjugates	HMDB0000710,HMDB0015507,HMDB00710,HMDB15507
HMDB0000711	Hydroxyoctanoic acid	HMDB00711	C8H16O3			5679	94180	86543	Medium-chain fatty acids	Lipids and lipid-like molecules	Fatty Acyls	Fatty acids and conjugates	HMDB0000711,HMDB00711
HMDB0000712	Hexadecanedioic acid mono-L-carnitine ester	HMDB00712	C23H43NO6			5680	566787	73081	Acyl carnitines	Lipids and lipid-like molecules	Fatty Acyls	Fatty acid esters	HMDB0000712,HMDB00712
HMDB0000713	Isoallolithocholic acid	HMDB00713	C24H40O3			5681	94228		Monohydroxy bile acids, alcohols and derivatives	Lipids and lipid-like molecules	Steroids and steroid derivatives	Bile acids, alcohols and derivatives	HMDB0000713,HMDB00713
HMDB0000714	Hippuric acid	HMDB0062583HMDB00714HMDB62583	C9H9NO3	C01586	Hippuric_acid	1301	464	18089	Hippuric acids	Benzenoids	Benzene and substituted derivatives	Benzoic acids and derivatives	HMDB0000714,HMDB0062583,HMDB00714,HMDB62583
HMDB0000715	Kynurenic acid	HMDB00715	C10H7NO3	C01717	Kynurenic_acid	5683	3845	18344	Quinoline carboxylic acids	Organoheterocyclic compounds	Quinolines and derivatives	Quinoline carboxylic acids	HMDB0000715,HMDB00715
HMDB0000716	L-Pipecolic acid	HMDB00716	C6H11NO2	C00408	Pipecolic acid	5684	439227	30913	L-alpha-amino acids	Organic acids and derivatives	Carboxylic acids and derivatives	Amino acids, peptides, and analogues	HMDB0000716,HMDB00716
HMDB0000717	Isolithocholic acid	HMDB00717	C24H40O3	C17658		5685	164853	81253	Monohydroxy bile acids, alcohols and derivatives	Lipids and lipid-like molecules	Steroids and steroid derivatives	Bile acids, alcohols and derivatives	HMDB0000717,HMDB00717
HMDB0000718	Isovaleric acid	HMDB00718	C5H10O2	C08262	3-Methylbutanoic acid	109	10430	28484	Methyl-branched fatty acids	Lipids and lipid-like molecules	Fatty Acyls	Fatty acids and conjugates	HMDB0000718,HMDB00718
HMDB0000719	L-Homoserine	HMDB00719	C4H9NO3	C00263	Homoserine	5687	12647	15699	L-alpha-amino acids	Organic acids and derivatives	Carboxylic acids and derivatives	Amino acids, peptides, and analogues	HMDB0000719,HMDB00719
HMDB0000720	Levulinic acid	HMDB00720	C5H8O3		Levulinic_acid	2195	11579	45630	Gamma-keto acids and derivatives	Organic acids and derivatives	Keto acids and derivatives	Gamma-keto acids and derivatives	HMDB0000720,HMDB00720
HMDB0000721	Glycylproline	HMDB00721	C7H12N2O3				3013625	70744	Dipeptides	Organic acids and derivatives	Carboxylic acids and derivatives	Amino acids, peptides, and analogues	HMDB0000721,HMDB00721
HMDB0000722	Lithocholyltaurine	HMDB00722	C26H45NO5S	C02592	Taurolithocholic_acid	5690	439763	36259	Taurinated bile acids and derivatives	Lipids and lipid-like molecules	Steroids and steroid derivatives	Bile acids, alcohols and derivatives	HMDB0000722,HMDB00722
HMDB0000725	4-Hydroxyproline	HMDB0006055HMDB0036576HMDB00725HMDB06055HMDB36576	C5H9NO3	C01157	Hydroxyproline	257	5810	18095	Proline and derivatives	Organic acids and derivatives	Carboxylic acids and derivatives	Amino acids, peptides, and analogues	HMDB0000725,HMDB0006055,HMDB0036576,HMDB00725,HMDB06055,HMDB36576
HMDB0000726	Isovalerylglutamic acid	HMDB00726	C10H17NO5			5694	133383		Glutamic acid and derivatives	Organic acids and derivatives	Carboxylic acids and derivatives	Amino acids, peptides, and analogues	HMDB0000726,HMDB00726
HMDB0000727	L-Threoneopterin	HMDB00727	C9H11N5O4			5695	440842	49751	Biopterins and derivatives	Organoheterocyclic compounds	Pteridines and derivatives	Pterins and derivatives	HMDB0000727,HMDB00727
HMDB0000728	Hydroxypropionic porphyrin III	HMDB00728	C39H38N4O14			5696			Porphyrins	Organoheterocyclic compounds	Tetrapyrroles and derivatives	Porphyrins	HMDB0000728,HMDB00728
HMDB0000729	alpha-Hydroxyisobutyric acid	HMDB00729	C4H8O3			3750	11671	50129	Alpha hydroxy acids and derivatives	Organic acids and derivatives	Hydroxy acids and derivatives	Alpha hydroxy acids and derivatives	HMDB0000729,HMDB00729
HMDB0000730	Isobutyrylglycine	HMDB00730	C6H11NO3			5698	10855600	70979	N-acyl-alpha amino acids	Organic acids and derivatives	Carboxylic acids and derivatives	Amino acids, peptides, and analogues	HMDB0000730,HMDB00730
HMDB0000731	Cysteine-S-sulfate	HMDB00731	C3H7NO5S2	C05824			115015	27891	S-sulfo-L-cysteines	Organic acids and derivatives	Carboxylic acids and derivatives	Amino acids, peptides, and analogues	HMDB0000731,HMDB00731
HMDB0000732	Hydroxykynurenine	HMDB0001152HMDB00732HMDB01152	C10H12N2O4	C02794	3-Hydroxykynurenine	5700	89	1547	Alkyl-phenylketones	Organic oxygen compounds	Organooxygen compounds	Carbonyl compounds	HMDB0000732,HMDB0001152,HMDB00732,HMDB01152
HMDB0000733	Hyodeoxycholic acid	HMDB00733	C24H40O4		Hyodeoxycholic acid	5701	9963687		Dihydroxy bile acids, alcohols and derivatives	Lipids and lipid-like molecules	Steroids and steroid derivatives	Bile acids, alcohols and derivatives	HMDB0000733,HMDB00733
HMDB0000734	Indoleacrylic acid	HMDB00734	C11H9NO2				5375048	132244	Indoles	Organoheterocyclic compounds	Indoles and derivatives	Indoles	HMDB0000734,HMDB00734
HMDB0000735	Hydroxyphenylacetylglycine	HMDB00735	C10H11NO4	C05596			440732	28595	N-acyl-alpha amino acids	Organic acids and derivatives	Carboxylic acids and derivatives	Amino acids, peptides, and analogues	HMDB0000735,HMDB00735
HMDB0000736	Isobutyryl-L-carnitine	HMDB0002083HMDB0062556HMDB0062606HMDB00736HMDB02083HMDB62556HMDB62606	C11H22NO4			5704	168379	84838	Acyl carnitines	Lipids and lipid-like molecules	Fatty Acyls	Fatty acid esters	HMDB0000736,HMDB0002083,HMDB0062556,HMDB0062606,HMDB00736,HMDB02083,HMDB62556,HMDB62606
HMDB0000737	Heptacarboxylporphyrin I	HMDB00737	C39H38N4O14			5705		89912	Porphyrins	Organoheterocyclic compounds	Tetrapyrroles and derivatives	Porphyrins	HMDB0000737,HMDB00737
HMDB0000738	Indole	HMDB00738	C8H7N	C00463	Indole	286	798	16881	Indoles	Organoheterocyclic compounds	Indoles and derivatives	Indoles	HMDB0000738,HMDB00738
HMDB0000739	Isodesmosine	HMDB00739	C24H40N5O8		Isodesmosine	5707	13811	64366	Tetracarboxylic acids and derivatives	Organic acids and derivatives	Carboxylic acids and derivatives	Tetracarboxylic acids and derivatives	HMDB0000739,HMDB00739
HMDB0000740	Lactulose	HMDB0014719HMDB00740HMDB14719	C12H22O11	C07064	Lactulose	916	11333	6359	O-glycosyl compounds	Organic oxygen compounds	Organooxygen compounds	Carbohydrates and carbohydrate conjugates	HMDB0000740,HMDB0014719,HMDB00740,HMDB14719
HMDB0000742	Homocysteine	HMDB0000165HMDB00165HMDB00742	C4H9NO2S	C00155	Homocysteine	3256	91552	17588	L-alpha-amino acids	Organic acids and derivatives	Carboxylic acids and derivatives	Amino acids, peptides, and analogues	HMDB0000742,HMDB0000165,HMDB00165,HMDB00742
HMDB0000743	Hexacarboxylporphyrin I	HMDB00743	C38H38N4O12			5711			Porphyrins	Organoheterocyclic compounds	Tetrapyrroles and derivatives	Porphyrins	HMDB0000743,HMDB00743
HMDB0000745	Homocarnosine	HMDB00745	C10H16N4O3	C00884		270	10243361	85981	Hybrid peptides	Organic acids and derivatives	Peptidomimetics	Hybrid peptides	HMDB0000745,HMDB00745
HMDB0000746	Hydroxyisocaproic acid	HMDB00746	C6H12O3		2-Hydroxyisocaproic acid	5714	83697	44510	Hydroxy fatty acids	Lipids and lipid-like molecules	Fatty Acyls	Fatty acids and conjugates	HMDB0000746,HMDB00746
HMDB0000747	Isovalerylalanine	HMDB00747	C8H15NO3			5715	129285	136818	N-acyl-L-alpha-amino acids	Organic acids and derivatives	Carboxylic acids and derivatives	Amino acids, peptides, and analogues	HMDB0000747,HMDB00747
HMDB0000748	L-3-Phenyllactic acid	HMDB0000475HMDB00475HMDB00748	C9H10O3	C05607			643327	32978	Phenylpropanoic acids	Phenylpropanoids and polyketides	Phenylpropanoic acids	Phenylpropanoic acids	HMDB0000748,HMDB0000475,HMDB00475,HMDB00748
HMDB0000749	Mesaconic acid	HMDB00749	C5H6O4	C01732	Mesaconic_acid	4130	638129	16600	Methyl-branched fatty acids	Lipids and lipid-like molecules	Fatty Acyls	Fatty acids and conjugates	HMDB0000749,HMDB00749
HMDB0000750	3-Hydroxymandelic acid	HMDB00750	C8H8O4		4-Hydroxymandelic acid	732	86957	86553	1-hydroxy-4-unsubstituted benzenoids	Benzenoids	Phenols	1-hydroxy-4-unsubstituted benzenoids	HMDB0000750,HMDB00750
HMDB0000751	L-Xylulose	HMDB0002245HMDB00751HMDB02245	C5H10O5	C00312	Xylulose		89810215	17399	Pentoses	Organic oxygen compounds	Organooxygen compounds	Carbohydrates and carbohydrate conjugates	HMDB0000751,HMDB0002245,HMDB00751,HMDB02245
HMDB0000752	Methylglutaric acid	HMDB00752	C6H10O4			5720	12284	68566	Methyl-branched fatty acids	Lipids and lipid-like molecules	Fatty Acyls	Fatty acids and conjugates	HMDB0000752,HMDB00752
HMDB0000753	3-Hexanone	HMDB00753	C6H12O		3-Hexanone	5721	11509	89891	Ketones	Organic oxygen compounds	Organooxygen compounds	Carbonyl compounds	HMDB0000753,HMDB00753
HMDB0000754	3-Hydroxyisovaleric acid	HMDB00754	C5H10O3		Beta-Hydroxy_beta-methylbutyric_acid	5722	69362	37084	Hydroxy fatty acids	Lipids and lipid-like molecules	Fatty Acyls	Fatty acids and conjugates	HMDB0000754,HMDB00754
HMDB0000755	Hydroxyphenyllactic acid	HMDB00755	C9H10O4	C03672		5723	9378	17385	Phenylpropanoic acids	Phenylpropanoids and polyketides	Phenylpropanoic acids	Phenylpropanoic acids	HMDB0000755,HMDB00755
HMDB0000756	Hexanoylcarnitine	HMDB0000705HMDB00705HMDB00756	C13H26NO4			3548	3246938	84834	Acyl carnitines	Lipids and lipid-like molecules	Fatty Acyls	Fatty acid esters	HMDB0000756,HMDB0000705,HMDB00705,HMDB00756
HMDB0000757	Glycogen	HMDB00757	C24H42O21	C00182	Glycogen	160	439177	28087	Oligosaccharides	Organic oxygen compounds	Organooxygen compounds	Carbohydrates and carbohydrate conjugates	HMDB0000757,HMDB00757
HMDB0000759	Glycylleucine	HMDB00759	C8H16N2O3	C02155		5727	92843	73514	Peptides	Organic acids and derivatives	Carboxylic acids and derivatives	Amino acids, peptides, and analogues	HMDB0000759,HMDB00759
HMDB0000760	Hyocholic acid	HMDB00760	C24H40O5		Hyocholic acid	5728	131750324		Trihydroxy bile acids, alcohols and derivatives	Lipids and lipid-like molecules	Steroids and steroid derivatives	Bile acids, alcohols and derivatives	HMDB0000760,HMDB00760
HMDB0000761	Lithocholic acid	HMDB00761	C24H40O3	C03990	Lithocholic_acid	209	9903	16325	Monohydroxy bile acids, alcohols and derivatives	Lipids and lipid-like molecules	Steroids and steroid derivatives	Bile acids, alcohols and derivatives	HMDB0000761,HMDB00761
HMDB0000763	5-Hydroxyindoleacetic acid	HMDB00763	C10H9NO3	C05635	5-Hydroxyindoleacetic_acid	2975	1826	27823	Indole-3-acetic acid derivatives	Organoheterocyclic compounds	Indoles and derivatives	Indolyl carboxylic acids and derivatives	HMDB0000763,HMDB00763
HMDB0000764	Hydrocinnamic acid	HMDB00764	C9H10O2	C05629	Phenylpropanoic_acid	4153	107	28631	Phenylpropanoic acids	Phenylpropanoids and polyketides	Phenylpropanoic acids	Phenylpropanoic acids	HMDB0000764,HMDB00764
HMDB0000765	Mannitol	HMDB0001363HMDB00765HMDB01363	C6H14O6	C00392	Mannitol	142	6251	16899	Sugar alcohols	Organic oxygen compounds	Organooxygen compounds	Carbohydrates and carbohydrate conjugates	HMDB0000765,HMDB0001363,HMDB00765,HMDB01363
HMDB0000766	N-Acetyl-L-alanine	HMDB00766	C5H9NO3			5733	88064	40992	N-acyl-L-alpha-amino acids	Organic acids and derivatives	Carboxylic acids and derivatives	Amino acids, peptides, and analogues	HMDB0000766,HMDB00766
HMDB0000767	Pseudouridine	HMDB0006075HMDB00767HMDB06075	C9H12N2O6	C02067	Pseudouridine	5734	15047	17802	Nucleoside and nucleotide analogues	Nucleosides, nucleotides, and analogues	Nucleoside and nucleotide analogues	Nucleoside and nucleotide analogues	HMDB0000767,HMDB0006075,HMDB00767,HMDB06075
HMDB0000768	N-Acetyl-9-O-lactoylneuraminic acid	HMDB00768	C14H23NO11			5735	192236	165243	N-acylneuraminic acids	Organic oxygen compounds	Organooxygen compounds	Carbohydrates and carbohydrate conjugates	HMDB0000768,HMDB00768
HMDB0000770	N-Glycoloylganglioside GM2	HMDB00770	C43H85NO8	C01808		5737	445946		Glycosphingolipids	Lipids and lipid-like molecules	Sphingolipids	Glycosphingolipids	HMDB0000770,HMDB00770
HMDB0000772	Nonadecanoic acid	HMDB00772	C19H38O2	C16535	Nonadecylic_acid	5738	12591	39246	Long-chain fatty acids	Lipids and lipid-like molecules	Fatty Acyls	Fatty acids and conjugates	HMDB0000772,HMDB00772
HMDB0000773	N-Acetyl-a-neuraminic acid	HMDB00773	C11H19NO9	C19909		5739	444885	49026	N-acylneuraminic acids	Organic oxygen compounds	Organooxygen compounds	Carbohydrates and carbohydrate conjugates	HMDB0000773,HMDB00773
HMDB0000774	Pregnenolone sulfate	HMDB00774	C21H32O5S		Pregnenolone sulfate	5740	20845972		Sulfated steroids	Lipids and lipid-like molecules	Steroids and steroid derivatives	Sulfated steroids	HMDB0000774,HMDB00774
HMDB0000779	Phenyllactic acid	HMDB00779	C9H10O3	C01479		5745	3848	25998	Phenylpropanoic acids	Phenylpropanoids and polyketides	Phenylpropanoic acids	Phenylpropanoic acids	HMDB0000779,HMDB00779
HMDB0000780	Porphinehexacarboxylic acid	HMDB00780	C38H38N4O12			5746			Porphyrins	Organoheterocyclic compounds	Tetrapyrroles and derivatives	Porphyrins	HMDB0000780,HMDB00780
HMDB0000781	N-Acetylgalactosamine 4-sulphate	HMDB00781	C8H15NO9S	C16265		5747	446101	44391	Acylaminosugars	Organic oxygen compounds	Organooxygen compounds	Carbohydrates and carbohydrate conjugates	HMDB0000781,HMDB00781
HMDB0000782	Octadecanedioic acid	HMDB00782	C18H34O4			5748	70095	133086	Long-chain fatty acids	Lipids and lipid-like molecules	Fatty Acyls	Fatty acids and conjugates	HMDB0000782,HMDB00782
HMDB0000783	Propionylglycine	HMDB00783	C5H9NO3			5749	98681	89836	N-acyl-alpha amino acids	Organic acids and derivatives	Carboxylic acids and derivatives	Amino acids, peptides, and analogues	HMDB0000783,HMDB00783
HMDB0000784	Azelaic acid	HMDB00784	C9H16O4	C08261	Azelaic_Acid	5750	2266	48131	Medium-chain fatty acids	Lipids and lipid-like molecules	Fatty Acyls	Fatty acids and conjugates	HMDB0000784,HMDB00784
HMDB0000785	N-Acetyl-7-O-acetylneuraminic acid	HMDB00785	C13H21NO10	C04016		5751	12315523		N-acylneuraminic acids	Organic oxygen compounds	Organooxygen compounds	Carbohydrates and carbohydrate conjugates	HMDB0000785,HMDB00785
HMDB0000786	Oxypurinol	HMDB00786	C5H4N4O2	C07599	Oxypurinol	5752	4644	28315	Xanthines	Organoheterocyclic compounds	Imidazopyrimidines	Purines and purine derivatives	HMDB0000786,HMDB00786
HMDB0000788	Orotidine	HMDB00788	C10H12N2O8	C01103	Orotidine	5754	92751	25722	Pyrimidine nucleosides	Nucleosides, nucleotides, and analogues	Pyrimidine nucleosides	Pyrimidine nucleosides	HMDB0000788,HMDB00788
HMDB0000789	Pentacarboxylporphyrin I	HMDB00789	C37H38N4O10			5755			Porphyrins	Organoheterocyclic compounds	Tetrapyrroles and derivatives	Porphyrins	HMDB0000789,HMDB00789
HMDB0000791	Octanoylcarnitine	HMDB0000834HMDB00791HMDB00834	C15H30NO4	C02838			11953814	18102	Acyl carnitines	Lipids and lipid-like molecules	Fatty Acyls	Fatty acid esters	HMDB0000791,HMDB0000834,HMDB00791,HMDB00834
HMDB0000792	Sebacic acid	HMDB00792	C10H18O4	C08277	Sebacic_acid	4240	5192	41865	Medium-chain fatty acids	Lipids and lipid-like molecules	Fatty Acyls	Fatty acids and conjugates	HMDB0000792,HMDB00792
HMDB0000793	Monoiodothyronine	HMDB00793	C15H14INO4			5758	53477717		Phenylalanine and derivatives	Organic acids and derivatives	Carboxylic acids and derivatives	Amino acids, peptides, and analogues	HMDB0000793,HMDB00793
HMDB0000794	N-Acetyl-9-O-acetylneuraminic acid	HMDB00794	C13H21NO10			5759	123962	21500	Neuraminic acids	Organic oxygen compounds	Organooxygen compounds	Carbohydrates and carbohydrate conjugates	HMDB0000794,HMDB00794
HMDB0000795	Pristanic acid	HMDB00795	C19H38O2		Pristanic acid	5760	123929	51340	Acyclic diterpenoids	Lipids and lipid-like molecules	Prenol lipids	Diterpenoids	HMDB0000795,HMDB00795
HMDB0000796	N-Acetyl-4-O-acetylneuraminic acid	HMDB00796	C13H21NO10	C04015		5761	440197	32844	Acylaminosugars	Organic oxygen compounds	Organooxygen compounds	Carbohydrates and carbohydrate conjugates	HMDB0000796,HMDB00796
HMDB0000797	SAICAR	HMDB0006274HMDB00797HMDB06274	C13H19N4O12P	C04823	Phosphoribosylaminoimidazolesuccinocarboxamide	5762	160666	18319	1-ribosyl-imidazolecarboxamides	Nucleosides, nucleotides, and analogues	Imidazole ribonucleosides and ribonucleotides	1-ribosyl-imidazolecarboxamides	HMDB0000797,HMDB0006274,HMDB00797,HMDB06274
HMDB0000798	Oenanthic ether	HMDB00798	C9H18O2		Ethyl_heptanoate	5763	7797	86618	Fatty acid esters	Lipids and lipid-like molecules	Fatty Acyls	Fatty acid esters	HMDB0000798,HMDB00798
HMDB0000801	Phytanic acid	HMDB00801	C20H40O2	C01607	Phytanic acid	5765	26840	16285	Acyclic diterpenoids	Lipids and lipid-like molecules	Prenol lipids	Diterpenoids	HMDB0000801,HMDB00801
HMDB0000802	Pterin	HMDB00802	C6H5N5O	C00715	Pterin	5766	73000	18265	Pterins and derivatives	Organoheterocyclic compounds	Pteridines and derivatives	Pterins and derivatives	HMDB0000802,HMDB00802
HMDB0000803	beta-N-Acetylglucosamine	HMDB00803	C8H15NO6	C03878		5767	24139	28009	Acylaminosugars	Organic oxygen compounds	Organooxygen compounds	Carbohydrates and carbohydrate conjugates	HMDB0000803,HMDB00803
HMDB0000806	Myristic acid	HMDB00806	C14H28O2	C06424	Myristic_acid	196	11005	28875	Long-chain fatty acids	Lipids and lipid-like molecules	Fatty Acyls	Fatty acids and conjugates	HMDB0000806,HMDB00806
HMDB0000807	3-Phosphoglyceric acid	HMDB00807	C3H7O7P	C00597	3-Phosphoglyceric_acid	150	724	17050	Sugar acids and derivatives	Organic oxygen compounds	Organooxygen compounds	Carbohydrates and carbohydrate conjugates	HMDB0000807,HMDB00807
HMDB0000808	N-Butyrylglycine	HMDB00808	C6H11NO3			5772	88412	89963	N-acyl-alpha amino acids	Organic acids and derivatives	Carboxylic acids and derivatives	Amino acids, peptides, and analogues	HMDB0000808,HMDB00808
HMDB0000809	N-Glycoloylganglioside GM1	HMDB00809	C77H139N3O30	C01808			22833548		Glycosyl-N-acylsphingosines	Lipids and lipid-like molecules	Sphingolipids	Glycosphingolipids	HMDB0000809,HMDB00809
HMDB0000810	Dimethylprotoporphyrin IX dimethyl ester	HMDB00810	C36H38N4O4			5774			Porphyrins	Organoheterocyclic compounds	Tetrapyrroles and derivatives	Porphyrins	HMDB0000810,HMDB00810
HMDB0000811	Murocholic acid	HMDB00811	C24H40O4	C15515		5775	5283821	52030	Dihydroxy bile acids, alcohols and derivatives	Lipids and lipid-like molecules	Steroids and steroid derivatives	Bile acids, alcohols and derivatives	HMDB0000811,HMDB00811
HMDB0000812	N-Acetyl-L-aspartic acid	HMDB00812	C6H9NO5	C01042	N-acetylaspartic_acid	5776	65065	21547	Aspartic acid and derivatives	Organic acids and derivatives	Carboxylic acids and derivatives	Amino acids, peptides, and analogues	HMDB0000812,HMDB00812
HMDB0000814	N-Acetylglucosamine 6-sulfate	HMDB00814	C8H15NO9S	C04132		5778	440235	28132	Acylaminosugars	Organic oxygen compounds	Organooxygen compounds	Carbohydrates and carbohydrate conjugates	HMDB0000814,HMDB00814
HMDB0000815	Pseudouroporphyrin	HMDB00815	C39H38N4O14			5779			Porphyrins	Organoheterocyclic compounds	Tetrapyrroles and derivatives	Porphyrins	HMDB0000815,HMDB00815
HMDB0000816	Phosphoglycolic acid	HMDB0060148HMDB00816HMDB60148	C2H5O6P	C00988			529	17150	Monoalkyl phosphates	Organic acids and derivatives	Organic phosphoric acids and derivatives	Phosphate esters	HMDB0000816,HMDB0060148,HMDB00816,HMDB60148
HMDB0000817	Orinapterin	HMDB00817	C9H11N5O3			5781	12646210	74688	Biopterins and derivatives	Organoheterocyclic compounds	Pteridines and derivatives	Pterins and derivatives	HMDB0000817,HMDB00817
HMDB0000819	Normetanephrine	HMDB00819	C9H13NO3	C05589	Normetanephrine	66	1237	144308	Methoxyphenols	Benzenoids	Phenols	Methoxyphenols	HMDB0000819,HMDB00819
HMDB0000820	Propyl alcohol	HMDB00820	C3H8O	C05979	Propan-1-ol	5783	1031	28831	Primary alcohols	Organic oxygen compounds	Organooxygen compounds	Alcohols and polyols	HMDB0000820,HMDB00820
HMDB0000821	Phenylacetylglycine	HMDB00821	C10H11NO3	C05598		4237	68144	27480	N-acyl-alpha amino acids	Organic acids and derivatives	Carboxylic acids and derivatives	Amino acids, peptides, and analogues	HMDB0000821,HMDB00821
HMDB0000822	p-Hydroxymandelic acid	HMDB00822	C8H8O4	C11527	4-Hydroxymandelic acid	5785	328	16388	1-hydroxy-2-unsubstituted benzenoids	Benzenoids	Phenols	1-hydroxy-2-unsubstituted benzenoids	HMDB0000822,HMDB00822
HMDB0000824	Propionylcarnitine	HMDB0062514HMDB00824HMDB62514	C10H20NO4	C03017			188824	53210	Acyl carnitines	Lipids and lipid-like molecules	Fatty Acyls	Fatty acid esters	HMDB0000824,HMDB0062514,HMDB00824,HMDB62514
HMDB0000825	3'-Sialyllactose	HMDB0006626HMDB00825HMDB06626	C23H39NO19			5788	123914		N-acylneuraminic acids	Organic oxygen compounds	Organooxygen compounds	Carbohydrates and carbohydrate conjugates	HMDB0000825,HMDB0006626,HMDB00825,HMDB06626
HMDB0000826	Pentadecanoic acid	HMDB00826	C15H30O2	C16537	Pentadecanoic_acid	5789	13849	42504	Long-chain fatty acids	Lipids and lipid-like molecules	Fatty Acyls	Fatty acids and conjugates	HMDB0000826,HMDB00826
HMDB0000827	Stearic acid	HMDB00827	C18H36O2	C01530	Stearic_acid	189	5281	28842	Long-chain fatty acids	Lipids and lipid-like molecules	Fatty Acyls	Fatty acids and conjugates	HMDB0000827,HMDB00827
HMDB0000828	Ureidosuccinic acid	HMDB00828	C5H8N2O5	C00438	Carbamoyl_aspartic_acid	5791	93072	15859	Aspartic acid and derivatives	Organic acids and derivatives	Carboxylic acids and derivatives	Amino acids, peptides, and analogues	HMDB0000828,HMDB00828
HMDB0000830	Neuraminic acid	HMDB00830	C9H17NO8	C06469	Neuraminic acid	3394	513472	49022	Acyl carnitines	Lipids and lipid-like molecules	Fatty Acyls	Fatty acid esters	HMDB0000830,HMDB00830
HMDB0000832	Capryloylglycine	HMDB00832	C10H19NO3			5795	84290	74099	N-acyl-alpha amino acids	Organic acids and derivatives	Carboxylic acids and derivatives	Amino acids, peptides, and analogues	HMDB0000832,HMDB00832
HMDB0000833	N-Glycolylneuraminic acid	HMDB00833	C11H19NO10	C03410	N-Glycolylneuraminic_acid	3580	123802	62084	Neuraminic acids	Organic oxygen compounds	Organooxygen compounds	Carbohydrates and carbohydrate conjugates	HMDB0000833,HMDB00833
HMDB0000839	Pentaporphyrin I	HMDB00839	C20H14N4					174230	Porphyrins	Organoheterocyclic compounds	Tetrapyrroles and derivatives	Porphyrins	HMDB0000839,HMDB00839
HMDB0000840	Salicyluric acid	HMDB00840	C9H9NO4	C07588	Salicyluric_acid	617	10253	9008	Hippuric acids	Benzenoids	Benzene and substituted derivatives	Benzoic acids and derivatives	HMDB0000840,HMDB00840
HMDB0000841	N-Acetylgalactosamine 6-sulfate	HMDB00841	C8H15NO9S			5804	193456	165235	Monosaccharide sulfates	Organic oxygen compounds	Organooxygen compounds	Carbohydrates and carbohydrate conjugates	HMDB0000841,HMDB00841
HMDB0000842	Quinaldic acid	HMDB00842	C10H7NO2	C06325		5805	7124	18386	Quinoline carboxylic acids	Organoheterocyclic compounds	Quinolines and derivatives	Quinoline carboxylic acids	HMDB0000842,HMDB00842
HMDB0000843	N-Acetylgalactosamine 4,6-disulfate	HMDB00843	C8H15NO12S2			5806	22833549		Acylaminosugars	Organic oxygen compounds	Organooxygen compounds	Carbohydrates and carbohydrate conjugates	HMDB0000843,HMDB00843
HMDB0000845	Neopterin	HMDB0000838HMDB00838HMDB00845	C9H11N5O4		Neopterin		135408877		Biopterins and derivatives	Organoheterocyclic compounds	Pteridines and derivatives	Pterins and derivatives	HMDB0000845,HMDB0000838,HMDB00838,HMDB00845
HMDB0000847	Pelargonic acid	HMDB00847	C9H18O2	C01601	Nonanoic_acid	5810	8158	29019	Medium-chain fatty acids	Lipids and lipid-like molecules	Fatty Acyls	Fatty acids and conjugates	HMDB0000847,HMDB00847
HMDB0000848	Stearoylcarnitine	HMDB0062532HMDB00848HMDB62532	C25H50NO4			5811	52922056	84644	Acyl carnitines	Lipids and lipid-like molecules	Fatty Acyls	Fatty acid esters	HMDB0000848,HMDB0062532,HMDB00848,HMDB62532
HMDB0000849	Rhamnose	HMDB00849	C6H12O5	C00507	Rhamnose	5812	25310	62346	Hexoses	Organic oxygen compounds	Organooxygen compounds	Carbohydrates and carbohydrate conjugates	HMDB0000849,HMDB00849
HMDB0000851	Pyridinoline	HMDB00851	C18H28N4O8		Pyridinoline	5814	105068	88539	L-alpha-amino acids	Organic acids and derivatives	Carboxylic acids and derivatives	Amino acids, peptides, and analogues	HMDB0000851,HMDB00851
HMDB0000852	beta-Sitosterol	HMDB00852	C29H50O	C01753	Beta-Sitosterol	169	222284	27693	Stigmastanes and derivatives	Lipids and lipid-like molecules	Steroids and steroid derivatives	Stigmastanes and derivatives	HMDB0000852,HMDB00852
HMDB0000853	N-Acetyl-b-D-galactosamine	HMDB00853	C8H15NO6	C05021		5816	440552	28497	N-acyl-alpha-hexosamines	Organic oxygen compounds	Organooxygen compounds	Carbohydrates and carbohydrate conjugates	HMDB0000853,HMDB00853
HMDB0000854	Formiminoglutamic acid	HMDB00854	C6H10N2O4	C00439	Formiminoglutamic acid	5817	439233	7274	Glutamic acid and derivatives	Organic acids and derivatives	Carboxylic acids and derivatives	Amino acids, peptides, and analogues	HMDB0000854,HMDB00854
HMDB0000855	Nicotinamide riboside	HMDB00855	C11H15N2O5	C03150	Nicotinamide riboside	5818	439924	15927	Glycosylamines	Organic oxygen compounds	Organooxygen compounds	Carbohydrates and carbohydrate conjugates	HMDB0000855,HMDB00855
HMDB0000856	N-alpha-Acetyl-L-citrulline	HMDB00856	C8H15N3O4	C15532			656979	49002	N-acyl-L-alpha-amino acids	Organic acids and derivatives	Carboxylic acids and derivatives	Amino acids, peptides, and analogues	HMDB0000856,HMDB00856
HMDB0000857	Pimelic acid	HMDB00857	C7H12O4	C02656	Pimelic_acid	3280	385	30531	Medium-chain fatty acids	Lipids and lipid-like molecules	Fatty Acyls	Fatty acids and conjugates	HMDB0000857,HMDB00857
HMDB0000858	Monomethyl glutaric acid	HMDB00858	C6H10O4			5821	73917	86396	Fatty acid methyl esters	Lipids and lipid-like molecules	Fatty Acyls	Fatty acid esters	HMDB0000858,HMDB00858
HMDB0000859	Methyl hippurate	HMDB00859	C10H11NO3			5822	14566	70869	N-acyl-alpha amino acids and derivatives	Organic acids and derivatives	Carboxylic acids and derivatives	Amino acids, peptides, and analogues	HMDB0000859,HMDB00859
HMDB0000860	Phenylpropionylglycine	HMDB00860	C11H13NO3			5823	152323	266653	N-acyl-alpha amino acids	Organic acids and derivatives	Carboxylic acids and derivatives	Amino acids, peptides, and analogues	HMDB0000860,HMDB00860
HMDB0000863	Isopropyl alcohol	HMDB00863	C3H8O	C01845	Isopropyl_Alcohol	4192	3776	17824	Secondary alcohols	Organic oxygen compounds	Organooxygen compounds	Alcohols and polyols	HMDB0000863,HMDB00863
HMDB0000865	Muricholic acid	HMDB00865	C24H40O5		Muricholic_acid	5826	119473	134216	Trihydroxy bile acids, alcohols and derivatives	Lipids and lipid-like molecules	Steroids and steroid derivatives	Bile acids, alcohols and derivatives	HMDB0000865,HMDB00865
HMDB0000866	N-Acetyl-L-tyrosine	HMDB00866	C11H13NO4	C01657	N-Acetyl-L-tyrosine		68310	21563	Tyrosine and derivatives	Organic acids and derivatives	Carboxylic acids and derivatives	Amino acids, peptides, and analogues	HMDB0000866,HMDB00866
HMDB0000867	Ribonic acid	HMDB00867	C5H10O6	C01685		3290	5460677	21077	Sugar acids and derivatives	Organic oxygen compounds	Organooxygen compounds	Carbohydrates and carbohydrate conjugates	HMDB0000867,HMDB00867
HMDB0000868	Xylulose 5-phosphate	HMDB0006212HMDB00868HMDB06212	C5H11O8P	C00231	Xylulose 5-phosphate	5829	439190	16332	Pentose phosphates	Organic oxygen compounds	Organooxygen compounds	Carbohydrates and carbohydrate conjugates	HMDB0000868,HMDB0006212,HMDB00868,HMDB06212
HMDB0000869	Uroporphyrin II	HMDB00869	C48H54N4O16			5830			Porphyrins	Organoheterocyclic compounds	Tetrapyrroles and derivatives	Porphyrins	HMDB0000869,HMDB00869
HMDB0000870	Histamine	HMDB0060263HMDB00870HMDB60263	C5H9N3	C00388	Histamine	68	774	18295	2-arylethylamines	Organic nitrogen compounds	Organonitrogen compounds	Amines	HMDB0000870,HMDB0060263,HMDB00870,HMDB60263
HMDB0000871	5alpha-Cholestanone	HMDB00871	C27H46O	C03238		5832	92128	17762	Cholesterols and derivatives	Lipids and lipid-like molecules	Steroids and steroid derivatives	Cholestane steroids	HMDB0000871,HMDB00871
HMDB0000872	Tetradecanedioic acid	HMDB00872	C14H26O4			5833	13185	76308	Long-chain fatty acids	Lipids and lipid-like molecules	Fatty Acyls	Fatty acids and conjugates	HMDB0000872,HMDB00872
HMDB0000873	4-Methylcatechol	HMDB00873	C7H8O2	C06730	4-Methylcatechol	5834	9958	17254	Catechols	Benzenoids	Phenols	Benzenediols	HMDB0000873,HMDB00873
HMDB0000874	Tauroursodeoxycholic acid	HMDB00874	C26H45NO6S		Tauroursodeoxycholic acid	5835	12443252		Taurinated bile acids and derivatives	Lipids and lipid-like molecules	Steroids and steroid derivatives	Bile acids, alcohols and derivatives	HMDB0000874,HMDB00874
HMDB0000875	Trigonelline	HMDB00875	C7H7NO2	C01004	Trigonelline	273	5570	18123	Alkaloids and derivatives	Alkaloids and derivatives	Alkaloids and derivatives	Alkaloids and derivatives	HMDB0000875,HMDB00875
HMDB0000876	Vitamin D3	HMDB0014315HMDB00876HMDB14315	C27H44O	C05443	Cholecalciferol		5280795	28940	Vitamin D and derivatives	Lipids and lipid-like molecules	Steroids and steroid derivatives	Vitamin D and derivatives	HMDB0000876,HMDB0014315,HMDB00876,HMDB14315
HMDB0000877	Umanopterin	HMDB00877	C9H11N5O4				135460965		Biopterins and derivatives	Organoheterocyclic compounds	Pteridines and derivatives	Pterins and derivatives	HMDB0000877,HMDB00877
HMDB0000878	Ergosterol	HMDB00878	C28H44O	C01694	Ergosterol		444679	16933	Ergosterols and derivatives	Lipids and lipid-like molecules	Steroids and steroid derivatives	Ergostane steroids	HMDB0000878,HMDB00878
HMDB0000879	Tetrahydrodeoxycorticosterone	HMDB00879	C21H34O3	C13713	Tetrahydrodeoxycorticosterone	5840	101771	805752	21-hydroxysteroids	Lipids and lipid-like molecules	Steroids and steroid derivatives	Hydroxysteroids	HMDB0000879,HMDB00879
HMDB0000881	Xanthurenic acid	HMDB00881	C10H7NO4	C02470	Xanthurenic_acid	5841	5699	10072	Quinoline carboxylic acids	Organoheterocyclic compounds	Quinolines and derivatives	Quinoline carboxylic acids	HMDB0000881,HMDB00881
HMDB0000883	L-Valine	HMDB0034366HMDB00883HMDB34366	C5H11NO2	C00183	L-valine	5842	6287	16414	Valine and derivatives	Organic acids and derivatives	Carboxylic acids and derivatives	Amino acids, peptides, and analogues	HMDB0000883,HMDB0034366,HMDB00883,HMDB34366
HMDB0000884	Ribothymidine	HMDB00884	C10H14N2O6		5-methyluridine	5843	445408	45996	Pyrimidine nucleosides	Nucleosides, nucleotides, and analogues	Pyrimidine nucleosides	Pyrimidine nucleosides	HMDB0000884,HMDB00884
HMDB0000885	CE(16:0)	HMDB0005188HMDB00885HMDB05188	C43H76O2	C11251		5844	246520	3663	Cholesteryl esters	Lipids and lipid-like molecules	Steroids and steroid derivatives	Steroid esters	HMDB0000885,HMDB0005188,HMDB00885,HMDB05188
HMDB0000887	Hemin	HMDB00887	C34H32ClFeN4O4	C06767	Hemin	5845		50385	Metalloporphyrins	Organoheterocyclic compounds	Tetrapyrroles and derivatives	Metallotetrapyrroles	HMDB0000887,HMDB00887
HMDB0000888	Undecanedioic acid	HMDB00888	C11H20O4			5846	15816	73713	Medium-chain fatty acids	Lipids and lipid-like molecules	Fatty Acyls	Fatty acids and conjugates	HMDB0000888,HMDB00888
HMDB0000889	Tauroursocholic acid	HMDB00889	C26H45NO7S			5847	21252258		Taurinated bile acids and derivatives	Lipids and lipid-like molecules	Steroids and steroid derivatives	Bile acids, alcohols and derivatives	HMDB0000889,HMDB00889
HMDB0000890	Uroporphyrin IV	HMDB00890	C40H38N4O16			5848			Porphyrins	Organoheterocyclic compounds	Tetrapyrroles and derivatives	Porphyrins	HMDB0000890,HMDB00890
HMDB0000892	Valeric acid	HMDB00892	C5H10O2	C00803	Valeric acid	110	7991	17418	Straight chain fatty acids	Lipids and lipid-like molecules	Fatty Acyls	Fatty acids and conjugates	HMDB0000892,HMDB00892
HMDB0000893	Suberic acid	HMDB0000837HMDB00837HMDB00893	C8H14O4	C08278	Suberic_acid	4243	10457	9300	Medium-chain fatty acids	Lipids and lipid-like molecules	Fatty Acyls	Fatty acids and conjugates	HMDB0000893,HMDB0000837,HMDB00837,HMDB00893
HMDB0000894	Vinylacetylglycine	HMDB0006723HMDB0006724HMDB00894HMDB06723HMDB06724	C6H9NO3			5851	53477718	74435	N-acyl-alpha amino acids	Organic acids and derivatives	Carboxylic acids and derivatives	Amino acids, peptides, and analogues	HMDB0000894,HMDB0006723,HMDB0006724,HMDB00894,HMDB06723,HMDB06724
HMDB0000895	Acetylcholine	HMDB00895	C7H16NO2	C01996	Acetylcholine	57	187	15355	Acyl cholines	Organic nitrogen compounds	Organonitrogen compounds	Quaternary ammonium salts	HMDB0000895,HMDB00895
HMDB0000896	Taurodeoxycholic acid	HMDB0004011HMDB00896HMDB04011	C26H45NO6S	C05463	Taurodeoxycholic_acid	5853	2733768	9410	Taurinated bile acids and derivatives	Lipids and lipid-like molecules	Steroids and steroid derivatives	Bile acids, alcohols and derivatives	HMDB0000896,HMDB0004011,HMDB00896,HMDB04011
HMDB0000897	7-Methylguanine	HMDB00897	C6H7N5O	C02242	7-Methylguanine		11361	28664	Hypoxanthines	Organoheterocyclic compounds	Imidazopyrimidines	Purines and purine derivatives	HMDB0000897,HMDB00897
HMDB0000898	1-Methylhistamine	HMDB0000976HMDB00898HMDB00976	C6H11N3	C05127	Methylhistamine	5854	3614	29009	2-arylethylamines	Organic nitrogen compounds	Organonitrogen compounds	Amines	HMDB0000898,HMDB0000976,HMDB00898,HMDB00976
HMDB0000899	Androstanedione	HMDB0011608HMDB00899HMDB11608	C19H28O2	C00674	Androstanedione	5855	222865	15994	Androgens and derivatives	Lipids and lipid-like molecules	Steroids and steroid derivatives	Androstane steroids	HMDB0000899,HMDB0011608,HMDB00899,HMDB11608
HMDB0000900	Ergocalciferol	HMDB00900	C28H44O	C05441	Ergocalciferol	5856	5280793	28934	Vitamin D and derivatives	Lipids and lipid-like molecules	Steroids and steroid derivatives	Vitamin D and derivatives	HMDB0000900,HMDB00900
HMDB0000901	Valproic acid glucuronide	HMDB00901	C14H24O8			2991	88111		O-glucuronides	Organic oxygen compounds	Organooxygen compounds	Carbohydrates and carbohydrate conjugates	HMDB0000901,HMDB00901
HMDB0000902	NAD	HMDB00902	C21H27N7O14P2	C00003	Nicotinamide_adenine_dinucleotide		5892	44215	(5'->5')-dinucleotides	Nucleosides, nucleotides, and analogues	(5'->5')-dinucleotides	(5'->5')-dinucleotides	HMDB0000902,HMDB00902
HMDB0000903	Tetrahydrocortisone	HMDB00903	C21H32O5		Tetrahydrocortisone	1915	12444617		21-hydroxysteroids	Lipids and lipid-like molecules	Steroids and steroid derivatives	Hydroxysteroids	HMDB0000903,HMDB00903
HMDB0000904	Citrulline	HMDB00904	C6H13N3O3	C00327	Citrulline	16	9750	16349	L-alpha-amino acids	Organic acids and derivatives	Carboxylic acids and derivatives	Amino acids, peptides, and analogues	HMDB0000904,HMDB00904
HMDB0000905	Deoxyadenosine monophosphate	HMDB00905	C10H14N5O6P	C00360	Deoxyadenosine_monophosphate	3461	12599	17713	Purine 2'-deoxyribonucleoside monophosphates	Nucleosides, nucleotides, and analogues	Purine nucleotides	Purine deoxyribonucleotides	HMDB0000905,HMDB00905
HMDB0000906	Trimethylamine	HMDB00906	C3H9N	C00565	Trimethylamine	3772	1146	18139	Trialkylamines	Organic nitrogen compounds	Organonitrogen compounds	Amines	HMDB0000906,HMDB00906
HMDB0000907	Sulfolithocholic acid	HMDB00907	C24H40O6S				10253562		Bile acids, alcohols and derivatives	Lipids and lipid-like molecules	Steroids and steroid derivatives	Bile acids, alcohols and derivatives	HMDB0000907,HMDB00907
HMDB0000908	5alpha-Cholestanol	HMDB00908	C27H48O			5864	6665	86570	Cholesterols and derivatives	Lipids and lipid-like molecules	Steroids and steroid derivatives	Cholestane steroids	HMDB0000908,HMDB00908
HMDB0000909	trans-4-Hydroxycyclohexylacetic acid	HMDB00909	C8H14O3			5865		88508	Cyclohexanols	Organic oxygen compounds	Organooxygen compounds	Alcohols and polyols	HMDB0000909,HMDB00909
HMDB0000910	Tridecanoic acid	HMDB00910	C13H26O2	C17076	Tridecylic acid	5866	12530	45919	Long-chain fatty acids	Lipids and lipid-like molecules	Fatty Acyls	Fatty acids and conjugates	HMDB0000910,HMDB00910
HMDB0000912	Succinyladenosine	HMDB00912	C14H17N5O8			5867	20849086	71169	Purine nucleosides	Nucleosides, nucleotides, and analogues	Purine nucleosides	Purine nucleosides	HMDB0000912,HMDB00912
HMDB0000913	Vanillactic acid	HMDB00913	C10H12O5			5868	160637	1240674	Phenylpropanoic acids	Phenylpropanoids and polyketides	Phenylpropanoic acids	Phenylpropanoic acids	HMDB0000913,HMDB00913
HMDB0000916	Uroporphyrin III	HMDB00916	C40H38N4O16	C02469		5870		15436	Porphyrins	Organoheterocyclic compounds	Tetrapyrroles and derivatives	Porphyrins	HMDB0000916,HMDB00916
HMDB0000917	Ursocholic acid	HMDB00917	C24H40O5	C17644		5871	122340	81240	Trihydroxy bile acids, alcohols and derivatives	Lipids and lipid-like molecules	Steroids and steroid derivatives	Bile acids, alcohols and derivatives	HMDB0000917,HMDB00917
HMDB0000918	CE(18:1(9Z))	HMDB0005191HMDB00918HMDB05191	C45H78O2	C14641		5872	50938266	46898	Cholesteryl esters	Lipids and lipid-like molecules	Steroids and steroid derivatives	Steroid esters	HMDB0000918,HMDB0005191,HMDB00918,HMDB05191
HMDB0000920	11a-Hydroxyprogesterone	HMDB00920	C21H30O3	C03747		5873	440105	16076	Gluco/mineralocorticoids, progestogins and derivatives	Lipids and lipid-like molecules	Steroids and steroid derivatives	Pregnane steroids	HMDB0000920,HMDB00920
HMDB0000921	Cholestenone	HMDB00921	C27H44O	C00599		3898	91477	16175	Cholesterols and derivatives	Lipids and lipid-like molecules	Steroids and steroid derivatives	Cholestane steroids	HMDB0000921,HMDB00921
HMDB0000922	Taurallocholic acid	HMDB00922	C26H45NO7S				12359086		Taurinated bile acids and derivatives	Lipids and lipid-like molecules	Steroids and steroid derivatives	Bile acids, alcohols and derivatives	HMDB0000922,HMDB00922
HMDB0000925	Trimethylamine N-oxide	HMDB00925	C3H9NO	C01104	Trimethylamine_oxide	5876	1145	15724	Trialkyl amine oxides	Organic nitrogen compounds	Organonitrogen compounds	Aminoxides	HMDB0000925,HMDB00925
HMDB0000926	Pyridine	HMDB00926	C5H5N	C00747	Pyridine	5877	1049	16227	Pyridines and derivatives	Organoheterocyclic compounds	Pyridines and derivatives	Pyridines and derivatives	HMDB0000926,HMDB00926
HMDB0000927	Valerylglycine	HMDB00927	C7H13NO3			5878	4737557		N-acyl-alpha amino acids	Organic acids and derivatives	Carboxylic acids and derivatives	Amino acids, peptides, and analogues	HMDB0000927,HMDB00927
HMDB0000929	L-Tryptophan	HMDB00929	C11H12N2O2	C00078	Tryptophan	5879	6305	16828	Indolyl carboxylic acids and derivatives	Organoheterocyclic compounds	Indoles and derivatives	Indolyl carboxylic acids and derivatives	HMDB0000929,HMDB00929
HMDB0000930	trans-Cinnamic acid	HMDB00930	C9H8O2	C10438	Cinnamic_acid	5880	444539	35697	Cinnamic acids	Phenylpropanoids and polyketides	Cinnamic acids and derivatives	Cinnamic acids	HMDB0000930,HMDB00930
HMDB0000932	Tauro-b-muricholic acid	HMDB00932	C26H45NO7S			5881	168408		Taurinated bile acids and derivatives	Lipids and lipid-like molecules	Steroids and steroid derivatives	Bile acids, alcohols and derivatives	HMDB0000932,HMDB00932
HMDB0000933	Traumatic acid	HMDB00933	C12H20O4	C16308	Traumatic acid	5882	5283028	545687	Medium-chain fatty acids	Lipids and lipid-like molecules	Fatty Acyls	Fatty acids and conjugates	HMDB0000933,HMDB00933
HMDB0000934	Uridine diphosphate acetylgalactosamine 4-sulfate	HMDB00934	C17H27N3O20P2S	C04426		5883	22833553		Pyrimidine ribonucleoside diphosphates	Nucleosides, nucleotides, and analogues	Pyrimidine nucleotides	Pyrimidine ribonucleotides	HMDB0000934,HMDB00934
HMDB0000935	Uridine diphosphate glucuronic acid	HMDB0001384HMDB00935HMDB01384	C15H22N2O18P2	C00167	Uridine_diphosphate_glucuronic_acid	5884	17473	17200	Gamma butyrolactones	Organoheterocyclic compounds	Lactones	Gamma butyrolactones	HMDB0000935,HMDB0001384,HMDB00935,HMDB01384
HMDB0000936	Uroporphyrin I	HMDB00936	C40H38N4O16	C05767		5885		27484	Porphyrins	Organoheterocyclic compounds	Tetrapyrroles and derivatives	Porphyrins	HMDB0000936,HMDB00936
HMDB0000937	Stigmasterol	HMDB00937	C29H48O	C05442	Stigmasterol	168	5280794	28824	Stigmastanes and derivatives	Lipids and lipid-like molecules	Steroids and steroid derivatives	Stigmastanes and derivatives	HMDB0000937,HMDB00937
HMDB0000939	S-Adenosylhomocysteine	HMDB00939	C14H20N6O5S	C00021	S-Adenosyl-L-homocysteine	296	439155	16680	Gamma butyrolactones	Organoheterocyclic compounds	Lactones	Gamma butyrolactones	HMDB0000939,HMDB00939
HMDB0000940	Threonolactone	HMDB00940	C4H6O4			5888	2724794	71176	Gamma butyrolactones	Organoheterocyclic compounds	Lactones	Gamma butyrolactones	HMDB0000940,HMDB00940
HMDB0000941	Cholest-5-ene	HMDB00941	C27H46	C05416		5889	440663	28810	Cholestane steroids	Lipids and lipid-like molecules	Steroids and steroid derivatives	Cholestane steroids	HMDB0000941,HMDB00941
HMDB0000942	Tetrahydroneopterin	HMDB00942	C9H15N5O4			5890	161510		Biopterins and derivatives	Organoheterocyclic compounds	Pteridines and derivatives	Pterins and derivatives	HMDB0000942,HMDB00942
HMDB0000943	Threonic acid	HMDB0062620HMDB00943HMDB62620	C4H8O5	C01620	Threonic_acid		5460407	15908	Sugar acids and derivatives	Organic oxygen compounds	Organooxygen compounds	Carbohydrates and carbohydrate conjugates	HMDB0000943,HMDB0062620,HMDB00943,HMDB62620
HMDB0000944	Behenic acid	HMDB00944	C22H44O2	C08281	Behenic acid	260	8215	28941	Very long-chain fatty acids	Lipids and lipid-like molecules	Fatty Acyls	Fatty acids and conjugates	HMDB0000944,HMDB00944
HMDB0000946	Ursodeoxycholic acid	HMDB0015525HMDB00946HMDB15525	C24H40O4	C07880	Ursodiol	5893	31401	9907	Dihydroxy bile acids, alcohols and derivatives	Lipids and lipid-like molecules	Steroids and steroid derivatives	Bile acids, alcohols and derivatives	HMDB0000946,HMDB0015525,HMDB00946,HMDB15525
HMDB0000947	Undecanoic acid	HMDB00947	C11H22O2	C17715	Undecylic_acid	5894	8180	32368	Medium-chain fatty acids	Lipids and lipid-like molecules	Fatty Acyls	Fatty acids and conjugates	HMDB0000947,HMDB00947
HMDB0000949	Tetrahydrocortisol	HMDB00949	C21H34O5	C05465		5897	387316	16525	Taurinated bile acids and derivatives	Lipids and lipid-like molecules	Steroids and steroid derivatives	Bile acids, alcohols and derivatives	HMDB0000949,HMDB00949
HMDB0000950	Cer(d18:1/23:0)	HMDB0011776HMDB00950HMDB11776	C41H81NO3			5896	52931115	84372	Ceramides	Lipids and lipid-like molecules	Sphingolipids	Ceramides	HMDB0000950,HMDB0011776,HMDB00950,HMDB11776
HMDB0000951	Taurochenodesoxycholic acid	HMDB00951	C26H45NO6S	C05465		5897	387316	16525	Taurinated bile acids and derivatives	Lipids and lipid-like molecules	Steroids and steroid derivatives	Bile acids, alcohols and derivatives	HMDB0000951,HMDB00951
HMDB0000953	Suberylglycine	HMDB00953	C10H17NO5			5899	6453952		N-acyl-alpha amino acids	Organic acids and derivatives	Carboxylic acids and derivatives	Amino acids, peptides, and analogues	HMDB0000953,HMDB00953
HMDB0000954	Ferulic acid	HMDB0000537HMDB00537HMDB00954	C10H10O4	C01494	Ferulic_Acid	4156	445858	17620	Hydroxycinnamic acids	Phenylpropanoids and polyketides	Cinnamic acids and derivatives	Hydroxycinnamic acids and derivatives	HMDB0000954,HMDB0000537,HMDB00537,HMDB00954
HMDB0000955	Isoferulic acid	HMDB00955	C10H10O4	C10470	Isoferulic acid	5901	736186	27794	Hydroxycinnamic acids	Phenylpropanoids and polyketides	Cinnamic acids and derivatives	Hydroxycinnamic acids and derivatives	HMDB0000955,HMDB00955
HMDB0000956	Tartaric acid	HMDB0059916HMDB00956HMDB59916	C4H6O6	C00898	Tartaric acid		444305	15671	Sugar acids and derivatives	Organic oxygen compounds	Organooxygen compounds	Carbohydrates and carbohydrate conjugates	HMDB0000956,HMDB0059916,HMDB00956,HMDB59916
HMDB0000957	Pyrocatechol	HMDB00957	C6H6O2	C15571	Catechol	282	289	18135	Catechols	Benzenoids	Phenols	Benzenediols	HMDB0000957,HMDB00957
HMDB0000958	trans-Aconitic acid	HMDB00958	C6H6O6	C02341			444212	32806	Tricarboxylic acids and derivatives	Organic acids and derivatives	Carboxylic acids and derivatives	Tricarboxylic acids and derivatives	HMDB0000958,HMDB00958
HMDB0000959	Tiglylglycine	HMDB00959	C7H11NO3			4246	6441567	73018	N-acyl-alpha amino acids	Organic acids and derivatives	Carboxylic acids and derivatives	Amino acids, peptides, and analogues	HMDB0000959,HMDB00959
HMDB0000960	dGDP	HMDB00960	C10H15N5O10P2	C00361	Deoxyguanosine_diphosphate	5906	439220	28862	Hydroxycinnamic acids	Phenylpropanoids and polyketides	Cinnamic acids and derivatives	Hydroxycinnamic acids and derivatives	HMDB0000960,HMDB00960
HMDB0000961	Farnesyl pyrophosphate	HMDB0004201HMDB00961HMDB04201	C15H28O7P2	C00448	Farnesyl pyrophosphate	403	445713	17407	Sesquiterpenoids	Lipids and lipid-like molecules	Prenol lipids	Sesquiterpenoids	HMDB0000961,HMDB0004201,HMDB00961,HMDB04201
HMDB0000962	Lipoamide	HMDB0006877HMDB0006950HMDB00962HMDB06877HMDB06950	C8H15NOS2	C00248	Lipoamide	3372	863	17460	Lipoamides	Organoheterocyclic compounds	Dithiolanes	Lipoamides	HMDB0000962,HMDB0006877,HMDB0006950,HMDB00962,HMDB06877,HMDB06950
HMDB0000963	5-Methylthioribose 1-phosphate	HMDB00963	C6H13O7PS	C04188			11988266	27859	Pentoses	Organic oxygen compounds	Organooxygen compounds	Carbohydrates and carbohydrate conjugates	HMDB0000963,HMDB00963
HMDB0000965	Hypotaurine	HMDB00965	C2H7NO2S	C00519	Hypotaurine	281	107812	16668	Sulfinic acids	Organic acids and derivatives	Sulfinic acids and derivatives	Sulfinic acids	HMDB0000965,HMDB00965
HMDB0000968	D-myo-Inositol 1,4-bisphosphate	HMDB0062568HMDB00968HMDB62568	C6H14O12P2	C01220		5911		17816	Inositol phosphates	Organic oxygen compounds	Organooxygen compounds	Alcohols and polyols	HMDB0000968,HMDB0062568,HMDB00968,HMDB62568
HMDB0000969	1,25-Dihydroxyvitamin D3-26,23-lactone	HMDB00969	C27H40O5				6438368		Vitamin D and derivatives	Lipids and lipid-like molecules	Steroids and steroid derivatives	Vitamin D and derivatives	HMDB0000969,HMDB00969
HMDB0000972	10-Formyltetrahydrofolate	HMDB00972	C20H23N7O7	C00234	10-Formyltetrahydrofolate	5912	122347	15637	Tetrahydrofolic acids	Organoheterocyclic compounds	Pteridines and derivatives	Pterins and derivatives	HMDB0000972,HMDB00972
HMDB0000975	Trehalose	HMDB00975	C12H22O11	C01083	Trehalose	5913	7427	16551	O-glycosyl compounds	Organic oxygen compounds	Organooxygen compounds	Carbohydrates and carbohydrate conjugates	HMDB0000975,HMDB00975
HMDB0000977	3-Hexaprenyl-4-hydroxy-5-methoxybenzoic acid	HMDB00977	C38H56O4	C05313		5915	5280776	16835	2-polyprenyl-6-methoxyphenols	Lipids and lipid-like molecules	Prenol lipids	Polyprenylphenols	HMDB0000977,HMDB00977
HMDB0000978	4-(2-Aminophenyl)-2,4-dioxobutanoic acid	HMDB00978	C10H9NO4	C01252		5916	472	17442	Alkyl-phenylketones	Organic oxygen compounds	Organooxygen compounds	Carbonyl compounds	HMDB0000978,HMDB00978
HMDB0000980	Dihydroneopterin triphosphate	HMDB0001144HMDB0012181HMDB00980HMDB01144HMDB12181	C9H16N5O13P3	C04895	7,8-Dihydroneopterin triphosphate	5917	121885	18372	Biopterins and derivatives	Organoheterocyclic compounds	Pteridines and derivatives	Pterins and derivatives	HMDB0000980,HMDB0001144,HMDB0012181,HMDB00980,HMDB01144,HMDB12181
HMDB0000981	4a-Methyl-5a-cholesta-8,24-dien-3-one	HMDB00981	C28H44O			5918	22298939	136486	Cholesterols and derivatives	Lipids and lipid-like molecules	Steroids and steroid derivatives	Cholestane steroids	HMDB0000981,HMDB00981
HMDB0000982	5-Methylcytidine	HMDB00982	C10H15N3O5		5-Methylcytidine	5919	92918	20607	Pyrimidine nucleosides	Nucleosides, nucleotides, and analogues	Pyrimidine nucleosides	Pyrimidine nucleosides	HMDB0000982,HMDB00982
HMDB0000985	Dihydrolipoamide	HMDB0006948HMDB00985HMDB06948	C8H17NOS2	C00579	Dihydrolipoamide	5920	663	17694	Fatty amides	Lipids and lipid-like molecules	Fatty Acyls	Fatty amides	HMDB0000985,HMDB0006948,HMDB00985,HMDB06948
HMDB0000988	S-Adenosylmethioninamine	HMDB00988	C14H23N6O3S	C01137	S-Adenosylmethioninamine	3501	439415	15625	5'-deoxy-5'-thionucleosides	Nucleosides, nucleotides, and analogues	5'-deoxyribonucleosides	5'-deoxy-5'-thionucleosides	HMDB0000988,HMDB00988
HMDB0000990	Acetaldehyde	HMDB00990	C2H4O	C00084	Acetaldehyde	3200	177	15343	Short-chain aldehydes	Organic oxygen compounds	Organooxygen compounds	Carbonyl compounds	HMDB0000990,HMDB00990
HMDB0000991	DL-2-Aminooctanoic acid	HMDB00991	C8H17NO2			5923	69522	75145	Alpha amino acids	Organic acids and derivatives	Carboxylic acids and derivatives	Amino acids, peptides, and analogues	HMDB0000991,HMDB00991
HMDB0000992	3-Succinoylpyridine	HMDB00992	C9H9NO3	C19569		5924	437	66951	Gamma-keto acids and derivatives	Organic acids and derivatives	Keto acids and derivatives	Gamma-keto acids and derivatives	HMDB0000992,HMDB00992
HMDB0000994	Dolichyl phosphate D-mannose	HMDB00994	C6H13O9P	C03862		5925	3246168	1220424	Monosaccharide phosphates	Organic oxygen compounds	Organooxygen compounds	Carbohydrates and carbohydrate conjugates	HMDB0000994,HMDB00994
HMDB0000995	16-Dehydroprogesterone	HMDB00995	C21H28O2	C03207		5926	101964	18204	20-oxosteroids	Lipids and lipid-like molecules	Steroids and steroid derivatives	Oxosteroids	HMDB0000995,HMDB00995
HMDB0000996	3-Sulfinoalanine	HMDB0060179HMDB00996HMDB60179	C3H7NO4S	C00606	Cysteine_sulfinic_acid		1549098	16345	L-alpha-amino acids	Organic acids and derivatives	Carboxylic acids and derivatives	Amino acids, peptides, and analogues	HMDB0000996,HMDB0060179,HMDB00996,HMDB60179
HMDB0000998	dCTP	HMDB00998	C9H16N3O13P3	C00458	Deoxycytidine triphosphate	5929	65091	16311	Pyrimidine 2'-deoxyribonucleoside triphosphates	Nucleosides, nucleotides, and analogues	Pyrimidine nucleotides	Pyrimidine deoxyribonucleotides	HMDB0000998,HMDB00998
HMDB0000999	Phosphoribosylformylglycinamidine	HMDB00999	C8H16N3O8P				131878633		Pentose phosphates	Organic oxygen compounds	Organooxygen compounds	Carbohydrates and carbohydrate conjugates	HMDB0000999,HMDB00999
HMDB0001000	dUDP	HMDB01000	C9H14N2O11P2	C01346		5931	145729	28850	Pyrimidine 2'-deoxyribonucleoside diphosphates	Nucleosides, nucleotides, and analogues	Pyrimidine nucleotides	Pyrimidine deoxyribonucleotides	HMDB0001000,HMDB01000
HMDB0001003	Adenosine phosphosulfate	HMDB01003	C10H14N5O10PS	C00224		5933	10238	17709	Purine ribonucleoside monophosphates	Nucleosides, nucleotides, and analogues	Purine nucleotides	Purine ribonucleotides	HMDB0001003,HMDB01003
HMDB0001004	Oxoamide	HMDB01004	C10H12N2O2			5934	436	166504	Aryl alkyl ketones	Organic oxygen compounds	Organooxygen compounds	Carbonyl compounds	HMDB0001004,HMDB01004
HMDB0001005	(S)-Ureidoglycolic acid	HMDB01005	C3H6N2O4	C00603		5935	439269	15412	N-carbamoyl-alpha amino acids	Organic acids and derivatives	Carboxylic acids and derivatives	Amino acids, peptides, and analogues	HMDB0001005,HMDB01005
HMDB0001007	3-Pyridinebutanoic acid	HMDB01007	C9H11NO2				114	173736	Pyridines and derivatives	Organoheterocyclic compounds	Pyridines and derivatives	Pyridines and derivatives	HMDB0001007,HMDB01007
HMDB0001008	Biliverdin	HMDB0002309HMDB01008HMDB02309	C33H34N4O6	C00500	Biliverdin	5938	5353439	17033	Bilirubins	Organoheterocyclic compounds	Tetrapyrroles and derivatives	Bilirubins	HMDB0001008,HMDB0002309,HMDB01008,HMDB02309
HMDB0001009	N-Methylnicotinium	HMDB01009	C11H17N2			1533	430		Pyrrolidinylpyridines	Organoheterocyclic compounds	Pyridines and derivatives	Pyrrolidinylpyridines	HMDB0001009,HMDB01009
HMDB0001010	Nicotine imine	HMDB01010	C10H13N2			5940	431	173425	Alkaloids and derivatives	Alkaloids and derivatives	Alkaloids and derivatives	Alkaloids and derivatives	HMDB0001010,HMDB01010
HMDB0001011	Methacrylyl-CoA	HMDB01011	C25H40N7O17P3S	C03460	Methacrylyl-CoA		165390	27754	Organic pyrophosphates	Organic oxygen compounds	Organic oxoanionic compounds	Organic pyrophosphates	HMDB0001011,HMDB01011
HMDB0001013	Cotinine glucuronide	HMDB01013	C16H20N2O7	C00190		5948	439179	16082	Pyrimidine ribonucleoside diphosphates	Nucleosides, nucleotides, and analogues	Pyrimidine nucleotides	Pyrimidine ribonucleotides	HMDB0001013,HMDB01013
HMDB0001014	4-Imidazolone-5-propionic acid	HMDB01014	C6H8N2O3	C03680	Imidazol-4-one-5-propionic acid	319	128	27384	Imidazolyl carboxylic acids and derivatives	Organoheterocyclic compounds	Azoles	Imidazoles	HMDB0001014,HMDB01014
HMDB0001015	N-Formyl-L-methionine	HMDB01015	C6H11NO3S	C03145	Formylmethionine		439750	16552	Methionine and derivatives	Organic acids and derivatives	Carboxylic acids and derivatives	Amino acids, peptides, and analogues	HMDB0001015,HMDB01015
HMDB0001016	D-4'-Phosphopantothenate	HMDB0062700HMDB01016HMDB62700	C9H18NO8P	C03492			41635	15905	Beta amino acids and derivatives	Organic acids and derivatives	Carboxylic acids and derivatives	Amino acids, peptides, and analogues	HMDB0001016,HMDB0062700,HMDB01016,HMDB62700
HMDB0001018	UDP-D-Xylose	HMDB01018	C14H22N2O16P2	C00190		5948	19235	16082	Pyrimidine ribonucleoside diphosphates	Nucleosides, nucleotides, and analogues	Pyrimidine nucleotides	Pyrimidine ribonucleotides	HMDB0001018,HMDB01018
HMDB0001020	N,N-Dimethylaniline	HMDB01020	C8H11N	C02846	Dimethylaniline	5949	949	16269	Dialkylarylamines	Organic nitrogen compounds	Organonitrogen compounds	Amines	HMDB0001020,HMDB01020
HMDB0001021	Malyl-CoA	HMDB01021	C25H40N7O20P3S	C04348		5950	440302	15454	(R)-3-hydroxyacyl CoAs	Lipids and lipid-like molecules	Fatty Acyls	Fatty acyl thioesters	HMDB0001021,HMDB01021
HMDB0001022	Succinyl-CoA	HMDB01022	C25H40N7O19P3S	C00091	Succinyl-CoA		92133	15380	Acyl CoAs	Lipids and lipid-like molecules	Fatty Acyls	Fatty acyl thioesters	HMDB0001022,HMDB01022
HMDB0001023	4,4-Dimethylcholesta-8,14,24-trienol	HMDB0006924HMDB01023HMDB06924	C29H46O	C11455		5952	443212	17813	Cholesterols and derivatives	Lipids and lipid-like molecules	Steroids and steroid derivatives	Cholestane steroids	HMDB0001023,HMDB0006924,HMDB01023,HMDB06924
HMDB0001024	Phosphohydroxypyruvic acid	HMDB0060175HMDB01024HMDB60175	C3H5O7P	C03232	Phosphohydroxypyruvic acid	484	105	30933	Glycerone phosphates	Organic oxygen compounds	Organooxygen compounds	Carbonyl compounds	HMDB0001024,HMDB0060175,HMDB01024,HMDB60175
HMDB0001028	25-Azacholesterol	HMDB01028	C26H45NO			5954	164906		25-azasteroids and derivatives	Lipids and lipid-like molecules	Steroids and steroid derivatives	Azasteroids and derivatives	HMDB0001028,HMDB01028
HMDB0001030	3'-Ketolactose	HMDB01030	C12H20O11	C05403			440659		Disaccharides	Organic oxygen compounds	Organooxygen compounds	Carbohydrates and carbohydrate conjugates	HMDB0001030,HMDB01030
HMDB0001031	Deoxyribose 5-phosphate	HMDB01031	C5H11O7P	C00673		5956	45934311	16132	Pentose phosphates	Organic oxygen compounds	Organooxygen compounds	Carbohydrates and carbohydrate conjugates	HMDB0001031,HMDB01031
HMDB0001032	Dehydroepiandrosterone sulfate	HMDB01032	C19H28O5S	C04555	Dehydroepiandrosterone_sulfate	4095	12594	16814	Sulfated steroids	Lipids and lipid-like molecules	Steroids and steroid derivatives	Sulfated steroids	HMDB0001032,HMDB01032
HMDB0001035	Angiotensin II	HMDB01035	C50H71N13O12	C02135	Angiotensin		172198	2719	Oligopeptides	Organic acids and derivatives	Carboxylic acids and derivatives	Amino acids, peptides, and analogues	HMDB0001035,HMDB01035
HMDB0001036	Angiotensin III	HMDB01036	C46H66N12O9	C15848	Angiotensin		3082042	1183270	Oligopeptides	Organic acids and derivatives	Carboxylic acids and derivatives	Amino acids, peptides, and analogues	HMDB0001036,HMDB01036
HMDB0001038	Angiotensin IV	HMDB01038	C40H54N8O8	C15849	Angiotensin		123814	528953	Oligopeptides	Organic acids and derivatives	Carboxylic acids and derivatives	Amino acids, peptides, and analogues	HMDB0001038,HMDB01038
HMDB0001039	Hydroxide	HMDB01039	HO	C01328	Hydroxide		961	16234	Non-metal hydroxides	Homogeneous non-metal compounds	Non-metal oxoanionic compounds	Non-metal hydroxides	HMDB0001039,HMDB01039
HMDB0001041	2-Methylbutyryl-CoA	HMDB0002021HMDB0002191HMDB0002253HMDB0060317HMDB01041HMDB02021HMDB02191HMDB02253HMDB60317	C26H44N7O17P3S	C15980	2-Methylbutyryl-CoA		71448903	90222	Acyl CoAs	Lipids and lipid-like molecules	Fatty Acyls	Fatty acyl thioesters	HMDB0001041,HMDB0002021,HMDB0002191,HMDB0002253,HMDB0060317,HMDB01041,HMDB02021,HMDB02191,HMDB02253,HMDB60317
HMDB0001043	Arachidonic acid	HMDB0060102HMDB01043HMDB60102	C20H32O2	C00219	Arachidonic_acid	193	444899	15843	Long-chain fatty acids	Lipids and lipid-like molecules	Fatty Acyls	Fatty acids and conjugates	HMDB0001043,HMDB0060102,HMDB01043,HMDB60102
HMDB0001044	2'-Deoxyguanosine 5'-monophosphate	HMDB01044	C10H14N5O7P	C00362	Deoxyguanosine_monophosphate		65059	16192	Purine 2'-deoxyribonucleoside monophosphates	Nucleosides, nucleotides, and analogues	Purine nucleotides	Purine deoxyribonucleotides	HMDB0001044,HMDB01044
HMDB0001045	Enkephalin L	HMDB01045	C28H37N5O7		Leu-enkephalin		461776	89656	Oligopeptides	Organic acids and derivatives	Carboxylic acids and derivatives	Amino acids, peptides, and analogues	HMDB0001045,HMDB01045
HMDB0001046	Cotinine	HMDB01046	C10H12N2O		Cotinine	1531	408	127762	Pyrrolidinylpyridines	Organoheterocyclic compounds	Pyridines and derivatives	Pyrrolidinylpyridines	HMDB0001046,HMDB01046
HMDB0001047	D-Fructose 2,6-bisphosphate	HMDB01047	C6H14O12P2	C00665	Fructose_2,6-bisphosphate	5964	105021	28602	Pentose phosphates	Organic oxygen compounds	Organooxygen compounds	Carbohydrates and carbohydrate conjugates	HMDB0001047,HMDB01047
HMDB0001049	gamma-Glutamylcysteine	HMDB0029146HMDB01049HMDB29146	C8H14N2O5S	C00669	Gamma-Glutamylcysteine	5966	123938	17515	N-acyl-alpha amino acids	Organic acids and derivatives	Carboxylic acids and derivatives	Amino acids, peptides, and analogues	HMDB0001049,HMDB0029146,HMDB01049,HMDB29146
HMDB0001050	Hypochlorite	HMDB01050	ClHO	C19697	Hypochlorous acid		24341	24757	Non-metal hypochlorites	Homogeneous non-metal compounds	Non-metal oxoanionic compounds	Non-metal hypochlorites	HMDB0001050,HMDB01050
HMDB0001051	Glyceraldehyde	HMDB01051	C3H6O3	C02154	Glyceraldehyde		751	5445	Monosaccharides	Organic oxygen compounds	Organooxygen compounds	Carbohydrates and carbohydrate conjugates	HMDB0001051,HMDB01051
HMDB0001052	(S)-3-Hydroxyisobutyryl-CoA	HMDB01052	C25H42N7O18P3S	C06000		453	88	28259	Acyl CoAs	Lipids and lipid-like molecules	Fatty Acyls	Fatty acyl thioesters	HMDB0001052,HMDB01052
HMDB0001054	Dolichyl b-D-glucosyl phosphate	HMDB01054	C21H39O9P	C01246		5969	22833557	15812	Sesquiterpenoids	Lipids and lipid-like molecules	Prenol lipids	Sesquiterpenoids	HMDB0001054,HMDB01054
HMDB0001056	Dihydrofolic acid	HMDB01056	C19H21N7O6	C00415	Dihydrofolic acid	5970	98792	15633	Glutamic acid and derivatives	Organic acids and derivatives	Carboxylic acids and derivatives	Amino acids, peptides, and analogues	HMDB0001056,HMDB01056
HMDB0001057	3-Methylglutaconyl-CoA	HMDB01057	C27H42N7O19P3S	C03231	3-Methylglutaconyl-CoA		11966117	15488	Acyl CoAs	Lipids and lipid-like molecules	Fatty Acyls	Fatty acyl thioesters	HMDB0001057,HMDB01057
HMDB0001058	Fructose 1,6-bisphosphate	HMDB0003973HMDB0060444HMDB01058HMDB03973HMDB60444	C6H14O12P2	C05378	Fructose 1,6-bisphosphate	147	10267	28013	Hexose phosphates	Organic oxygen compounds	Organooxygen compounds	Carbohydrates and carbohydrate conjugates	HMDB0001058,HMDB0003973,HMDB0060444,HMDB01058,HMDB03973,HMDB60444
HMDB0001059	myo-Inositol 1,3,4,5-tetrakisphosphate	HMDB01059	C6H16O18P4	C01272			107758	16783	Inositol phosphates	Organic oxygen compounds	Organooxygen compounds	Alcohols and polyols	HMDB0001059,HMDB01059
HMDB0001060	Ubiquinol 8	HMDB01060	C49H76O4			5974	25074411	61682	Polyprenyl quinols	Lipids and lipid-like molecules	Prenol lipids	Quinone and hydroquinone lipids	HMDB0001060,HMDB01060
HMDB0001061	Iodate	HMDB01061	H3IO3		Iodate		84927	29226	Other non-metal halides	Homogeneous non-metal compounds	Other non-metal halides	Other non-metal halides	HMDB0001061,HMDB01061
HMDB0001062	N-Acetyl-D-Glucosamine 6-Phosphate	HMDB01062	C8H16NO9P	C00357		5975	440996	15784	Acylaminosugars	Organic oxygen compounds	Organooxygen compounds	Carbohydrates and carbohydrate conjugates	HMDB0001062,HMDB01062
HMDB0001063	3-Hexaprenyl-4,5-Dihydroxybenzoic acid	HMDB01063	C37H54O4	C05200		5976	5280760	18081	Polyprenylbenzene-1,2-diols	Lipids and lipid-like molecules	Prenol lipids	Polyprenylphenols	HMDB0001063,HMDB01063
HMDB0001064	Linoleoyl-CoA	HMDB0060170HMDB01064HMDB60170	C39H66N7O17P3S	C02050			5497112	15530	Long-chain fatty acyl CoAs	Lipids and lipid-like molecules	Fatty Acyls	Fatty acyl thioesters	HMDB0001064,HMDB0060170,HMDB01064,HMDB60170
HMDB0001065	2-Hydroxyphenethylamine	HMDB01065	C8H11NO	C02735	Phenylethanolamine	59	1000	16343	Aralkylamines	Organic nitrogen compounds	Organonitrogen compounds	Amines	HMDB0001065,HMDB01065
HMDB0001066	S-Lactoylglutathione	HMDB01066	C13H21N3O8S	C03451		5979	440018	15694	Oligopeptides	Organic acids and derivatives	Carboxylic acids and derivatives	Amino acids, peptides, and analogues	HMDB0001066,HMDB01066
HMDB0001067	N-Acetylaspartylglutamic acid	HMDB01067	C11H16N2O8	C12270	N-Acetylaspartylglutamic_acid		188803	73688	Dipeptides	Organic acids and derivatives	Carboxylic acids and derivatives	Amino acids, peptides, and analogues	HMDB0001067,HMDB01067
HMDB0001068	D-Sedoheptulose 7-phosphate	HMDB0062754HMDB01068HMDB62754	C7H15O10P	C05382	Sedoheptulose_7-phosphate		92042786	133983	Hexose phosphates	Organic oxygen compounds	Organooxygen compounds	Carbohydrates and carbohydrate conjugates	HMDB0001068,HMDB0062754,HMDB01068,HMDB62754
HMDB0001069	2-Phenylaminoadenosine	HMDB01069	C16H18N6O4			5981	1585	91804	Purine nucleosides	Nucleosides, nucleotides, and analogues	Purine nucleosides	Purine nucleosides	HMDB0001069,HMDB01069
HMDB0001070	Octanoyl-CoA	HMDB0006257HMDB01070HMDB06257	C29H50N7O17P3S	C01944	Octanoyl-CoA	5982	380	15533	2,3,4-saturated fatty acyl CoAs	Lipids and lipid-like molecules	Fatty Acyls	Fatty acyl thioesters	HMDB0001070,HMDB0006257,HMDB01070,HMDB06257
HMDB0001072	Coenzyme Q10	HMDB01072	C59H90O4	C11378	Coenzyme_Q10		5281915	46245	Ubiquinones	Lipids and lipid-like molecules	Prenol lipids	Quinone and hydroquinone lipids	HMDB0001072,HMDB01072
HMDB0001076	Fructose 1-phosphate	HMDB0062538HMDB01076HMDB62538	C6H13O9P	C01094	Fructose 1-phosphate	378	10400369	139419	Hexose phosphates	Organic oxygen compounds	Organooxygen compounds	Carbohydrates and carbohydrate conjugates	HMDB0001076,HMDB0062538,HMDB01076,HMDB62538
HMDB0001078	Mannose 6-phosphate	HMDB01078	C6H13O9P	C00275	Mannose 6-phosphate	5987	439198	49728	Hexose phosphates	Organic oxygen compounds	Organooxygen compounds	Carbohydrates and carbohydrate conjugates	HMDB0001078,HMDB01078
HMDB0001080	4-Aminobutyraldehyde	HMDB0060247HMDB01080HMDB60247	C4H9NO	C02903		3225	118	17769	Alpha-hydrogen aldehydes	Organic oxygen compounds	Organooxygen compounds	Carbonyl compounds	HMDB0001080,HMDB0060247,HMDB01080,HMDB60247
HMDB0001081	(N-acetylneuraminosyl(a2-6)lactosamine)	HMDB0002049HMDB0006609HMDB01081HMDB02049HMDB06609	C25H42N2O19	C04886				17725	Neuraminic acids	Organic oxygen compounds	Organooxygen compounds	Carbohydrates and carbohydrate conjugates	HMDB0001081,HMDB0002049,HMDB0006609,HMDB01081,HMDB02049,HMDB06609
HMDB0001083	Adenosyl cobyrinic acid a,c diamide	HMDB01083	C55H73CoN11O15					2482	Precorrins	Organoheterocyclic compounds	Tetrapyrroles and derivatives	Corrinoids	HMDB0001083,HMDB01083
HMDB0001084	1-Piperideine-2-carboxylic acid	HMDB0062778HMDB01084HMDB62778	C6H9NO2	C04092		5992	1194	30912	Tetrahydropyridines	Organoheterocyclic compounds	Pyridines and derivatives	Hydropyridines	HMDB0001084,HMDB0062778,HMDB01084,HMDB62778
HMDB0001085	Leukotriene B4	HMDB0005072HMDB01085HMDB05072	C20H32O4	C02165	Leukotriene_B4		5280492	15647	Leukotrienes	Lipids and lipid-like molecules	Fatty Acyls	Eicosanoids	HMDB0001085,HMDB0005072,HMDB01085,HMDB05072
HMDB0001086	Uroporphyrinogen III	HMDB01086	C40H44N4O16	C01051	Uroporphyrinogen III	79	1179	15437	Porphyrins	Organoheterocyclic compounds	Tetrapyrroles and derivatives	Porphyrins	HMDB0001086,HMDB01086
HMDB0001087	5-Methylthioribose	HMDB01087	C6H12O4S	C03089		5995	439904	16895	Pentoses	Organic oxygen compounds	Organooxygen compounds	Carbohydrates and carbohydrate conjugates	HMDB0001087,HMDB01087
HMDB0001088	Butyryl-CoA	HMDB01088	C25H42N7O17P3S		Butyryl-CoA		265		Acyl CoAs	Lipids and lipid-like molecules	Fatty Acyls	Fatty acyl thioesters	HMDB0001088,HMDB01088
HMDB0001090	(R)-5-Diphosphomevalonic acid	HMDB01090	C6H14O10P2	C01143			439418	15899	Organic pyrophosphates	Organic oxygen compounds	Organic oxoanionic compounds	Organic pyrophosphates	HMDB0001090,HMDB01090
HMDB0001091	3-Hydroxyquinine	HMDB01091	C20H24N2O3	C07344		2234	441264	17685	Cinchona alkaloids	Alkaloids and derivatives	Cinchona alkaloids	Cinchona alkaloids	HMDB0001091,HMDB01091
HMDB0001093	5a-Cholesta-8,24-dien-3-one	HMDB01093	C27H42O			5999	22833560		Cholesterols and derivatives	Lipids and lipid-like molecules	Steroids and steroid derivatives	Cholestane steroids	HMDB0001093,HMDB01093
HMDB0001094	Octaprenyl diphosphate	HMDB01094	C40H68O7P2	C04146		6000	5280651	16275	Tetraterpenoids	Lipids and lipid-like molecules	Prenol lipids	Tetraterpenoids	HMDB0001094,HMDB01094
HMDB0001095	GDP-L-fucose	HMDB0062554HMDB01095HMDB62554	C16H25N5O15P2	C00325		6001	439211	17009	Purine nucleotide sugars	Nucleosides, nucleotides, and analogues	Purine nucleotides	Purine nucleotide sugars	HMDB0001095,HMDB0062554,HMDB01095,HMDB62554
HMDB0001096	Carbamoyl phosphate	HMDB01096	CH4NO5P	C00169	Carbamoyl phosphate	6002	278	17672	Organic phosphoric acids and derivatives	Organic acids and derivatives	Organic phosphoric acids and derivatives	Organic phosphoric acids and derivatives	HMDB0001096,HMDB01096
HMDB0001097	Protoporphyrinogen IX	HMDB01097	C34H40N4O4	C01079	Protoporphyrinogen IX	6003	121893	15435	Porphyrins	Organoheterocyclic compounds	Tetrapyrroles and derivatives	Porphyrins	HMDB0001097,HMDB01097
HMDB0001101	p-Anisic acid	HMDB01101	C8H8O3	C02519	P-Anisic_acid		7478	40813	P-methoxybenzoic acids and derivatives	Benzenoids	Benzene and substituted derivatives	Benzoic acids and derivatives	HMDB0001101,HMDB01101
HMDB0001104	N-Acetyl-b-glucosaminylamine	HMDB0011755HMDB01104HMDB11755	C8H16N2O5	C01239		6006	439454	15947	Hexoses	Organic oxygen compounds	Organooxygen compounds	Carbohydrates and carbohydrate conjugates	HMDB0001104,HMDB0011755,HMDB01104,HMDB11755
HMDB0001106	3-Aminopropionaldehyde	HMDB01106	C3H7NO	C05665		6007	75	18090	Alpha-hydrogen aldehydes	Organic oxygen compounds	Organooxygen compounds	Carbonyl compounds	HMDB0001106,HMDB01106
HMDB0001107	7-Methylguanosine	HMDB01107	C11H16N5O5		7-Methylguanosine	6008	445404	20794	Purine nucleosides	Nucleosides, nucleotides, and analogues	Purine nucleosides	Purine nucleosides	HMDB0001107,HMDB01107
HMDB0001109	Glucosamine-1P	HMDB01109	C6H14NO8P			6009	9965052	174383	Monosaccharide phosphates	Organic oxygen compounds	Organooxygen compounds	Carbohydrates and carbohydrate conjugates	HMDB0001109,HMDB01109
HMDB0001112	Glyceraldehyde 3-phosphate	HMDB01112	C3H7O6P	C00118	Glyceraldehyde 3-phosphate		439168	29052	Glyceraldehyde-3-phosphates	Organic oxygen compounds	Organooxygen compounds	Carbohydrates and carbohydrate conjugates	HMDB0001112,HMDB01112
HMDB0001113	Isovaleryl-CoA	HMDB01113	C26H44N7O17P3S	C02939	Isovaleryl-CoA		165435	15487	Acyl CoAs	Lipids and lipid-like molecules	Fatty Acyls	Fatty acyl thioesters	HMDB0001113,HMDB01113
HMDB0001114	Stearoyl-CoA	HMDB01114	C39H70N7O17P3S	C00412	Stearoyl-CoA		94140	15541	Long-chain fatty acyl CoAs	Lipids and lipid-like molecules	Fatty Acyls	Fatty acyl thioesters	HMDB0001114,HMDB01114
HMDB0001117	4'-Phosphopantothenoylcysteine	HMDB0062257HMDB01117HMDB62257	C12H23N2O9PS	C04352			440304	15769	Hybrid peptides	Organic acids and derivatives	Peptidomimetics	Hybrid peptides	HMDB0001117,HMDB0062257,HMDB01117,HMDB62257
HMDB0001119	4-Hydroxy-4-(3-pyridyl)-butanoic acid	HMDB01119	C9H11NO3	C19579		6015	438	82573	Pyridines and derivatives	Organoheterocyclic compounds	Pyridines and derivatives	Pyridines and derivatives	HMDB0001119,HMDB01119
HMDB0001120	Dimethylallylpyrophosphate	HMDB0002101HMDB01120HMDB02101	C5H12O7P2	C00235	Dimethylallyl pyrophosphate	6016	647	16057	Isoprenoid phosphates	Lipids and lipid-like molecules	Prenol lipids	Isoprenoid phosphates	HMDB0001120,HMDB0002101,HMDB01120,HMDB02101
HMDB0001121	N-Acetyl-D-mannosamine 6-phosphate	HMDB01121	C8H16NO9P	C04257			440273	62165	Acylaminosugars	Organic oxygen compounds	Organooxygen compounds	Carbohydrates and carbohydrate conjugates	HMDB0001121,HMDB01121
HMDB0001122	N-Methylformamide	HMDB01122	C2H5NO	C11489	N-Methylformamide		31254	7438	Carboximidic acids	Organic acids and derivatives	Carboximidic acids and derivatives	Carboximidic acids	HMDB0001122,HMDB01122
HMDB0001123	2-Aminobenzoic acid	HMDB01123	C7H7NO2	C00108	Anthranilic_acid	6018	227	30754	Aminobenzoic acids	Benzenoids	Benzene and substituted derivatives	Benzoic acids and derivatives	HMDB0001123,HMDB01123
HMDB0001124	Trehalose 6-phosphate	HMDB01124	C12H23O14P	C00689		6019	122336	18283	Disaccharide phosphates	Organic oxygen compounds	Organooxygen compounds	Carbohydrates and carbohydrate conjugates	HMDB0001124,HMDB01124
HMDB0001125	Inositol cyclic phosphate	HMDB0011748HMDB01125HMDB11748	C6H11O8P	C04299		6020	122331	18426	Organic phosphoric acids and derivatives	Organic acids and derivatives	Organic phosphoric acids and derivatives	Organic phosphoric acids and derivatives	HMDB0001125,HMDB0011748,HMDB01125,HMDB11748
HMDB0001126	Nornicotine	HMDB01126	C9H12N2	C06524	Nornicotine	1534	412	28313	Pyrrolidinylpyridines	Organoheterocyclic compounds	Pyridines and derivatives	Pyrrolidinylpyridines	HMDB0001126,HMDB01126
HMDB0001127	6-Phosphonoglucono-D-lactone	HMDB01127	C6H11O9P	C01236		6022	439452	16938	Hexose phosphates	Organic oxygen compounds	Organooxygen compounds	Carbohydrates and carbohydrate conjugates	HMDB0001127,HMDB01127
HMDB0001128	5-Phosphoribosylamine	HMDB0002347HMDB01128HMDB02347	C5H12NO7P	C03090	Phosphoribosylamine	6023	439905	37737	Pentose phosphates	Organic oxygen compounds	Organooxygen compounds	Carbohydrates and carbohydrate conjugates	HMDB0001128,HMDB0002347,HMDB01128,HMDB02347
HMDB0001129	N-Acetylmannosamine	HMDB0062724HMDB01129HMDB62724	C8H15NO6	C00645	N-acetylmannosamine	6024	11096158	63154	Acylaminosugars	Organic oxygen compounds	Organooxygen compounds	Carbohydrates and carbohydrate conjugates	HMDB0001129,HMDB0062724,HMDB01129,HMDB62724
HMDB0001131	Iminoaspartic acid	HMDB01131	C4H5NO4	C05840	Iminosuccinic acid	6025	796	50616	Dicarboxylic acids and derivatives	Organic acids and derivatives	Carboxylic acids and derivatives	Dicarboxylic acids and derivatives	HMDB0001131,HMDB01131
HMDB0001132	Nicotinic acid mononucleotide	HMDB0059646HMDB01132HMDB59646	C11H15NO9P	C01185			121992	15763	Nicotinic acid nucleotides	Nucleosides, nucleotides, and analogues	Pyridine nucleotides	Nicotinic acid nucleotides	HMDB0001132,HMDB0059646,HMDB01132,HMDB59646
HMDB0001134	Phosphoadenosine phosphosulfate	HMDB01134	C10H15N5O13P2S	C00053	3'-Phosphoadenosine-5'-phosphosulfate	6028	10214	17980	Purine ribonucleoside 3',5'-bisphosphates	Nucleosides, nucleotides, and analogues	Purine nucleotides	Purine ribonucleotides	HMDB0001134,HMDB01134
HMDB0001137	Hydroxymethylbilane	HMDB01137	C40H46N4O17	C01024	Hydroxymethylbilane	3699	788	16645	Tetrapyrroles and derivatives	Organoheterocyclic compounds	Tetrapyrroles and derivatives	Tetrapyrroles and derivatives	HMDB0001137,HMDB01137
HMDB0001138	N-Acetyl-L-glutamic acid	HMDB01138	C7H11NO5	C00624	N-Acetylglutamic_acid		70914	17533	Glutamic acid and derivatives	Organic acids and derivatives	Carboxylic acids and derivatives	Amino acids, peptides, and analogues	HMDB0001138,HMDB01138
HMDB0001139	Prostaglandin F2a	HMDB01139	C20H34O5	C00639	Prostaglandin F2alpha	6032	5283078	15553	Prostaglandins and related compounds	Lipids and lipid-like molecules	Fatty Acyls	Eicosanoids	HMDB0001139,HMDB01139
HMDB0001140	Octanal	HMDB01140	C8H16O	C01545	Octanal	6033	454	17935	Medium-chain aldehydes	Organic oxygen compounds	Organooxygen compounds	Carbonyl compounds	HMDB0001140,HMDB01140
HMDB0001142	FMNH2	HMDB01142	C17H23N4O9P	C01847		6034	445395	16048	Flavin nucleotides	Nucleosides, nucleotides, and analogues	Flavin nucleotides	Flavin nucleotides	HMDB0001142,HMDB01142
HMDB0001143	Inositol 1,3,4-trisphosphate	HMDB01143	C6H15O15P3	C01243		6035	439455	18228	Inositol phosphates	Organic oxygen compounds	Organooxygen compounds	Alcohols and polyols	HMDB0001143,HMDB01143
HMDB0001147	Aminomalonic acid	HMDB01147	C3H5NO4	C00872			100714	17475	Alpha amino acids	Organic acids and derivatives	Carboxylic acids and derivatives	Amino acids, peptides, and analogues	HMDB0001147,HMDB01147
HMDB0001149	5-Aminolevulinic acid	HMDB01149	C5H9NO3	C00430	Aminolevulinic_acid	6037	137	17549	Delta amino acids and derivatives	Organic acids and derivatives	Carboxylic acids and derivatives	Amino acids, peptides, and analogues	HMDB0001149,HMDB01149
HMDB0001151	Allose	HMDB01151	C6H12O6	C01487	Allose	348	12285879	37741	Hexoses	Organic oxygen compounds	Organooxygen compounds	Carbohydrates and carbohydrate conjugates	HMDB0001151,HMDB01151
HMDB0001155	Diadenosine triphosphate	HMDB0001435HMDB01155HMDB01435	C20H27N10O16P3	C06197			14464643	27775	Very long-chain fatty acids	Lipids and lipid-like molecules	Fatty Acyls	Fatty acids and conjugates	HMDB0001155,HMDB0001435,HMDB01155,HMDB01435
HMDB0001157	2-Methylacetoacetyl-CoA	HMDB01157	C26H42N7O18P3S	C03344	2-Methylacetoacetyl-CoA			15476	3-oxo-acyl CoAs	Lipids and lipid-like molecules	Fatty Acyls	Fatty acyl thioesters	HMDB0001157,HMDB01157
HMDB0001160	Tricosanoic acid	HMDB01160	C23H46O2		Tricosylic acid	4211	17085	42394	Very long-chain fatty acids	Lipids and lipid-like molecules	Fatty Acyls	Fatty acids and conjugates	HMDB0001160,HMDB01160
HMDB0001161	4-Trimethylammoniobutanoic acid	HMDB0006831HMDB01161HMDB06831	C7H15NO2	C01181			725	16244	Straight chain fatty acids	Lipids and lipid-like molecules	Fatty Acyls	Fatty acids and conjugates	HMDB0001161,HMDB0006831,HMDB01161,HMDB06831
HMDB0001162	Heme O	HMDB01162	C49H58FeN4O5	C15672	Heme O	6044		24480	Metallotetrapyrroles	Organoheterocyclic compounds	Tetrapyrroles and derivatives	Metallotetrapyrroles	HMDB0001162,HMDB01162
HMDB0001163	Guanosine diphosphate mannose	HMDB0062759HMDB01163HMDB62759	C16H25N5O16P2	C00096	Guanosine diphosphate mannose	6045	18396	15820	Purine nucleotide sugars	Nucleosides, nucleotides, and analogues	Purine nucleotides	Purine nucleotide sugars	HMDB0001163,HMDB0062759,HMDB01163,HMDB62759
HMDB0001164	trans-1,2-Dihydrobenzene-1,2-diol	HMDB01164	C6H8O2	C04221			149186	10702	1,2-diols	Organic oxygen compounds	Organooxygen compounds	Alcohols and polyols	HMDB0001164,HMDB01164
HMDB0001165	Keratan	HMDB01165	C28H48N2O32S4	C00573			446715		Oligosaccharide sulfates	Organic oxygen compounds	Organooxygen compounds	Carbohydrates and carbohydrate conjugates	HMDB0001165,HMDB01165
HMDB0001166	3-Hydroxybutyryl-CoA	HMDB0002383HMDB01166HMDB02383	C25H42N7O18P3S	C03561		456	11966146	15452	(R)-3-hydroxyacyl CoAs	Lipids and lipid-like molecules	Fatty Acyls	Fatty acyl thioesters	HMDB0001166,HMDB0002383,HMDB01166,HMDB02383
HMDB0001167	Pyruvaldehyde	HMDB01167	C3H4O2	C00546	Methylglyoxal	6049	880	17158	Alpha ketoaldehydes	Organic oxygen compounds	Organooxygen compounds	Carbonyl compounds	HMDB0001167,HMDB01167
HMDB0001168	2,4-Decadienoyl-CoA	HMDB01168	C31H50N7O17P3S			6050	22833562		Medium-chain 2-enoyl CoAs	Lipids and lipid-like molecules	Fatty Acyls	Fatty acyl thioesters	HMDB0001168,HMDB01168
HMDB0001169	4-Aminophenol	HMDB01169	C6H7NO	C02372	4-Aminophenol	6051	403	17602	Aniline and substituted anilines	Benzenoids	Benzene and substituted derivatives	Aniline and substituted anilines	HMDB0001169,HMDB01169
HMDB0001170	Lathosterol	HMDB01170	C27H46O	C01189	Lathosterol	6052	65728	17168	Cholesterols and derivatives	Lipids and lipid-like molecules	Steroids and steroid derivatives	Cholestane steroids	HMDB0001170,HMDB01170
HMDB0001172	2-Methyl-3-oxopropanoic acid	HMDB01172	C4H6O3	C00349	2-Methyl-3-oxopropanoic acid	6053	296	16256	1,3-dicarbonyl compounds	Organic oxygen compounds	Organooxygen compounds	Carbonyl compounds	HMDB0001172,HMDB01172
HMDB0001173	5'-Methylthioadenosine	HMDB01173	C11H15N5O3S	C00170		3425	439176	17509	5'-deoxy-5'-thionucleosides	Nucleosides, nucleotides, and analogues	5'-deoxyribonucleosides	5'-deoxy-5'-thionucleosides	HMDB0001173,HMDB01173
HMDB0001175	Malonyl-CoA	HMDB01175	C24H38N7O19P3S	C03188	Malonyl-CoA		644066	15531	Acyl CoAs	Lipids and lipid-like molecules	Fatty Acyls	Fatty acyl thioesters	HMDB0001175,HMDB01175
HMDB0001176	Cytidine 5'-monophosphate-N-acetylneuraminic acid	HMDB0001040HMDB0062695HMDB01040HMDB01176HMDB62695	C20H31N4O16P	C00128			448209	16556	Pyrimidine nucleotide sugars	Nucleosides, nucleotides, and analogues	Pyrimidine nucleotides	Pyrimidine nucleotide sugars	HMDB0001176,HMDB0001040,HMDB0062695,HMDB01040,HMDB01176,HMDB62695
HMDB0001177	(S)-Succinyldihydrolipoamide	HMDB0001012HMDB01012HMDB01177	C12H21NO4S2	C01169		6058	439425	17432	Thia fatty acids	Lipids and lipid-like molecules	Fatty Acyls	Fatty acids and conjugates	HMDB0001177,HMDB0001012,HMDB01012,HMDB01177
HMDB0001178	Adenosine diphosphate ribose	HMDB01178	C15H23N5O14P2	C00301	Adenosine diphosphate ribose	6059	192	16960	Purine nucleotide sugars	Nucleosides, nucleotides, and analogues	Purine nucleotides	Purine nucleotide sugars	HMDB0001178,HMDB01178
HMDB0001179	Nicotinic acid adenine dinucleotide	HMDB01179	C21H27N6O15P2	C00857		4234	165491	18304	(5'->5')-dinucleotides	Nucleosides, nucleotides, and analogues	(5'->5')-dinucleotides	(5'->5')-dinucleotides	HMDB0001179,HMDB01179
HMDB0001180	N2-Succinyl-L-glutamic acid 5-semialdehyde	HMDB01180	C9H13NO6	C05932		6061	440848	27657	N-acyl-L-alpha-amino acids	Organic acids and derivatives	Carboxylic acids and derivatives	Amino acids, peptides, and analogues	HMDB0001180,HMDB01180
HMDB0001181	4a-Carboxy-4b-methyl-5a-cholesta-8,24-dien-3b-ol	HMDB01181	C29H46O3	C15808		6062	23724596		Triterpenoids	Lipids and lipid-like molecules	Prenol lipids	Triterpenoids	HMDB0001181,HMDB01181
HMDB0001182	6,8-Dihydroxypurine	HMDB01182	C5H4N4O2				83252		Hypoxanthines	Organoheterocyclic compounds	Imidazopyrimidines	Purines and purine derivatives	HMDB0001182,HMDB01182
HMDB0001183	Octanol	HMDB01183	C8H18O	C00756	Octanol	6063	957	16188	Fatty alcohols	Lipids and lipid-like molecules	Fatty Acyls	Fatty alcohols	HMDB0001183,HMDB01183
HMDB0001184	Methyl propenyl ketone	HMDB01184	C5H8O				637920	145276	Enones	Organic oxygen compounds	Organooxygen compounds	Carbonyl compounds	HMDB0001184,HMDB01184
HMDB0001185	S-Adenosylmethionine	HMDB0062709HMDB01185HMDB62709	C15H23N6O5S	C00019	S-Adenosyl_methionine	6064	34756	15414	5'-deoxy-5'-thionucleosides	Nucleosides, nucleotides, and analogues	5'-deoxyribonucleosides	5'-deoxy-5'-thionucleosides	HMDB0001185,HMDB0062709,HMDB01185,HMDB62709
HMDB0001186	N1-Acetylspermine	HMDB01186	C12H28N4O	C02567		3369	916	17312	Acetamides	Organic acids and derivatives	Carboxylic acids and derivatives	Carboxylic acid derivatives	HMDB0001186,HMDB01186
HMDB0001187	D-myo-Inositol 1,3,4,6-tetrakisphosphate	HMDB01187	C6H16O18P4	C04477		6066		16155	Inositol phosphates	Organic oxygen compounds	Organooxygen compounds	Alcohols and polyols	HMDB0001187,HMDB01187
HMDB0001188	(S)-2,3-Epoxysqualene	HMDB0059621HMDB01188HMDB59621	C30H50O	C01054	2,3-Oxidosqualene		5459811	15441	Triterpenoids	Lipids and lipid-like molecules	Prenol lipids	Triterpenoids	HMDB0001188,HMDB0059621,HMDB01188,HMDB59621
HMDB0001189	2(N)-Methyl-norsalsolinol	HMDB01189	C10H13NO2				37764	767276	Tetrahydroisoquinolines	Organoheterocyclic compounds	Tetrahydroisoquinolines	Tetrahydroisoquinolines	HMDB0001189,HMDB01189
HMDB0001190	Indoleacetaldehyde	HMDB01190	C10H9NO	C00637		6068	800	18086	3-alkylindoles	Organoheterocyclic compounds	Indoles and derivatives	Indoles	HMDB0001190,HMDB01190
HMDB0001191	Deoxyuridine triphosphate	HMDB01191	C9H15N2O14P3	C00460		6069	65070	17625	Pyrimidine 2'-deoxyribonucleoside triphosphates	Nucleosides, nucleotides, and analogues	Pyrimidine nucleotides	Pyrimidine deoxyribonucleotides	HMDB0001191,HMDB01191
HMDB0001192	Diadenosine pentaphosphate	HMDB01192	C20H29N10O22P5				53477724		(5'->5')-dinucleotides	Nucleosides, nucleotides, and analogues	(5'->5')-dinucleotides	(5'->5')-dinucleotides	HMDB0001192,HMDB01192
HMDB0001193	5(S)-Hydroperoxyeicosatetraenoic acid	HMDB01193	C20H32O4	C05356		6070	5280778	15632	Hydroperoxyeicosatetraenoic acids	Lipids and lipid-like molecules	Fatty Acyls	Eicosanoids	HMDB0001193,HMDB01193
HMDB0001195	Dyspropterin	HMDB01195	C9H11N5O3	C03684	Dyspropterin			17804	Pterins and derivatives	Organoheterocyclic compounds	Pteridines and derivatives	Pterins and derivatives	HMDB0001195,HMDB01195
HMDB0001196	N,N'-Diacetylchitobiosyldiphosphodolichol	HMDB01196	C28H50N2O19P2	C04537			22833564		Disaccharide phosphates	Organic oxygen compounds	Organooxygen compounds	Carbohydrates and carbohydrate conjugates	HMDB0001196,HMDB01196
HMDB0001197	FADH	HMDB0006252HMDB0006358HMDB01197HMDB06252HMDB06358	C27H35N9O15P2	C01352	Flavin adenine dinucleotide	6073	446013	17877	Flavin nucleotides	Nucleosides, nucleotides, and analogues	Flavin nucleotides	Flavin nucleotides	HMDB0001197,HMDB0006252,HMDB0006358,HMDB01197,HMDB06252,HMDB06358
HMDB0001198	Leukotriene C4	HMDB0006015HMDB01198HMDB06015	C30H47N3O9S	C02166	Leukotriene_C4		5280493	16978	Oligopeptides	Organic acids and derivatives	Carboxylic acids and derivatives	Amino acids, peptides, and analogues	HMDB0001198,HMDB0006015,HMDB01198,HMDB06015
HMDB0001199	N2-Succinyl-L-ornithine	HMDB01199	C9H16N2O5	C03415		6075	127370	27574	N-acyl-alpha amino acids	Organic acids and derivatives	Carboxylic acids and derivatives	Amino acids, peptides, and analogues	HMDB0001199,HMDB01199
HMDB0001200	N'-Formylkynurenine	HMDB01200	C11H12N2O4	C02406	N'-Formylkynurenine		910	18377	Alkyl-phenylketones	Organic oxygen compounds	Organooxygen compounds	Carbonyl compounds	HMDB0001200,HMDB01200
HMDB0001201	Guanosine diphosphate	HMDB01201	C10H15N5O11P2	C00035	Guanosine diphosphate	6077	8977	17552	Purine ribonucleoside diphosphates	Nucleosides, nucleotides, and analogues	Purine nucleotides	Purine ribonucleotides	HMDB0001201,HMDB01201
HMDB0001202	dCMP	HMDB01202	C9H14N3O7P	C00239	DCMP	6078	13945	15918	Pyrimidine 2'-deoxyribonucleoside monophosphates	Nucleosides, nucleotides, and analogues	Pyrimidine nucleotides	Pyrimidine deoxyribonucleotides	HMDB0001202,HMDB01202
HMDB0001203	4a-Formyl-5a-cholesta-8,24-dien-3b-ol	HMDB01203	C28H44O2			6079	656456		Cholesterols and derivatives	Lipids and lipid-like molecules	Steroids and steroid derivatives	Cholestane steroids	HMDB0001203,HMDB01203
HMDB0001204	trans-3-Hydroxycotinine glucuronide	HMDB01204	C16H20N2O8			6080	53477725		O-glucuronides	Organic oxygen compounds	Organooxygen compounds	Carbohydrates and carbohydrate conjugates	HMDB0001204,HMDB01204
HMDB0001206	Acetyl-CoA	HMDB01206	C23H38N7O17P3S	C00024	Acetyl-CoA	6082	444493	15351	O-glucuronides	Organic oxygen compounds	Organooxygen compounds	Carbohydrates and carbohydrate conjugates	HMDB0001206,HMDB01206
HMDB0001209	Allantoic acid	HMDB01209	C4H8N4O4	C00499	Allantoic_acid	343	203	30837	N-carbamoyl-alpha amino acids	Organic acids and derivatives	Carboxylic acids and derivatives	Amino acids, peptides, and analogues	HMDB0001209,HMDB01209
HMDB0001211	Diadenosine tetraphosphate	HMDB01211	C20H28N10O19P4	C01260	Ap4A		21706	17422	(5'->5')-dinucleotides	Nucleosides, nucleotides, and analogues	(5'->5')-dinucleotides	(5'->5')-dinucleotides	HMDB0001211,HMDB01211
HMDB0001212	Hydantoin-5-propionic acid	HMDB01212	C6H8N2O4	C05565		6084	782	28297	Hydantoins	Organoheterocyclic compounds	Azolidines	Imidazolidines	HMDB0001212,HMDB01212
HMDB0001213	1-Deoxy-D-xylulose 5-phosphate	HMDB01213	C5H11O7P	C11437	1-Deoxy-D-xylulose 5-phosphate	6085	443201	16493	Pentose phosphates	Organic oxygen compounds	Organooxygen compounds	Carbohydrates and carbohydrate conjugates	HMDB0001213,HMDB01213
HMDB0001216	Tetrahydropteridine	HMDB01216	C6H8N4	C05650		6086	156	28889	Pteridines and derivatives	Organoheterocyclic compounds	Pteridines and derivatives	Pteridines and derivatives	HMDB0001216,HMDB01216
HMDB0001217	4alpha-Methylzymosterol	HMDB0006926HMDB01217HMDB06926	C28H46O	C05103			5280360	1949	Cholesterols and derivatives	Lipids and lipid-like molecules	Steroids and steroid derivatives	Cholestane steroids	HMDB0001217,HMDB0006926,HMDB01217,HMDB06926
HMDB0001218	Coumarin	HMDB01218	C9H6O2	C05851	Coumarin	3525	323	28794	Coumarins and derivatives	Phenylpropanoids and polyketides	Coumarins and derivatives	Coumarins and derivatives	HMDB0001218,HMDB01218
HMDB0001219	Chlordecone alcohol	HMDB01219	C10H2Cl10O	C02817		6088	13946	17184	Monoterpenoids	Lipids and lipid-like molecules	Prenol lipids	Monoterpenoids	HMDB0001219,HMDB01219
HMDB0001220	Prostaglandin E2	HMDB01220	C20H32O5	C00584	Prostaglandin_E2	6089	5280360	15551	Prostaglandins and related compounds	Lipids and lipid-like molecules	Fatty Acyls	Eicosanoids	HMDB0001220,HMDB01220
HMDB0001227	5-Thymidylic acid	HMDB01227	C10H15N2O8P	C00364	Thymidine_monophosphate	6092	9700	17013	Pyrimidine 2'-deoxyribonucleoside monophosphates	Nucleosides, nucleotides, and analogues	Pyrimidine nucleotides	Pyrimidine deoxyribonucleotides	HMDB0001227,HMDB01227
HMDB0001228	L-Glutamic acid 5-phosphate	HMDB01228	C5H10NO7P	C03287		6093	193475	17798	Glutamic acid and derivatives	Organic acids and derivatives	Carboxylic acids and derivatives	Amino acids, peptides, and analogues	HMDB0001228,HMDB01228
HMDB0001229	Dopaquinone	HMDB01229	C9H9NO4	C00822	L-Dopaquinone	354	439316	16852	L-alpha-amino acids	Organic acids and derivatives	Carboxylic acids and derivatives	Amino acids, peptides, and analogues	HMDB0001229,HMDB01229
HMDB0001231	27-Deoxy-5b-cyprinol	HMDB0006264HMDB01231HMDB06264	C27H48O4	C05446		6095	193321	17278	Tetrahydroxy bile acids, alcohols and derivatives	Lipids and lipid-like molecules	Steroids and steroid derivatives	Bile acids, alcohols and derivatives	HMDB0001231,HMDB0006264,HMDB01231,HMDB06264
HMDB0001232	4-Nitrophenol	HMDB0062627HMDB01232HMDB62627	C6H5NO3	C00870	4-Nitrophenol	4100	980	16836	Nitrophenols	Benzenoids	Phenols	Nitrophenols	HMDB0001232,HMDB0062627,HMDB01232,HMDB62627
HMDB0001235	5-Aminoimidazole ribonucleotide	HMDB0002316HMDB0011609HMDB01235HMDB02316HMDB11609	C8H14N3O7P	C03373	5-Aminoimidazole_ribotide	6097	161500	138560	Pentose phosphates	Organic oxygen compounds	Organooxygen compounds	Carbohydrates and carbohydrate conjugates	HMDB0001235,HMDB0002316,HMDB0011609,HMDB01235,HMDB02316,HMDB11609
HMDB0001238	N-Acetylserotonin	HMDB0061066HMDB01238HMDB61066	C12H14N2O2	C00978	N-acetyl-serotonin	366	903	17697	Hydroxyindoles	Organoheterocyclic compounds	Indoles and derivatives	Hydroxyindoles	HMDB0001238,HMDB0061066,HMDB01238,HMDB61066
HMDB0001240	Pseudooxynicotine	HMDB01240	C10H14N2O	C20361		6100	434	37753	Aryl alkyl ketones	Organic oxygen compounds	Organooxygen compounds	Carbonyl compounds	HMDB0001240,HMDB01240
HMDB0001241	2-Aminomuconic acid	HMDB0002018HMDB01241HMDB02018	C6H7NO4	C02220	2-Aminomuconic acid	321	5280499	15745	Alpha amino acids	Organic acids and derivatives	Carboxylic acids and derivatives	Amino acids, peptides, and analogues	HMDB0001241,HMDB0002018,HMDB01241,HMDB02018
HMDB0001242	Obtusifoliol	HMDB0006843HMDB01242HMDB06843	C30H50O	C01943		6102	65252		Ergosterols and derivatives	Lipids and lipid-like molecules	Steroids and steroid derivatives	Ergostane steroids	HMDB0001242,HMDB0006843,HMDB01242,HMDB06843
HMDB0001243	Isobutyryl-CoA	HMDB01243	C25H42N7O17P3S	C00630	Isobutyryl-CoA	6103	3036931	15479	Acyl CoAs	Lipids and lipid-like molecules	Fatty Acyls	Fatty acyl thioesters	HMDB0001243,HMDB01243
HMDB0001244	15-Keto-13,14-dihydroprostaglandin A2	HMDB01244	C20H30O4				5283042	89315	Prostaglandins and related compounds	Lipids and lipid-like molecules	Fatty Acyls	Eicosanoids	HMDB0001244,HMDB01244
HMDB0001245	dCDP	HMDB01245	C9H15N3O10P2	C00705	Deoxycytidine_diphosphate	6105	150855	28846	Organic pyrophosphates	Organic oxygen compounds	Organic oxoanionic compounds	Organic pyrophosphates	HMDB0001245,HMDB01245
HMDB0001247	Aluminum	HMDB0015456HMDB01247HMDB15456	Al	C06264	Aluminium		5359268	28984	Homogeneous post-transition metal compounds	Homogeneous metal compounds	Homogeneous post-transition metal compounds	Homogeneous post-transition metal compounds	HMDB0001247,HMDB0015456,HMDB01247,HMDB15456
HMDB0001248	FAD	HMDB01248	C27H33N9O15P2	C00016	Flavin_adenine_dinucleotide	6106	643975	16238	Flavin nucleotides	Nucleosides, nucleotides, and analogues	Flavin nucleotides	Flavin nucleotides	HMDB0001248,HMDB01248
HMDB0001250	N-Acetylarylamine	HMDB01250	C8H9NO	C07565	N-Phenylacetamide	6107	904	28884	Benzene and substituted derivatives	Benzenoids	Benzene and substituted derivatives	Benzene and substituted derivatives	HMDB0001250,HMDB01250
HMDB0001251	Lanosterol	HMDB0001323HMDB0001462HMDB01251HMDB01323HMDB01462	C30H50O	C01724	Lanosterol	6108	246983	16521	Triterpenoids	Lipids and lipid-like molecules	Prenol lipids	Triterpenoids	HMDB0001251,HMDB0001323,HMDB0001462,HMDB01251,HMDB01323,HMDB01462
HMDB0001252	Betaine aldehyde	HMDB01252	C5H12NO	C00576	Betaine_aldehyde	278	249	15710	Tetraalkylammonium salts	Organic nitrogen compounds	Organonitrogen compounds	Quaternary ammonium salts	HMDB0001252,HMDB01252
HMDB0001253	5,6-Dihydroxyindole-2-carboxylic acid	HMDB01253	C9H7NO4	C04185		6110	119405	2003	Indolecarboxylic acids and derivatives	Organoheterocyclic compounds	Indoles and derivatives	Indolecarboxylic acids and derivatives	HMDB0001253,HMDB01253
HMDB0001254	Glucosamine 6-phosphate	HMDB01254	C6H14NO8P	C00352		6111	439217	15873	Hexose phosphates	Organic oxygen compounds	Organooxygen compounds	Carbohydrates and carbohydrate conjugates	HMDB0001254,HMDB01254
HMDB0001256	Spermine	HMDB01256	C10H26N4	C00750	Spermine	255	1103	15746	Dialkylamines	Organic nitrogen compounds	Organonitrogen compounds	Amines	HMDB0001256,HMDB01256
HMDB0001257	Spermidine	HMDB01257	C7H19N3	C00315	Spermidine	254	1102	16610	Dialkylamines	Organic nitrogen compounds	Organonitrogen compounds	Amines	HMDB0001257,HMDB01257
HMDB0001259	Succinic acid semialdehyde	HMDB01259	C4H6O3	C00232	Succinic semialdehyde	6114	1112	16265	Straight chain fatty acids	Lipids and lipid-like molecules	Fatty Acyls	Fatty acids and conjugates	HMDB0001259,HMDB01259
HMDB0001260	ADP-Ribosyl-L-arginine	HMDB01260	C21H35N9O15P2			6115	493		Purine nucleotide sugars	Nucleosides, nucleotides, and analogues	Purine nucleotides	Purine nucleotide sugars	HMDB0001260,HMDB01260
HMDB0001261	Coproporphyrinogen III	HMDB01261	C36H44N4O8	C03263	Coproporphyrinogen III	6116	321	15439	Porphyrins	Organoheterocyclic compounds	Tetrapyrroles and derivatives	Porphyrins	HMDB0001261,HMDB01261
HMDB0001262	Maltotriose	HMDB01262	C18H32O16	C01835	Maltotriose	3585	439586	140999	Oligosaccharides	Organic oxygen compounds	Organooxygen compounds	Carbohydrates and carbohydrate conjugates	HMDB0001262,HMDB01262
HMDB0001263	Allysine	HMDB0059595HMDB01263HMDB59595	C6H11NO3	C04076	Allysine		160603	17917	L-alpha-amino acids	Organic acids and derivatives	Carboxylic acids and derivatives	Amino acids, peptides, and analogues	HMDB0001263,HMDB0059595,HMDB01263,HMDB59595
HMDB0001264	Dehydroascorbic acid	HMDB01264	C6H6O6	C05422	Dehydroascorbic acid	342	440667	27956	Gamma butyrolactones	Organoheterocyclic compounds	Lactones	Gamma butyrolactones	HMDB0001264,HMDB01264
HMDB0001265	Fucose 1-phosphate	HMDB0062489HMDB01265HMDB62489	C6H13O8P	C02985		6120	65369	12387	Monosaccharide phosphates	Organic oxygen compounds	Organooxygen compounds	Carbohydrates and carbohydrate conjugates	HMDB0001265,HMDB0062489,HMDB01265,HMDB62489
HMDB0001266	L-Sorbose	HMDB01266	C6H12O6	C08356	Sorbose	6121	441484	10295	Monosaccharides	Organic oxygen compounds	Organooxygen compounds	Carbohydrates and carbohydrate conjugates	HMDB0001266,HMDB01266
HMDB0001267	4-Oxo-4-(3-pyridyl)-butanamide	HMDB01267	C9H10N2O2			6122	435	166502	Aryl alkyl ketones	Organic oxygen compounds	Organooxygen compounds	Carbonyl compounds	HMDB0001267,HMDB01267
HMDB0001268	4-Fumarylacetoacetic acid	HMDB0001428HMDB01268HMDB01428	C8H8O6	C01061	Fumarylacetoacetic_acid	6123	5280398	30907	Medium-chain keto acids and derivatives	Organic acids and derivatives	Keto acids and derivatives	Medium-chain keto acids and derivatives	HMDB0001268,HMDB0001428,HMDB01268,HMDB01428
HMDB0001269	Methylmalonyl-CoA	HMDB01269	C25H40N7O19P3S	C00683	Methylmalonyl-CoA	462	439291	15466	Acyl CoAs	Lipids and lipid-like molecules	Fatty Acyls	Fatty acyl thioesters	HMDB0001269,HMDB01269
HMDB0001270	Glyceric acid 1,3-biphosphate	HMDB0062758HMDB01270HMDB62758	C3H8O10P2	C00236	1,3-Bisphosphoglyceric acid		439191	16001	Acyl monophosphates	Organic acids and derivatives	Organic phosphoric acids and derivatives	Phosphate esters	HMDB0001270,HMDB0062758,HMDB01270,HMDB62758
HMDB0001271	Pseudouridine 5'-phosphate	HMDB01271	C9H13N2O9P	C01168			439424	18116	Pentose phosphates	Organic oxygen compounds	Organooxygen compounds	Carbohydrates and carbohydrate conjugates	HMDB0001271,HMDB01271
HMDB0001272	Nicotine glucuronide	HMDB01272	C16H22N2O6			6127	3035848	63860	Purine ribonucleoside triphosphates	Nucleosides, nucleotides, and analogues	Purine nucleotides	Purine ribonucleotides	HMDB0001272,HMDB01272
HMDB0001273	Guanosine triphosphate	HMDB01273	C10H16N5O14P3	C00044	Guanosine triphosphate	6128	6830	15996	Purine ribonucleoside triphosphates	Nucleosides, nucleotides, and analogues	Purine nucleotides	Purine ribonucleotides	HMDB0001273,HMDB01273
HMDB0001274	dTDP	HMDB01274	C10H16N2O11P2	C00363	Thymidine_diphosphate	6129	164628	18075	Pyrimidine 2'-deoxyribonucleoside diphosphates	Nucleosides, nucleotides, and analogues	Pyrimidine nucleotides	Pyrimidine deoxyribonucleotides	HMDB0001274,HMDB01274
HMDB0001275	Propionyl-CoA	HMDB01275	C24H40N7O17P3S	C00100	Propionyl-CoA		92753	15539	Acyl CoAs	Lipids and lipid-like molecules	Fatty Acyls	Fatty acyl thioesters	HMDB0001275,HMDB01275
HMDB0001276	N1-Acetylspermidine	HMDB01276	C9H21N3O	C00612		3323	496	17927	Carboximidic acids	Organic acids and derivatives	Carboximidic acids and derivatives	Carboximidic acids	HMDB0001276,HMDB01276
HMDB0001278	Presqualene diphosphate	HMDB01278	C30H52O7P2	C03428		6132	5280592	15442	Triterpenoids	Lipids and lipid-like molecules	Prenol lipids	Triterpenoids	HMDB0001278,HMDB01278
HMDB0001280	2-Aminomuconic acid semialdehyde	HMDB01280	C6H7NO3	C03824		6133	5280625	15745	Alpha amino acids	Organic acids and derivatives	Carboxylic acids and derivatives	Amino acids, peptides, and analogues	HMDB0001280,HMDB01280
HMDB0001282	Diadenosine hexaphosphate	HMDB01282	C20H30N10O25P6	C20190			123694	63689	(5'->5')-dinucleotides	Nucleosides, nucleotides, and analogues	(5'->5')-dinucleotides	(5'->5')-dinucleotides	HMDB0001282,HMDB01282
HMDB0001285	Geranyl-PP	HMDB0001560HMDB0002239HMDB0006506HMDB01285HMDB01560HMDB02239HMDB06506	C10H20O7P2	C05847	Geranyl_pyrophosphate	6134	445995	17211	Isoprenoid phosphates	Lipids and lipid-like molecules	Prenol lipids	Isoprenoid phosphates	HMDB0001285,HMDB0001560,HMDB0002239,HMDB0006506,HMDB01285,HMDB01560,HMDB02239,HMDB06506
HMDB0001286	4,4-Dimethyl-5a-cholesta-8,24-dien-3-b-ol	HMDB01286	C29H48O	C05108		6135	50990081	18364	Triterpenoids	Lipids and lipid-like molecules	Prenol lipids	Triterpenoids	HMDB0001286,HMDB01286
HMDB0001290	Glutaconyl-CoA	HMDB01290	C26H40N7O19P3S	C02411	Glutaconyl-CoA		9543050	15497	2-enoyl CoAs	Lipids and lipid-like molecules	Fatty Acyls	Fatty acyl thioesters	HMDB0001290,HMDB01290
HMDB0001291	trans-D-Decenoyl-CoA	HMDB01291	C31H52N7O17P3S			6137	5462212		Medium-chain 2-enoyl CoAs	Lipids and lipid-like molecules	Fatty Acyls	Fatty acyl thioesters	HMDB0001291,HMDB01291
HMDB0001292	1-Deoxy-D-xylulose	HMDB01292	C5H10O4	C06257		6138	12444984		Pentoses	Organic oxygen compounds	Organooxygen compounds	Carbohydrates and carbohydrate conjugates	HMDB0001292,HMDB01292
HMDB0001294	2,3-Diphosphoglyceric acid	HMDB01294	C3H8O10P2	C01159	2,3-Bisphosphoglyceric acid	153	186004	17720	Sugar acids and derivatives	Organic oxygen compounds	Organooxygen compounds	Carbohydrates and carbohydrate conjugates	HMDB0001294,HMDB01294
HMDB0001295	2-Hydroxyphytanoyl-CoA	HMDB01295	C41H74N7O18P3S	C07343		6140	441263	15475	Pentoses	Organic oxygen compounds	Organooxygen compounds	Carbohydrates and carbohydrate conjugates	HMDB0001295,HMDB01295
HMDB0001296	Maltotetraose	HMDB01296	C24H42O21	C02052	Maltodextrin	4199	439639	143180	Oligosaccharides	Organic oxygen compounds	Organooxygen compounds	Carbohydrates and carbohydrate conjugates	HMDB0001296,HMDB01296
HMDB0001297	Norcotinine	HMDB01297	C9H10N2O			6142	413	89406	Pyridines and derivatives	Organoheterocyclic compounds	Pyridines and derivatives	Pyridines and derivatives	HMDB0001297,HMDB01297
HMDB0001299	5-Methylthioribulose 1-phosphate	HMDB01299	C6H13O7PS	C04582		6143	174549	28096	Glycerone phosphates	Organic oxygen compounds	Organooxygen compounds	Carbonyl compounds	HMDB0001299,HMDB01299
HMDB0001301	1-Pyrroline-5-carboxylic acid	HMDB0002240HMDB01301HMDB02240	C5H7NO2	C03912	1-Pyrroline-5-carboxylic acid		440162	371	Alpha amino acids and derivatives	Organic acids and derivatives	Carboxylic acids and derivatives	Amino acids, peptides, and analogues	HMDB0001301,HMDB0002240,HMDB01301,HMDB02240
HMDB0001302	Molybdenum	HMDB01302	Mo	C00150	Molybdenum		185498	28685	Homogeneous transition metal compounds	Homogeneous metal compounds	Homogeneous transition metal compounds	Homogeneous transition metal compounds	HMDB0001302,HMDB01302
HMDB0001304	QH2	HMDB01304	(C5H8)nC14H20O4	C00390	Coenzyme Q10	6146	5280344		Ubiquinols	Lipids and lipid-like molecules	Prenol lipids	Quinone and hydroquinone lipids	HMDB0001304,HMDB01304
HMDB0001308	5'-Phosphoribosyl-N-formylglycinamide	HMDB0006476HMDB01308HMDB06476	C8H15N2O9P	C04376			130805		Glycinamide ribonucleotides	Nucleosides, nucleotides, and analogues	Glycinamide ribonucleotides	Glycinamide ribonucleotides	HMDB0001308,HMDB0006476,HMDB01308,HMDB06476
HMDB0001309	m-Chlorohippuric acid	HMDB01309	C9H8ClNO3			6149	448	613377	Hippuric acids	Benzenoids	Benzene and substituted derivatives	Benzoic acids and derivatives	HMDB0001309,HMDB01309
HMDB0001310	D-Alanine	HMDB01310	C3H7NO2	C00133	Alanine		71080	15570	Alanine and derivatives	Organic acids and derivatives	Carboxylic acids and derivatives	Amino acids, peptides, and analogues	HMDB0001310,HMDB01310
HMDB0001311	D-Lactic acid	HMDB0000171HMDB00171HMDB01311	C3H6O3	C00256	Lactic_acid	6150	61503	42111	Alpha hydroxy acids and derivatives	Organic acids and derivatives	Hydroxy acids and derivatives	Alpha hydroxy acids and derivatives	HMDB0001311,HMDB0000171,HMDB00171,HMDB01311
HMDB0001312	Diadenosine diphosphate	HMDB01312	C20H26N10O13P2				188326	168561	(3'->5')-dinucleotides	Nucleosides, nucleotides, and analogues	(3'->5')-dinucleotides and analogues	(3'->5')-dinucleotides	HMDB0001312,HMDB01312
HMDB0001313	D-myo-Inositol 4-phosphate	HMDB01313	C6H13O9P	C03546		6151		18384	Inositol phosphates	Organic oxygen compounds	Organooxygen compounds	Alcohols and polyols	HMDB0001313,HMDB01313
HMDB0001314	Cyclic GMP	HMDB01314	C10H12N5O7P	C00942	Cyclic guanosine monophosphate	6152	24316	16356	3',5'-cyclic purine nucleotides	Nucleosides, nucleotides, and analogues	Purine nucleotides	Cyclic purine nucleotides	HMDB0001314,HMDB01314
HMDB0001315	Phosphorus	HMDB01315	P	C06262	Phosphorus		5462309	28659	Homogeneous other non-metal compounds	Homogeneous non-metal compounds	Homogeneous other non-metal compounds	Homogeneous other non-metal compounds	HMDB0001315,HMDB01315
HMDB0001316	6-Phosphogluconic acid	HMDB01316	C6H13O10P	C00345	6-Phosphogluconic_acid	367	91493	48928	Monosaccharide phosphates	Organic oxygen compounds	Organooxygen compounds	Carbohydrates and carbohydrate conjugates	HMDB0001316,HMDB01316
HMDB0001318	4-Methylpentanal	HMDB01318	C6H12O	C02373		6155	129	17998	Alpha-hydrogen aldehydes	Organic oxygen compounds	Organooxygen compounds	Carbonyl compounds	HMDB0001318,HMDB01318
HMDB0001319	Pyridoxine 5'-phosphate	HMDB01319	C8H12NO6P	C00627		6156	1055	28803	Pyridoxine-5'-phosphates	Organoheterocyclic compounds	Pyridines and derivatives	Pyridoxines	HMDB0001319,HMDB01319
HMDB0001320	(13E)-11a-Hydroxy-9,15-dioxoprost-13-enoic acid	HMDB0011598HMDB01320HMDB11598	C20H32O5	C04654		6157	5280710	15548	Prostaglandins and related compounds	Lipids and lipid-like molecules	Fatty Acyls	Eicosanoids	HMDB0001320,HMDB0011598,HMDB01320,HMDB11598
HMDB0001321	D-Erythrose 4-phosphate	HMDB01321	C4H9O7P	C00279	Erythrose_4-phosphate	6158	122357	48153	Monosaccharide phosphates	Organic oxygen compounds	Organooxygen compounds	Carbohydrates and carbohydrate conjugates	HMDB0001321,HMDB01321
HMDB0001322	Oleoyl-CoA	HMDB0006531HMDB01322HMDB06531	C39H68N7O17P3S	C00510		6159	5497111	15534	Long-chain fatty acyl CoAs	Lipids and lipid-like molecules	Fatty Acyls	Fatty acyl thioesters	HMDB0001322,HMDB0006531,HMDB01322,HMDB06531
HMDB0001324	N'-Hydroxymethylnorcotinine	HMDB01324	C10H12N2O2				25201488	173526	Pyrrolidinylpyridines	Organoheterocyclic compounds	Pyridines and derivatives	Pyrrolidinylpyridines	HMDB0001324,HMDB01324
HMDB0001325	N6,N6,N6-Trimethyl-L-lysine	HMDB01325	C9H20N2O2	C03793		6161	440120	17311	L-alpha-amino acids	Organic acids and derivatives	Carboxylic acids and derivatives	Amino acids, peptides, and analogues	HMDB0001325,HMDB01325
HMDB0001327	Rubidium	HMDB01327	Rb	C17061	Rubidium		105153	49847	Homogeneous alkali metal compounds	Homogeneous metal compounds	Homogeneous alkali metal compounds	Homogeneous alkali metal compounds	HMDB0001327,HMDB01327
HMDB0001328	dTDP-D-glucose	HMDB01328	C16H26N2O16P2	C00842		6163		15700	Pyrimidine nucleotide sugars	Nucleosides, nucleotides, and analogues	Pyrimidine nucleotides	Pyrimidine nucleotide sugars	HMDB0001328,HMDB01328
HMDB0001329	2'-Hydroxynicotine	HMDB01329	C10H14N2O			6164	23615292	173488	Pyrrolidinylpyridines	Organoheterocyclic compounds	Pyridines and derivatives	Pyrrolidinylpyridines	HMDB0001329,HMDB01329
HMDB0001330	2-Amino-3-carboxymuconic acid semialdehyde	HMDB0062578HMDB01330HMDB62578	C7H7NO5	C04409		6165	5280673	995	Alpha amino acids	Organic acids and derivatives	Carboxylic acids and derivatives	Amino acids, peptides, and analogues	HMDB0001330,HMDB0062578,HMDB01330,HMDB62578
HMDB0001333	Manganese	HMDB01333	Mn	C19610	Manganese		27854	29035	Homogeneous transition metal compounds	Homogeneous metal compounds	Homogeneous transition metal compounds	Homogeneous transition metal compounds	HMDB0001333,HMDB01333
HMDB0001335	Prostaglandin I2	HMDB01335	C20H32O5	C01312	Prostacyclin	778	5282411	15552	Prostaglandins and related compounds	Lipids and lipid-like molecules	Fatty Acyls	Eicosanoids	HMDB0001335,HMDB01335
HMDB0001336	3,4-Dihydroxybenzeneacetic acid	HMDB01336	C8H8O4	C01161	DOPAC	6170	547	41941	Catechols	Benzenoids	Phenols	Benzenediols	HMDB0001336,HMDB01336
HMDB0001337	Leukotriene A4	HMDB01337	C20H30O3	C00909	Leukotriene	3449	5280383	15651	Epoxy fatty acids	Lipids and lipid-like molecules	Fatty Acyls	Fatty acids and conjugates	HMDB0001337,HMDB01337
HMDB0001338	Palmityl-CoA	HMDB0059623HMDB01338HMDB59623	C37H66N7O17P3S	C00154			644109	15525	Hexoses	Organic oxygen compounds	Organooxygen compounds	Carbohydrates and carbohydrate conjugates	HMDB0001338,HMDB0059623,HMDB01338,HMDB59623
HMDB0001339	Glutaryl-CoA	HMDB01339	C26H42N7O19P3S	C00527	Glutaryl-CoA	6173	3081383	15524	2,3,4-saturated fatty acyl CoAs	Lipids and lipid-like molecules	Fatty Acyls	Fatty acyl thioesters	HMDB0001339,HMDB01339
HMDB0001340	Diguanosine tetraphosphate	HMDB01340	C20H28N10O21P4	C01261		4175	165186	15883	(5'->5')-dinucleotides	Nucleosides, nucleotides, and analogues	(5'->5')-dinucleotides	(5'->5')-dinucleotides	HMDB0001340,HMDB01340
HMDB0001341	ADP	HMDB01341	C10H15N5O10P2	C00008	Adenosine_diphosphate	6175	6022	16761	Purine ribonucleoside diphosphates	Nucleosides, nucleotides, and analogues	Purine nucleotides	Purine ribonucleotides	HMDB0001341,HMDB01341
HMDB0001342	Thymidine 5'-triphosphate	HMDB01342	C10H17N2O14P3	C00459	Deoxythymidine_Triphosphate		64968	18077	Pyrimidine 2'-deoxyribonucleoside triphosphates	Nucleosides, nucleotides, and analogues	Pyrimidine nucleotides	Pyrimidine deoxyribonucleotides	HMDB0001342,HMDB01342
HMDB0001343	Mevalonic acid-5P	HMDB01343	C6H13O7P	C01107		6177	439400	17436	Monoalkyl phosphates	Organic acids and derivatives	Organic phosphoric acids and derivatives	Phosphate esters	HMDB0001343,HMDB01343
HMDB0001345	4-Trimethylammoniobutanal	HMDB01345	C7H16NO	C01149		6179	133	18020	Alpha-hydrogen aldehydes	Organic oxygen compounds	Organooxygen compounds	Carbonyl compounds	HMDB0001345,HMDB01345
HMDB0001346	GDP-4-Dehydro-6-deoxy-D-mannose	HMDB01346	C16H23N5O15P2	C01222		6180	439446	16955	Purine nucleotide sugars	Nucleosides, nucleotides, and analogues	Purine nucleotides	Purine nucleotide sugars	HMDB0001346,HMDB01346
HMDB0001347	Isopentenyl pyrophosphate	HMDB0004196HMDB01347HMDB04196	C5H12O7P2	C00129	Isopentenyl pyrophosphate	6181	1195	16584	Isoprenoid phosphates	Lipids and lipid-like molecules	Prenol lipids	Isoprenoid phosphates	HMDB0001347,HMDB0004196,HMDB01347,HMDB04196
HMDB0001348	SM(d18:1/18:0)	HMDB0012099HMDB0062559HMDB01348HMDB12099HMDB62559	C41H83N2O6P				6453725	83358	Phosphosphingolipids	Lipids and lipid-like molecules	Sphingolipids	Phosphosphingolipids	HMDB0001348,HMDB0012099,HMDB0062559,HMDB01348,HMDB12099,HMDB62559
HMDB0001349	Selenium	HMDB01349	Se	C01529	Selenium			60871	Homogeneous other non-metal compounds	Homogeneous non-metal compounds	Homogeneous other non-metal compounds	Homogeneous other non-metal compounds	HMDB0001349,HMDB01349
HMDB0001351	Deoxyribose 1-phosphate	HMDB01351	C5H11O7P	C00672		6182	439287	28542	Pentoses	Organic oxygen compounds	Organooxygen compounds	Carbohydrates and carbohydrate conjugates	HMDB0001351,HMDB01351
HMDB0001352	Hydroxypyruvic acid	HMDB01352	C3H4O4	C00168	Hydroxypyruvic_acid	482	964	30841	Beta hydroxy acids and derivatives	Organic acids and derivatives	Hydroxy acids and derivatives	Beta hydroxy acids and derivatives	HMDB0001352,HMDB01352
HMDB0001353	2-Keto-3-deoxy-D-gluconic acid	HMDB01353	C6H10O6	C01216		6184	194024	17028	Medium-chain keto acids and derivatives	Organic acids and derivatives	Keto acids and derivatives	Medium-chain keto acids and derivatives	HMDB0001353,HMDB01353
HMDB0001354	5,10-Methenyltetrahydrofolic acid	HMDB01354	C20H21N7O6	C00445	5,10-Methenyltetrahydrofolate	6185	135450599	15636	Tetrahydrofolic acids	Organoheterocyclic compounds	Pteridines and derivatives	Pterins and derivatives	HMDB0001354,HMDB01354
HMDB0001355	Parathion	HMDB01355	C10H14NO5PS	C06604	Parathion		991	27928	Phenyl thiophosphates	Organic acids and derivatives	Organic thiophosphoric acids and derivatives	Thiophosphoric acid esters	HMDB0001355,HMDB01355
HMDB0001356	2-Methyl-3-hydroxybutyryl-CoA	HMDB0002029HMDB01356HMDB02029	C26H44N7O18P3S	C04405			11966220	15449	(S)-3-hydroxyacyl CoAs	Lipids and lipid-like molecules	Fatty Acyls	Fatty acyl thioesters	HMDB0001356,HMDB0002029,HMDB01356,HMDB02029
HMDB0001358	Retinal	HMDB01358	C20H28O	C00376	Retinal		638015	17898	Retinoids	Lipids and lipid-like molecules	Prenol lipids	Retinoids	HMDB0001358,HMDB01358
HMDB0001359	Phytanoyl-CoA	HMDB0006504HMDB01359HMDB06504	C41H74N7O17P3S	C02060	Phytanoyl-CoA	6189	439640	15538	Long-chain fatty acyl CoAs	Lipids and lipid-like molecules	Fatty Acyls	Fatty acyl thioesters	HMDB0001359,HMDB0006504,HMDB01359,HMDB06504
HMDB0001361	Carbon monoxide	HMDB01361	CO	C00237	Carbon_monoxide		281	17245	Homogeneous other non-metal compounds	Homogeneous non-metal compounds	Homogeneous other non-metal compounds	Homogeneous other non-metal compounds	HMDB0001361,HMDB01361
HMDB0001362	Hydrogen	HMDB01362	H2	C00282	Hydrogen		783	18276	Other non-metal hydrides	Homogeneous non-metal compounds	Other non-metal organides	Other non-metal hydrides	HMDB0001362,HMDB01362
HMDB0001364	Adenosine tetraphosphate	HMDB01364	C10H17N5O16P4	C03483	Adenosine 5'-tetraphosphate	6191	14003	18334	Purine ribonucleoside polyphosphates	Nucleosides, nucleotides, and analogues	Purine nucleotides	Purine ribonucleotides	HMDB0001364,HMDB01364
HMDB0001365	Cotinine methonium ion	HMDB01365	C11H15N2O			6192	583		Pyrrolidinylpyridines	Organoheterocyclic compounds	Pyridines and derivatives	Pyrrolidinylpyridines	HMDB0001365,HMDB01365
HMDB0001366	Purine	HMDB01366	C5H4N4	C15587	Purine	6193	1044	17258	Purines and purine derivatives	Organoheterocyclic compounds	Imidazopyrimidines	Purines and purine derivatives	HMDB0001366,HMDB01366
HMDB0001367	N-Acetyl-glucosamine 1-phosphate	HMDB01367	C8H16NO9P	C04256		6194	440272	7125	N-acyl-alpha-hexosamines	Organic oxygen compounds	Organooxygen compounds	Carbohydrates and carbohydrate conjugates	HMDB0001367,HMDB01367
HMDB0001368	3-Mercaptopyruvic acid	HMDB01368	C3H4O3S	C00957	3-Mercaptopyruvic_acid	6195	98	16208	Alpha-keto acids and derivatives	Organic acids and derivatives	Keto acids and derivatives	Alpha-keto acids and derivatives	HMDB0001368,HMDB01368
HMDB0001369	Pyrroline hydroxycarboxylic acid	HMDB01369	C5H7NO3	C04281		6196	1059	27391	Alpha amino acids and derivatives	Organic acids and derivatives	Carboxylic acids and derivatives	Amino acids, peptides, and analogues	HMDB0001369,HMDB01369
HMDB0001370	Diaminopimelic acid	HMDB01370	C7H14N2O4	C00666	Diaminopimelic acid	352	439283	16026	L-alpha-amino acids	Organic acids and derivatives	Carboxylic acids and derivatives	Amino acids, peptides, and analogues	HMDB0001370,HMDB01370
HMDB0001371	Nitrogen	HMDB01371	N2	C00697	Nitrogen		947	17997	Other non-metal nitrides	Homogeneous non-metal compounds	Other non-metal organides	Other non-metal nitrides	HMDB0001371,HMDB01371
HMDB0001372	Thiamine pyrophosphate	HMDB0062636HMDB01372HMDB62636	C12H19N4O7P2S	C00068	Thiamine pyrophosphate	2832	1132	9532	Thiamine phosphates	Organoheterocyclic compounds	Diazines	Pyrimidines and pyrimidine derivatives	HMDB0001372,HMDB0062636,HMDB01372,HMDB62636
HMDB0001373	Dephospho-CoA	HMDB01373	C21H35N7O13P2S	C00882			444485	15468	Purine ribonucleoside diphosphates	Nucleosides, nucleotides, and analogues	Purine nucleotides	Purine ribonucleotides	HMDB0001373,HMDB01373
HMDB0001374	Choloyl-CoA	HMDB0002296HMDB01374HMDB02296	C45H74N7O20P3S	C01794		6597	439573	15519	Triacylglycerols	Lipids and lipid-like molecules	Glycerolipids	Triradylcglycerols	HMDB0001374,HMDB0002296,HMDB01374,HMDB02296
HMDB0001375	3-Hydroxy-3-methylglutaryl-CoA	HMDB01375	C27H44N7O20P3S	C00356			445127	15467	(S)-3-hydroxy-3-alkylglutaryl CoAs	Lipids and lipid-like molecules	Fatty Acyls	Fatty acyl thioesters	HMDB0001375,HMDB01375
HMDB0001376	2-Keto-3-deoxy-6-phosphogluconic acid	HMDB01376	C6H11O9P	C04442		6202	3080745	15925	Medium-chain keto acids and derivatives	Organic acids and derivatives	Keto acids and derivatives	Medium-chain keto acids and derivatives	HMDB0001376,HMDB01376
HMDB0001377	Oxygen	HMDB01377	O2	C00007	Oxygen	3195	977	15379	Other non-metal oxides	Homogeneous non-metal compounds	Other non-metal organides	Other non-metal oxides	HMDB0001377,HMDB01377
HMDB0001379	Diguanosine triphosphate	HMDB01379	C20H27N10O18P3				444841		(5'->5')-dinucleotides	Nucleosides, nucleotides, and analogues	(5'->5')-dinucleotides	(5'->5')-dinucleotides	HMDB0001379,HMDB01379
HMDB0001380	Diguanosine pentaphosphate	HMDB01380	C20H29N10O24P5				5327071		(5'->5')-dinucleotides	Nucleosides, nucleotides, and analogues	(5'->5')-dinucleotides	(5'->5')-dinucleotides	HMDB0001380,HMDB01380
HMDB0001381	Prostaglandin H2	HMDB01381	C20H32O5	C00427	Prostaglandin H2	3495	445049	15554	Prostaglandins and related compounds	Lipids and lipid-like molecules	Fatty Acyls	Eicosanoids	HMDB0001381,HMDB01381
HMDB0001382	Vaporole	HMDB01382	C5H11NO2	C07457	Vaporole		8053	2691	Organic O-nitroso compounds	Organic nitrogen compounds	Organonitrogen compounds	Organic nitroso compounds	HMDB0001382,HMDB01382
HMDB0001383	Sphinganine 1-phosphate	HMDB01383	C18H40NO5P	C01120		3512	644260	16893	Phosphosphingolipids	Lipids and lipid-like molecules	Sphingolipids	Phosphosphingolipids	HMDB0001383,HMDB01383
HMDB0001385	3-Keto-b-D-galactose	HMDB01385	C6H10O6	C05394		6206	440653	27453	Hexoses	Organic oxygen compounds	Organooxygen compounds	Carbohydrates and carbohydrate conjugates	HMDB0001385,HMDB01385
HMDB0001387	N-Methylphenylethanolamine	HMDB01387	C9H13NO	C03711	Halostachine	6207	913	16913	Aralkylamines	Organic nitrogen compounds	Organonitrogen compounds	Amines	HMDB0001387,HMDB01387
HMDB0001388	alpha-Linolenic acid	HMDB01388	C18H30O2	C06427	Alpha-Linolenic_acid	6208	5280934	27432	Lineolic acids and derivatives	Lipids and lipid-like molecules	Fatty Acyls	Lineolic acids and derivatives	HMDB0001388,HMDB01388
HMDB0001389	Melatonin	HMDB01389	C13H16N2O2	C01598	Melatonin	73	896	16796	3-alkylindoles	Organoheterocyclic compounds	Indoles and derivatives	Indoles	HMDB0001389,HMDB01389
HMDB0001390	Hydroxycotinine	HMDB01390	C10H12N2O2			6210	10219774		Pyrrolidinylpyridines	Organoheterocyclic compounds	Pyridines and derivatives	Pyrrolidinylpyridines	HMDB0001390,HMDB01390
HMDB0001391	GDP-4-Dehydro-6-L-deoxygalactose	HMDB01391	C16H23N5O15P2	C14830			136948341	16955	Purine nucleotide sugars	Nucleosides, nucleotides, and analogues	Purine nucleotides	Purine nucleotide sugars	HMDB0001391,HMDB01391
HMDB0001392	p-Aminobenzoic acid	HMDB01392	C7H7NO2	C00568	4-Aminobenzoic_acid	3261	978	30753	Aminobenzoic acids	Benzenoids	Benzene and substituted derivatives	Benzoic acids and derivatives	HMDB0001392,HMDB01392
HMDB0001394	Heparin	HMDB0005027HMDB0015356HMDB01394HMDB05027HMDB15356	(C12H19NO19S3)nH2O	C00374	Heparin		9812414		Disaccharide sulfates	Organic oxygen compounds	Organooxygen compounds	Carbohydrates and carbohydrate conjugates	HMDB0001394,HMDB0005027,HMDB0015356,HMDB01394,HMDB05027,HMDB15356
HMDB0001396	5-Methyltetrahydrofolic acid	HMDB01396	C20H25N7O6	C00440	Levomefolic acid	6215	439234	15641	Tetrahydrofolic acids	Organoheterocyclic compounds	Pteridines and derivatives	Pterins and derivatives	HMDB0001396,HMDB01396
HMDB0001397	Guanosine monophosphate	HMDB01397	C10H14N5O8P	C00144	Guanosine_monophosphate	6216	6804	17345	Purine ribonucleoside monophosphates	Nucleosides, nucleotides, and analogues	Purine nucleotides	Purine ribonucleotides	HMDB0001397,HMDB01397
HMDB0001398	Guaiacol	HMDB01398	C7H8O2	C15572	Guaiacol	6217	460	28591	Methoxyphenols	Benzenoids	Phenols	Methoxyphenols	HMDB0001398,HMDB01398
HMDB0001399	dTDP-4-oxo-6-deoxy-D-glucose	HMDB0060081HMDB01399HMDB60081	C16H24N2O15P2	C11907			439292	16128	Pyrimidine nucleotide sugars	Nucleosides, nucleotides, and analogues	Pyrimidine nucleotides	Pyrimidine nucleotide sugars	HMDB0001399,HMDB0060081,HMDB01399,HMDB60081
HMDB0001401	Glucose 6-phosphate	HMDB0001549HMDB0006793HMDB01401HMDB01549HMDB06793	C6H13O9P	C00092	Glucose_6-phosphate	145	5958	4170	Hexose phosphates	Organic oxygen compounds	Organooxygen compounds	Carbohydrates and carbohydrate conjugates	HMDB0001401,HMDB0001549,HMDB0006793,HMDB01401,HMDB01549,HMDB06793
HMDB0001403	Prostaglandin D2	HMDB01403	C20H32O5	C00696	Prostaglandin_D2	6221	448457	15555	Prostaglandins and related compounds	Lipids and lipid-like molecules	Fatty Acyls	Eicosanoids	HMDB0001403,HMDB01403
HMDB0001405	3-Sulfinylpyruvic acid	HMDB0002332HMDB01405HMDB02332	C3H4O5S	C05527		6627	110	1665	Alpha-keto acids and derivatives	Organic acids and derivatives	Keto acids and derivatives	Alpha-keto acids and derivatives	HMDB0001405,HMDB0002332,HMDB01405,HMDB02332
HMDB0001406	Niacinamide	HMDB01406	C6H6N2O	C00153	Nicotinamide	1497	936	17154	Nicotinamides	Organoheterocyclic compounds	Pyridines and derivatives	Pyridinecarboxylic acids and derivatives	HMDB0001406,HMDB01406
HMDB0001409	dUMP	HMDB01409	C9H13N2O8P	C00365	Deoxyuridine_monophosphate	6225	65063	17622	Pyrimidine 2'-deoxyribonucleoside monophosphates	Nucleosides, nucleotides, and analogues	Pyrimidine nucleotides	Pyrimidine deoxyribonucleotides	HMDB0001409,HMDB01409
HMDB0001410	2-Amino-4-oxo-6-(1',2'-dioxoprolyl)-7,8-dihydroxypteridine	HMDB01410	C9H9N5O5	C05255			135532281		Pterins and derivatives	Organoheterocyclic compounds	Pteridines and derivatives	Pterins and derivatives	HMDB0001410,HMDB01410
HMDB0001411	Cotinine N-oxide	HMDB01411	C10H12N2O2			6227	9815514	89087	Pyrrolidinylpyridines	Organoheterocyclic compounds	Pyridines and derivatives	Pyrrolidinylpyridines	HMDB0001411,HMDB01411
HMDB0001412	7,8-Dihydropteroic acid	HMDB01412	C14H14N6O3	C00921		6228	170	4581	Pterins and derivatives	Organoheterocyclic compounds	Pteridines and derivatives	Pterins and derivatives	HMDB0001412,HMDB01412
HMDB0001413	Citicoline	HMDB01413	C14H27N4O11P2	C00307	Citicoline	6229	13805	49086	Pterins and derivatives	Organoheterocyclic compounds	Pteridines and derivatives	Pterins and derivatives	HMDB0001413,HMDB01413
HMDB0001414	Putrescine	HMDB0060243HMDB01414HMDB60243	C4H12N2	C00134	Putrescine	3226	1045	17148	Monoalkylamines	Organic nitrogen compounds	Organonitrogen compounds	Amines	HMDB0001414,HMDB0060243,HMDB01414,HMDB60243
HMDB0001416	Pantetheine 4'-phosphate	HMDB01416	C11H23N2O7PS	C01134	Phosphopantetheine		115254	4222	Beta amino acids and derivatives	Organic acids and derivatives	Carboxylic acids and derivatives	Amino acids, peptides, and analogues	HMDB0001416,HMDB01416
HMDB0001417	Permanganate	HMDB01417	HMnO4		Permanganate		422689	35124	Inorganic oxides	Miscellaneous inorganic compounds	Inorganic oxides	Inorganic oxides	HMDB0001417,HMDB01417
HMDB0001419	24-Hydroxycholesterol	HMDB01419	C27H46O2	C13550			121948	34310	Dihydroxy bile acids, alcohols and derivatives	Lipids and lipid-like molecules	Steroids and steroid derivatives	Bile acids, alcohols and derivatives	HMDB0001419,HMDB01419
HMDB0001420	25,26-dihydroxyvitamin D	HMDB01420	C27H44O3				53477727	89079	Sesquiterpenoids	Lipids and lipid-like molecules	Prenol lipids	Sesquiterpenoids	HMDB0001420,HMDB01420
HMDB0001421	4,4-Dimethyl-14a-formyl-5a-cholesta-8,24-dien-3b-ol	HMDB01421	C30H48O2			6233	133187		Triterpenoids	Lipids and lipid-like molecules	Prenol lipids	Triterpenoids	HMDB0001421,HMDB01421
HMDB0001422	3-Hydroxy-N6,N6,N6-trimethyl-L-lysine	HMDB01422	C9H21N2O3	C01259		6234	439460	15786	L-alpha-amino acids	Organic acids and derivatives	Carboxylic acids and derivatives	Amino acids, peptides, and analogues	HMDB0001422,HMDB01422
HMDB0001423	Coenzyme A	HMDB0062184HMDB01423HMDB62184	C21H36N7O16P3S	C00010	Coenzyme_A		87642	15346	Coenzyme A and derivatives	Nucleosides, nucleotides, and analogues	Purine nucleotides	Purine ribonucleotides	HMDB0001423,HMDB0062184,HMDB01423,HMDB62184
HMDB0001424	4-(3-Pyridyl)-3-butenoic acid	HMDB01424	C9H9NO2			6236	5478892		Pyridines and derivatives	Organoheterocyclic compounds	Pyridines and derivatives	Pyridines and derivatives	HMDB0001424,HMDB01424
HMDB0001425	Estrone sulfate	HMDB01425	C18H22O5S	C02538	Estrone sulfate	3556	3001028	17474	Sulfated steroids	Lipids and lipid-like molecules	Steroids and steroid derivatives	Sulfated steroids	HMDB0001425,HMDB01425
HMDB0001426	Formaldehyde	HMDB01426	CH2O	C00067	Formaldehyde		712	16842	Carbonyl compounds	Organic oxygen compounds	Organooxygen compounds	Carbonyl compounds	HMDB0001426,HMDB01426
HMDB0001427	5'-Hydroxycotinine	HMDB01427	C10H12N2O2			6239	9815515	173530	Pyrrolidinylpyridines	Organoheterocyclic compounds	Pyridines and derivatives	Pyrrolidinylpyridines	HMDB0001427,HMDB01427
HMDB0001429	Phosphate	HMDB0000973HMDB0002105HMDB0002142HMDB0005947HMDB00973HMDB01429HMDB02105HMDB02142HMDB05947	H3O4P	C00009	Phosphoric_Acid		1004	26078	Non-metal phosphates	Homogeneous non-metal compounds	Non-metal oxoanionic compounds	Non-metal phosphates	HMDB0001429,HMDB0000973,HMDB0002105,HMDB0002142,HMDB0005947,HMDB00973,HMDB01429,HMDB02105,HMDB02142,HMDB05947
HMDB0001430	L-Dopachrome	HMDB01430	C9H7NO4	C01693	Dopachrome		5459802	15772	L-alpha-amino acids	Organic acids and derivatives	Carboxylic acids and derivatives	Amino acids, peptides, and analogues	HMDB0001430,HMDB01430
HMDB0001431	Pyridoxamine	HMDB01431	C8H12N2O2	C00534	Pyridoxamine	238	1052	16410	Pyridoxamine 5'-phosphates	Organoheterocyclic compounds	Pyridines and derivatives	Pyridoxamines	HMDB0001431,HMDB01431
HMDB0001432	Agmatine	HMDB0060259HMDB01432HMDB60259	C5H14N4	C00179	Agmatine	3523	199	17431	Guanidines	Organic nitrogen compounds	Organonitrogen compounds	Guanidines	HMDB0001432,HMDB0060259,HMDB01432,HMDB60259
HMDB0001433	Diadenosine heptaphosphate	HMDB01433	C20H31N10O28P7				53477728		Carbonyl compounds	Organic oxygen compounds	Organooxygen compounds	Carbonyl compounds	HMDB0001433,HMDB01433
HMDB0001434	3-Methoxytyrosine	HMDB0005881HMDB01434HMDB05881	C10H13NO4						Tyrosine and derivatives	Organic acids and derivatives	Carboxylic acids and derivatives	Amino acids, peptides, and analogues	HMDB0001434,HMDB0005881,HMDB01434,HMDB05881
HMDB0001438	25-Hydroxyvitamin D2	HMDB01438	C28H44O2				22833566		Vitamin D and derivatives	Lipids and lipid-like molecules	Steroids and steroid derivatives	Vitamin D and derivatives	HMDB0001438,HMDB01438
HMDB0001439	Phosphoribosyl formamidocarboxamide	HMDB01439	C10H15N4O9P	C04734			166760	18381	1-ribosyl-imidazolecarboxamides	Nucleosides, nucleotides, and analogues	Imidazole ribonucleosides and ribonucleotides	1-ribosyl-imidazolecarboxamides	HMDB0001439,HMDB01439
HMDB0001440	dGTP	HMDB01440	C10H16N5O13P3	C00286	Deoxyguanosine triphosphate	6248	65103	16497	Purine 2'-deoxyribonucleoside triphosphates	Nucleosides, nucleotides, and analogues	Purine nucleotides	Purine deoxyribonucleotides	HMDB0001440,HMDB01440
HMDB0001441	Dihydropteridine	HMDB01441	C6H6N4	C05649		6249	167	30156	Pteridines and derivatives	Organoheterocyclic compounds	Pteridines and derivatives	Pteridines and derivatives	HMDB0001441,HMDB01441
HMDB0001442	Prostaglandin E1	HMDB01442	C20H34O5	C04741	Prostaglandin_E1		5280723	15544	Prostaglandins and related compounds	Lipids and lipid-like molecules	Fatty Acyls	Eicosanoids	HMDB0001442,HMDB01442
HMDB0001443	Phosphite	HMDB01443	H3O3P		Phosphite ester		107909	36361	Non-metal phosphites	Homogeneous non-metal compounds	Non-metal oxoanionic compounds	Non-metal phosphites	HMDB0001443,HMDB01443
HMDB0001444	Adenosine octaphosphate	HMDB01444	C20H32N10O31P8				53477729		(5'->5')-dinucleotides	Nucleosides, nucleotides, and analogues	(5'->5')-dinucleotides	(5'->5')-dinucleotides	HMDB0001444,HMDB01444
HMDB0001445	N-Acetyl-D-glucosaminyldiphosphodolichol	HMDB01445	C23H43NO12P2	C04500		6251	11953837		N-acyl-alpha-hexosamines	Organic oxygen compounds	Organooxygen compounds	Carbohydrates and carbohydrate conjugates	HMDB0001445,HMDB01445
HMDB0001448	Sulfate	HMDB01448	H2O4S	C00059	Sulfuric_acid	3233	1117	26836	Non-metal sulfates	Homogeneous non-metal compounds	Non-metal oxoanionic compounds	Non-metal sulfates	HMDB0001448,HMDB01448
HMDB0001449	Allopregnanolone	HMDB01449	C21H34O2	C13712	Allopregnanolone		92786	50169	Gluco/mineralocorticoids, progestogins and derivatives	Lipids and lipid-like molecules	Steroids and steroid derivatives	Pregnane steroids	HMDB0001449,HMDB01449
HMDB0001451	(R)-Lipoic acid	HMDB01451	C8H14O2S2	C16241	Lipoic_acid	126	6112	30314	Lipoic acids and derivatives	Organoheterocyclic compounds	Dithiolanes	Lipoic acids and derivatives	HMDB0001451,HMDB01451
HMDB0001452	Thromboxane A2	HMDB01452	C20H32O5	C02198	Thromboxane A2		5280497	15627	Thromboxanes	Lipids and lipid-like molecules	Fatty Acyls	Eicosanoids	HMDB0001452,HMDB01452
HMDB0001453	Thiocyanate	HMDB01453	CNS		Thiocyanate		9322	18022	Thiocyanates	Organosulfur compounds	Thiocyanates	Thiocyanates	HMDB0001453,HMDB01453
HMDB0001454	Guanosine tetraphosphate adenosine	HMDB01454	C20H28N10O20P4				10771862	52968	(5'->5')-dinucleotides	Nucleosides, nucleotides, and analogues	(5'->5')-dinucleotides	(5'->5')-dinucleotides	HMDB0001454,HMDB01454
HMDB0001455	Alloepipregnanolone	HMDB01455	C21H34O2	C15484			92787	11909	Gluco/mineralocorticoids, progestogins and derivatives	Lipids and lipid-like molecules	Steroids and steroid derivatives	Pregnane steroids	HMDB0001455,HMDB01455
HMDB0001457	5beta-Cholestane-3alpha,7alpha,12alpha-triol	HMDB01457	C27H48O3	C05454		6254	160520	16496	Cholesterols and derivatives	Lipids and lipid-like molecules	Steroids and steroid derivatives	Cholestane steroids	HMDB0001457,HMDB01457
HMDB0001458	Biotin amide	HMDB01458	C10H17N3O2S				439597		Biotin and derivatives	Organoheterocyclic compounds	Biotin and derivatives	Biotin and derivatives	HMDB0001458,HMDB01458
HMDB0001459	Guanosine triphosphate adenosine	HMDB01459	C20H27N10O17P3				53477730		(5'->5')-dinucleotides	Nucleosides, nucleotides, and analogues	(5'->5')-dinucleotides	(5'->5')-dinucleotides	HMDB0001459,HMDB01459
HMDB0001460	Diethylthiophosphate	HMDB01460	C4H11O3PS	C06607		6256	655	28006	Thiophosphate diesters	Organic acids and derivatives	Organic thiophosphoric acids and derivatives	Thiophosphoric acid esters	HMDB0001460,HMDB01460
HMDB0001466	Dimethylaniline-N-oxide	HMDB01466	C8H11NO	C01183			950	17735	Benzene and substituted derivatives	Benzenoids	Benzene and substituted derivatives	Benzene and substituted derivatives	HMDB0001466,HMDB01466
HMDB0001469	Undecaprenyl diphosphate	HMDB01469	C55H92O7P2	C03543	C55-isoprenyl pyrophosphate	3706	5280604	17047	Bactoprenol diphosphates	Lipids and lipid-like molecules	Prenol lipids	Polyprenols	HMDB0001469,HMDB01469
HMDB0001470	Tiglic acid	HMDB01470	C5H8O2	C08279	Tiglic_acid	6261	125468	9592	Methyl-branched fatty acids	Lipids and lipid-like molecules	Fatty Acyls	Fatty acids and conjugates	HMDB0001470,HMDB01470
HMDB0001471	Epipregnanolone	HMDB01471	C21H34O2	C11825	Epipregnanolone		228491	16229	Gluco/mineralocorticoids, progestogins and derivatives	Lipids and lipid-like molecules	Steroids and steroid derivatives	Pregnane steroids	HMDB0001471,HMDB01471
HMDB0001472	Guanosine pentaphosphate adenosine	HMDB01472	C20H29N10O23P5				6852180		(5'->5')-dinucleotides	Nucleosides, nucleotides, and analogues	(5'->5')-dinucleotides	(5'->5')-dinucleotides	HMDB0001472,HMDB01472
HMDB0001473	Dihydroxyacetone phosphate	HMDB0011735HMDB01473HMDB11735	C3H7O6P	C00111	Dihydroxyacetone_phosphate	6262	668	16108	Monosaccharide phosphates	Organic oxygen compounds	Organooxygen compounds	Carbohydrates and carbohydrate conjugates	HMDB0001473,HMDB0011735,HMDB01473,HMDB11735
HMDB0001474	3,4-Dihydroxyphenylglycol O-sulfate	HMDB01474	C8H10O7S				22833570	166465	Phenylsulfates	Organic acids and derivatives	Organic sulfuric acids and derivatives	Arylsulfates	HMDB0001474,HMDB01474
HMDB0001475	Zirconium	HMDB01475	Zr		Zirconium		115139	33342	Homogeneous transition metal compounds	Homogeneous metal compounds	Homogeneous transition metal compounds	Homogeneous transition metal compounds	HMDB0001475,HMDB01475
HMDB0001476	3-Hydroxyanthranilic acid	HMDB01476	C7H7NO3	C00632	3-hydroxyanthranilic_acid	3275	86	15793	Hydroxybenzoic acid derivatives	Benzenoids	Benzene and substituted derivatives	Benzoic acids and derivatives	HMDB0001476,HMDB01476
HMDB0001478	Gallium	HMDB01478	GaH3		Gallane		23983	30427	Miscellaneous mixed metal/non-metals	Mixed metal/non-metal compounds	Miscellaneous mixed metal/non-metals	Miscellaneous mixed metal/non-metals	HMDB0001478,HMDB01478
HMDB0001480	3-Dehydrosphinganine	HMDB01480	C18H37NO2	C02934		3428	439853	17862	Beta-hydroxy ketones	Organic oxygen compounds	Organooxygen compounds	Carbonyl compounds	HMDB0001480,HMDB01480
HMDB0001481	N-Sulfo-D-glucosamine	HMDB01481	C6H13NO8S	C01075		6267	439388	16702	Hexoses	Organic oxygen compounds	Organooxygen compounds	Carbohydrates and carbohydrate conjugates	HMDB0001481,HMDB01481
HMDB0001483	Prostaglandin F2b	HMDB01483	C20H34O5	C02314			5280506	28922	Prostaglandins and related compounds	Lipids and lipid-like molecules	Fatty Acyls	Eicosanoids	HMDB0001483,HMDB01483
HMDB0001484	Acetoacetyl-CoA	HMDB0011665HMDB01484HMDB11665	C25H40N7O18P3S	C00332	Acetoacetyl-CoA		92153	15345	Aminopiperidines	Organoheterocyclic compounds	Piperidines	Aminopiperidines	HMDB0001484,HMDB0011665,HMDB01484,HMDB11665
HMDB0001485	Octane	HMDB01485	C8H18	C01387	Octane	6270	356	17590	Alkanes	Hydrocarbons	Saturated hydrocarbons	Alkanes	HMDB0001485,HMDB01485
HMDB0001487	NADH	HMDB01487	C21H29N7O14P2	C00004	Nicotinamide_adenine_dinucleotide	3687	439153	16908	(5'->5')-dinucleotides	Nucleosides, nucleotides, and analogues	(5'->5')-dinucleotides	(5'->5')-dinucleotides	HMDB0001487,HMDB01487
HMDB0001488	Nicotinic acid	HMDB01488	C6H5NO2	C00253	Niacin	6272	938	15940	Pyridinecarboxylic acids	Organoheterocyclic compounds	Pyridines and derivatives	Pyridinecarboxylic acids and derivatives	HMDB0001488,HMDB01488
HMDB0001489	Ribose 1-phosphate	HMDB01489	C5H11O8P	C00620		6273	439236	16300	Pentoses	Organic oxygen compounds	Organooxygen compounds	Carbohydrates and carbohydrate conjugates	HMDB0001489,HMDB01489
HMDB0001490	Vanylglycol	HMDB0002909HMDB0006775HMDB01490HMDB02909HMDB06775	C9H12O4	C05594					Methoxyphenols	Benzenoids	Phenols	Methoxyphenols	HMDB0001490,HMDB0002909,HMDB0006775,HMDB01490,HMDB02909,HMDB06775
HMDB0001491	Pyridoxal 5'-phosphate	HMDB01491	C8H10NO6P	C00018	Pyridoxal_phosphate	6275	1051	18405	Pyridoxals and derivatives	Organoheterocyclic compounds	Pyridines and derivatives	Pyridine carboxaldehydes	HMDB0001491,HMDB01491
HMDB0001492	gamma-Tocopherol	HMDB0002634HMDB01492HMDB02634	C28H48O2	C02483	Gamma-Tocopherol		92729	18185	Tocopherols	Lipids and lipid-like molecules	Prenol lipids	Quinone and hydroquinone lipids	HMDB0001492,HMDB0002634,HMDB01492,HMDB02634
HMDB0001493	3-Methylcrotonyl-CoA	HMDB01493	C26H42N7O17P3S	C03069	Methylcrotonyl-CoA		9549326	15486	Acyl CoAs	Lipids and lipid-like molecules	Fatty Acyls	Fatty acyl thioesters	HMDB0001493,HMDB01493
HMDB0001494	Acetylphosphate	HMDB01494	C2H5O5P	C00227		6278	186	15350	Acyl monophosphates	Organic acids and derivatives	Organic phosphoric acids and derivatives	Phosphate esters	HMDB0001494,HMDB01494
HMDB0001495	Queuine	HMDB01495	C12H15N5O3	C01449	Queuine	6279	53477731	17433	Pyrrolo[2,3-d]pyrimidines	Organoheterocyclic compounds	Pyrrolopyrimidines	Pyrrolo[2,3-d]pyrimidines	HMDB0001495,HMDB01495
HMDB0001496	7alpha-Hydroxycholesterol	HMDB01496	C27H46O2	C03594	7伪-Hydroxycholesterol		107722	17500	Cholesterols and derivatives	Lipids and lipid-like molecules	Steroids and steroid derivatives	Cholestane steroids	HMDB0001496,HMDB01496
HMDB0001497	Nicotine-1'-N-oxide	HMDB01497	C10H14N2O				409	30734	Pyrrolidinylpyridines	Organoheterocyclic compounds	Pyridines and derivatives	Pyrrolidinylpyridines	HMDB0001497,HMDB01497
HMDB0001498	myo-Inositol 1,4,5-trisphosphate	HMDB01498	C6H15O15P3	C01245	Inositol trisphosphate	6282	439456	16595	Inositol phosphates	Organic oxygen compounds	Organooxygen compounds	Alcohols and polyols	HMDB0001498,HMDB01498
HMDB0001499	GDP-D-Rhamnose	HMDB01499	C16H25N5O15P2	C03117		6283	439912	17661	Purine nucleotide sugars	Nucleosides, nucleotides, and analogues	Purine nucleotides	Purine nucleotide sugars	HMDB0001499,HMDB01499
HMDB0001501	Guanosine diphosphate adenosine	HMDB01501	C20H26N10O14P2				10462318	168201	(3'->5')-dinucleotides	Nucleosides, nucleotides, and analogues	(3'->5')-dinucleotides and analogues	(3'->5')-dinucleotides	HMDB0001501,HMDB01501
HMDB0001504	Aminoparathion	HMDB01504	C10H16NO3PS	C06605		6284	220	28055	Phenyl thiophosphates	Organic acids and derivatives	Organic thiophosphoric acids and derivatives	Thiophosphoric acid esters	HMDB0001504,HMDB01504
HMDB0001505	Benzene	HMDB01505	C6H6	C01407	Benzene	6285	241	16716	Benzene and substituted derivatives	Benzenoids	Benzene and substituted derivatives	Benzene and substituted derivatives	HMDB0001505,HMDB01505
HMDB0001507	Diguanosine diphosphate	HMDB01507	C20H26N10O15P2				193190		(5'->5')-dinucleotides	Nucleosides, nucleotides, and analogues	(5'->5')-dinucleotides	(5'->5')-dinucleotides	HMDB0001507,HMDB01507
HMDB0001508	dADP	HMDB01508	C10H15N5O9P2	C00206	Deoxyadenosine_diphosphate		188966	16174	Purine 2'-deoxyribonucleoside diphosphates	Nucleosides, nucleotides, and analogues	Purine nucleotides	Purine deoxyribonucleotides	HMDB0001508,HMDB01508
HMDB0001509	20-Hydroxy-leukotriene B4	HMDB0005092HMDB01509HMDB05092	C20H32O5	C04853		6287	5280745	15646	Leukotrienes	Lipids and lipid-like molecules	Fatty Acyls	Eicosanoids	HMDB0001509,HMDB0005092,HMDB01509,HMDB05092
HMDB0001510	Bupropion	HMDB01510	C13H18ClNO	C06860	Bupropion			3219	Alkyl-phenylketones	Organic oxygen compounds	Organooxygen compounds	Carbonyl compounds	HMDB0001510,HMDB01510
HMDB0001511	Phosphocreatine	HMDB01511	C4H10N3O5P	C02305	Phosphocreatine	6288	587	17287	Alpha amino acids and derivatives	Organic acids and derivatives	Carboxylic acids and derivatives	Amino acids, peptides, and analogues	HMDB0001511,HMDB01511
HMDB0001512	Thiamine triphosphate	HMDB01512	C12H20N4O10P3S	C03028	Thiamine triphosphate	3586	511	9534	Thiamine phosphates	Organoheterocyclic compounds	Diazines	Pyrimidines and pyrimidine derivatives	HMDB0001512,HMDB01512
HMDB0001513	Dolichyl diphosphate	HMDB01513	(C5H8)nC20H38O7P2	C00621		6290	24892721	15750	Polyprenyl diphosphates	Lipids and lipid-like molecules	Prenol lipids	Polyprenols	HMDB0001513,HMDB01513
HMDB0001514	Glucosamine	HMDB0006479HMDB0015410HMDB01514HMDB06479HMDB15410	C6H13NO5	C00329	Glucosamine	266	439213	47977	Hexoses	Organic oxygen compounds	Organooxygen compounds	Carbohydrates and carbohydrate conjugates	HMDB0001514,HMDB0006479,HMDB0015410,HMDB01514,HMDB06479,HMDB15410
HMDB0001517	AICAR	HMDB01517	C9H15N4O8P	C04677	AICA_ribonucleotide	6294	65110	18406	1-ribosyl-imidazolecarboxamides	Nucleosides, nucleotides, and analogues	Imidazole ribonucleosides and ribonucleotides	1-ribosyl-imidazolecarboxamides	HMDB0001517,HMDB01517
HMDB0001518	alpha-CEHC	HMDB01518	C16H22O4				9943542	626842	1-benzopyrans	Organoheterocyclic compounds	Benzopyrans	1-benzopyrans	HMDB0001518,HMDB01518
HMDB0001520	Flavin mononucleotide	HMDB01520	C17H21N4O9P	C00061	Flavin_mononucleotide	6295	643976	17621	Flavin nucleotides	Nucleosides, nucleotides, and analogues	Flavin nucleotides	Flavin nucleotides	HMDB0001520,HMDB01520
HMDB0001521	Tetradecanoyl-CoA	HMDB0006517HMDB01521HMDB06517	C35H62N7O17P3S	C02593		3707	65113	15532	Long-chain fatty acyl CoAs	Lipids and lipid-like molecules	Fatty Acyls	Fatty acyl thioesters	HMDB0001521,HMDB0006517,HMDB01521,HMDB06517
HMDB0001522	Methylguanidine	HMDB01522	C2H7N3	C02294		3768	10111	16628	Guanidines	Organic nitrogen compounds	Organonitrogen compounds	Guanidines	HMDB0001522,HMDB01522
HMDB0001525	Imidazole	HMDB01525	C3H4N2	C01589	Imidazole	4190	795	16069	Imidazoles	Organoheterocyclic compounds	Azoles	Imidazoles	HMDB0001525,HMDB01525
HMDB0001526	S-Acetyldihydrolipoamide	HMDB0006951HMDB01526HMDB06951	C10H19NO2S2	C01136		6299	1076	16807	Fatty amides	Lipids and lipid-like molecules	Fatty Acyls	Fatty amides	HMDB0001526,HMDB0006951,HMDB01526,HMDB06951
HMDB0001527	3-Methylthiopropionic acid	HMDB01527	C4H8O2S	C08276		6300	563	1438	Straight chain fatty acids	Lipids and lipid-like molecules	Fatty Acyls	Fatty acids and conjugates	HMDB0001527,HMDB01527
HMDB0001530	Mannitol 1-phosphate	HMDB01530	C6H15O9P	C00644			130418	16298	Monosaccharide phosphates	Organic oxygen compounds	Organooxygen compounds	Carbohydrates and carbohydrate conjugates	HMDB0001530,HMDB01530
HMDB0001532	Deoxyadenosine triphosphate	HMDB01532	C10H16N5O12P3	C00131	Deoxyadenosine triphosphate	6303	15993	16284	Purine 2'-deoxyribonucleoside triphosphates	Nucleosides, nucleotides, and analogues	Purine nucleotides	Purine deoxyribonucleotides	HMDB0001532,HMDB01532
HMDB0001533	5,10-Methylene-THF	HMDB0002365HMDB01533HMDB02365	C20H23N7O6	C00143		6304	439175	15636	Tetrahydrofolic acids	Organoheterocyclic compounds	Pteridines and derivatives	Pterins and derivatives	HMDB0001533,HMDB0002365,HMDB01533,HMDB02365
HMDB0001534	5-Formiminotetrahydrofolic acid	HMDB01534	C20H24N8O6	C00664	5-Formiminotetrahydrofolate	6305	530	15639	Tetrahydrofolic acids	Organoheterocyclic compounds	Pteridines and derivatives	Pterins and derivatives	HMDB0001534,HMDB01534
HMDB0001536	Formamide	HMDB01536	CH3NO	C00488	Formamide	4182	713	16397	Carboximidic acids	Organic acids and derivatives	Carboximidic acids and derivatives	Carboximidic acids	HMDB0001536,HMDB01536
HMDB0001537	6-Hydroxydopamine	HMDB01537	C8H11NO3		Oxidopamine	6307	4624	78741	Catecholamines and derivatives	Benzenoids	Phenols	Benzenediols	HMDB0001537,HMDB01537
HMDB0001538	3-Pyridylacetic acid	HMDB01538	C7H7NO2			6308	108	86390	Pyridines and derivatives	Organoheterocyclic compounds	Pyridines and derivatives	Pyridines and derivatives	HMDB0001538,HMDB01538
HMDB0001539	Asymmetric dimethylarginine	HMDB01539	C8H18N4O2	C03626	Asymmetric dimethylarginine	6309	123831	17929	Arginine and derivatives	Organic acids and derivatives	Carboxylic acids and derivatives	Amino acids, peptides, and analogues	HMDB0001539,HMDB01539
HMDB0001541	Guanosine hexaphosphate adenosine	HMDB01541	C20H30N10O26P6				16038493		(5'->5')-dinucleotides	Nucleosides, nucleotides, and analogues	(5'->5')-dinucleotides	(5'->5')-dinucleotides	HMDB0001541,HMDB01541
HMDB0001542	N-Acetyllactosamine	HMDB01542	C14H25NO11	C00611	N-Acetyllactosamine	4231	439271	16153	Acylaminosugars	Organic oxygen compounds	Organooxygen compounds	Carbohydrates and carbohydrate conjugates	HMDB0001542,HMDB01542
HMDB0001543	Diguanosine hexaphosphate	HMDB01543	C20H31N10O30P7				53477734		(5'->5')-dinucleotides	Nucleosides, nucleotides, and analogues	(5'->5')-dinucleotides	(5'->5')-dinucleotides	HMDB0001543,HMDB01543
HMDB0001544	m-Chlorobenzoic acid	HMDB01544	C7H5ClO2		Chlorobenzoic acid	6311	447	49410	Halobenzoic acids	Benzenoids	Benzene and substituted derivatives	Benzoic acids and derivatives	HMDB0001544,HMDB01544
HMDB0001545	Pyridoxal	HMDB01545	C8H9NO3	C00250	Pyridoxal	6312	1050	17310	Pyridoxals and derivatives	Organoheterocyclic compounds	Pyridines and derivatives	Pyridine carboxaldehydes	HMDB0001545,HMDB01545
HMDB0001546	CDP	HMDB01546	C9H15N3O11P2	C00112	Cytidine_diphosphate	6313	6132	17239	Pyrimidine ribonucleoside diphosphates	Nucleosides, nucleotides, and analogues	Pyrimidine nucleotides	Pyrimidine ribonucleotides	HMDB0001546,HMDB01546
HMDB0001547	Corticosterone	HMDB01547	C21H30O4	C02140	Corticosterone	6314	5753	16827	21-hydroxysteroids	Lipids and lipid-like molecules	Steroids and steroid derivatives	Hydroxysteroids	HMDB0001547,HMDB01547
HMDB0001548	D-Ribose 5-phosphate	HMDB01548	C5H11O8P	C03736			440101	18189	Pentose phosphates	Organic oxygen compounds	Organooxygen compounds	Carbohydrates and carbohydrate conjugates	HMDB0001548,HMDB01548
HMDB0001550	S-Formylglutathione	HMDB01550	C11H17N3O7S	C01031		3469	189122	16225	Oligopeptides	Organic acids and derivatives	Carboxylic acids and derivatives	Amino acids, peptides, and analogues	HMDB0001550,HMDB01550
HMDB0001551	Palmitaldehyde	HMDB01551	C16H32O	C00517		6317	984	17600	Fatty aldehydes	Lipids and lipid-like molecules	Fatty Acyls	Fatty aldehydes	HMDB0001551,HMDB01551
HMDB0001552	2-Keto-glutaramic acid	HMDB01552	C5H7NO4	C00940		6318	48	30882	Short-chain keto acids and derivatives	Organic acids and derivatives	Keto acids and derivatives	Short-chain keto acids and derivatives	HMDB0001552,HMDB01552
HMDB0001553	2-Oxo-4-methylthiobutanoic acid	HMDB0013210HMDB01553HMDB13210	C5H8O3S	C01180		6319	473	33574	Thia fatty acids	Lipids and lipid-like molecules	Fatty Acyls	Fatty acids and conjugates	HMDB0001553,HMDB0013210,HMDB01553,HMDB13210
HMDB0001554	Xanthylic acid	HMDB01554	C10H13N4O9P	C00655	Xanthosine monophosphate		73323	15652	Purine ribonucleoside monophosphates	Nucleosides, nucleotides, and analogues	Purine nucleotides	Purine ribonucleotides	HMDB0001554,HMDB01554
HMDB0001555	Pyridoxamine 5'-phosphate	HMDB01555	C8H13N2O5P	C00647			1053	18335	Pyridoxamine 5'-phosphates	Organoheterocyclic compounds	Pyridines and derivatives	Pyridoxamines	HMDB0001555,HMDB01555
HMDB0001557	Riboflavin reduced	HMDB01557	C15H16N4O6	C01007		6322	22833571	169293	Alloxazines and isoalloxazines	Organoheterocyclic compounds	Pteridines and derivatives	Alloxazines and isoalloxazines	HMDB0001557,HMDB01557
HMDB0001562	Folinic acid	HMDB0006206HMDB0062757HMDB01562HMDB06206HMDB62757	C20H23N7O7	C03479	Folinic acid		149436	63606	Tetrahydrofolic acids	Organoheterocyclic compounds	Pteridines and derivatives	Pterins and derivatives	HMDB0001562,HMDB0006206,HMDB0062757,HMDB01562,HMDB06206,HMDB62757
HMDB0001563	1-Methylguanosine	HMDB01563	C11H15N5O5	C04545	7-Methylguanosine	6324	96373	19062	Purine nucleosides	Nucleosides, nucleotides, and analogues	Purine nucleosides	Purine nucleosides	HMDB0001563,HMDB01563
HMDB0001564	CDP-ethanolamine	HMDB01564	C11H20N4O11P2	C00570		3538	123727	16732	CDP-ethanolamines	Nucleosides, nucleotides, and analogues	Pyrimidine nucleotides	Pyrimidine ribonucleotides	HMDB0001564,HMDB01564
HMDB0001565	Phosphorylcholine	HMDB0000284HMDB00284HMDB01565	C5H15NO4P	C00588	Phosphorylcholine	6326	1014	18132	Phosphocholines	Organic nitrogen compounds	Organonitrogen compounds	Quaternary ammonium salts	HMDB0001565,HMDB0000284,HMDB00284,HMDB01565
HMDB0001566	3-Methylguanine	HMDB01566	C6H7N5O	C02230	Methylguanine		76292	27564	Purines and purine derivatives	Organoheterocyclic compounds	Imidazopyrimidines	Purines and purine derivatives	HMDB0001566,HMDB01566
HMDB0001568	trans-2-Octenoic acid	HMDB0010723HMDB01568HMDB10723	C8H14O2			6328	5282714	86544	Medium-chain fatty acids	Lipids and lipid-like molecules	Fatty Acyls	Fatty acids and conjugates	HMDB0001568,HMDB0010723,HMDB01568,HMDB10723
HMDB0001569	Epi-coprostanol	HMDB01569	C27H48O	C12978		6329	66066	31542	Cholesterols and derivatives	Lipids and lipid-like molecules	Steroids and steroid derivatives	Cholestane steroids	HMDB0001569,HMDB01569
HMDB0001570	Thymidine 3',5'-cyclic monophosphate	HMDB01570	C10H13N2O7P	C00364			53477735	17013	Pyrimidones	Organoheterocyclic compounds	Diazines	Pyrimidines and pyrimidine derivatives	HMDB0001570,HMDB01570
HMDB0001586	Glucose 1-phosphate	HMDB0001306HMDB01306HMDB01586	C6H13O9P	C00103	Glucose-1-phosphate		65533	29042	Monosaccharide phosphates	Organic oxygen compounds	Organooxygen compounds	Carbohydrates and carbohydrate conjugates	HMDB0001586,HMDB0001306,HMDB01306,HMDB01586
HMDB0001587	Phenylglyoxylic acid	HMDB01587	C8H6O3	C02137	Phenylglyoxylic_acid		11915	18280	Benzoyl derivatives	Benzenoids	Benzene and substituted derivatives	Benzoyl derivatives	HMDB0001587,HMDB01587
HMDB0001624	2-Hydroxycaproic acid	HMDB01624	C6H12O3			6332	99824	86542	Medium-chain fatty acids	Lipids and lipid-like molecules	Fatty Acyls	Fatty acids and conjugates	HMDB0001624,HMDB01624
HMDB0001644	D-Xylulose	HMDB0000654HMDB00654HMDB01644	C5H10O5	C00310	Xylulose		12358757	17140	Pentoses	Organic oxygen compounds	Organooxygen compounds	Carbohydrates and carbohydrate conjugates	HMDB0001644,HMDB0000654,HMDB00654,HMDB01644
HMDB0001645	L-Norleucine	HMDB01645	C6H13NO2	C01933	Norleucine	6334	21236	18347	L-alpha-amino acids	Organic acids and derivatives	Carboxylic acids and derivatives	Amino acids, peptides, and analogues	HMDB0001645,HMDB01645
HMDB0001659	Acetone	HMDB01659	C3H6O	C00207	Acetone	3745	180	15347	Ketones	Organic oxygen compounds	Organooxygen compounds	Carbonyl compounds	HMDB0001659,HMDB01659
HMDB0001713	m-Coumaric acid	HMDB0062774HMDB01713HMDB62774	C9H8O3	C12621	M-coumaric_acid	305	637541	32357	Hydroxycinnamic acids	Phenylpropanoids and polyketides	Cinnamic acids and derivatives	Hydroxycinnamic acids and derivatives	HMDB0001713,HMDB0062774,HMDB01713,HMDB62774
HMDB0001721	DL-O-Phosphoserine	HMDB01721	C3H8NO6P	C01005	Phosphoserine	6338	106	37712	Alpha amino acids	Organic acids and derivatives	Carboxylic acids and derivatives	Amino acids, peptides, and analogues	HMDB0001721,HMDB01721
HMDB0001786	Ethenodeoxyadenosine	HMDB01786	C12H13N5O3			6339	10945668		Purines and purine derivatives	Organoheterocyclic compounds	Imidazopyrimidines	Purines and purine derivatives	HMDB0001786,HMDB01786
HMDB0001830	Progesterone	HMDB01830	C21H30O2	C00410	Progesterone	402	5994	17026	Gluco/mineralocorticoids, progestogins and derivatives	Lipids and lipid-like molecules	Steroids and steroid derivatives	Pregnane steroids	HMDB0001830,HMDB01830
HMDB0001833	Aminopterin	HMDB01833	C19H20N8O5	D02527	Aminopterin	6341	2154	108080	Folic acids	Organoheterocyclic compounds	Pteridines and derivatives	Pterins and derivatives	HMDB0001833,HMDB01833
HMDB0001842	Guanidine	HMDB01842	CH5N3	C17349	Guanidine	6342	3520	42820	Guanidines	Organic nitrogen compounds	Organonitrogen compounds	Guanidines	HMDB0001842,HMDB01842
HMDB0001843	N-Acryloylglycine	HMDB01843	C5H7NO3			6343	100321		N-acyl-alpha amino acids	Organic acids and derivatives	Carboxylic acids and derivatives	Amino acids, peptides, and analogues	HMDB0001843,HMDB01843
HMDB0001844	Methylsuccinic acid	HMDB01844	C5H8O4		2-Methylsuccinic acid		6950476	91316	Methyl-branched fatty acids	Lipids and lipid-like molecules	Fatty Acyls	Fatty acids and conjugates	HMDB0001844,HMDB01844
HMDB0001846	Tetrahydrofolic acid	HMDB0014264HMDB0062806HMDB01846HMDB14264HMDB62806	C19H23N7O6	C00101	Tetrahydrofolic acid	714	91443	20506	Xanthines	Organoheterocyclic compounds	Imidazopyrimidines	Purines and purine derivatives	HMDB0001846,HMDB0014264,HMDB0062806,HMDB01846,HMDB14264,HMDB62806
HMDB0001847	Caffeine	HMDB01847	C8H10N4O2	C07481	Caffeine	1455	2519	27732	Xanthines	Organoheterocyclic compounds	Imidazopyrimidines	Purines and purine derivatives	HMDB0001847,HMDB01847
HMDB0001848	Imipramine	HMDB01848	C19H24N2	C07049	Imipramine	500	3696	47499	Dibenzazepines	Organoheterocyclic compounds	Benzazepines	Dibenzazepines	HMDB0001848,HMDB01848
HMDB0001849	Propranolol	HMDB01849	C16H21NO2	C07407	Propranolol			8499	Naphthalenes	Benzenoids	Naphthalenes	Naphthalenes	HMDB0001849,HMDB01849
HMDB0001850	Verapamil	HMDB0014799HMDB01850HMDB14799	C27H38N2O4	C07188	Verapamil	3009	2520	77733	Phenylbutylamines	Benzenoids	Benzene and substituted derivatives	Phenylbutylamines	HMDB0001850,HMDB0014799,HMDB01850,HMDB14799
HMDB0001851	L-Arabitol	HMDB0000199HMDB00199HMDB01851	C5H12O5	C00532	Arabitol	141	439255	18403	Sugar alcohols	Organic oxygen compounds	Organooxygen compounds	Carbohydrates and carbohydrate conjugates	HMDB0001851,HMDB0000199,HMDB00199,HMDB01851
HMDB0001852	all-trans-Retinoic acid	HMDB01852	C20H28O2	C00777	Tretinoin		444795	15367	Retinoids	Lipids and lipid-like molecules	Prenol lipids	Retinoids	HMDB0001852,HMDB01852
HMDB0001854	Tellurium	HMDB01854	Te		Tellurium		115151	30452	Homogeneous metalloid compounds	Homogeneous metal compounds	Homogeneous metalloid compounds	Homogeneous metalloid compounds	HMDB0001854,HMDB01854
HMDB0001855	5-Hydroxytryptophol	HMDB01855	C10H11NO2			5730	9061		Hydroxyindoles	Organoheterocyclic compounds	Indoles and derivatives	Hydroxyindoles	HMDB0001855,HMDB01855
HMDB0001856	Protocatechuic acid	HMDB01856	C7H6O4	C00230	Protocatechuic_acid	6350	72	36062	Hydroxybenzoic acid derivatives	Benzenoids	Benzene and substituted derivatives	Benzoic acids and derivatives	HMDB0001856,HMDB01856
HMDB0001857	1,3-Dimethyluric acid	HMDB01857	C7H8N4O3			2822	70346	68447	Xanthines	Organoheterocyclic compounds	Imidazopyrimidines	Purines and purine derivatives	HMDB0001857,HMDB01857
HMDB0001858	p-Cresol	HMDB0013762HMDB01858HMDB13762	C7H8O	C01468	P-cresol	4236	2879	17847	Para cresols	Benzenoids	Phenols	Cresols	HMDB0001858,HMDB0013762,HMDB01858,HMDB13762
HMDB0001859	Acetaminophen	HMDB01859	C8H9NO2	C06804	Acetaminophen	6353	1983	46195	1-hydroxy-2-unsubstituted benzenoids	Benzenoids	Phenols	1-hydroxy-2-unsubstituted benzenoids	HMDB0001859,HMDB01859
HMDB0001860	Paraxanthine	HMDB01860	C7H8N4O2	C13747	Paraxanthine	1457	4687	25858	Xanthines	Organoheterocyclic compounds	Imidazopyrimidines	Purines and purine derivatives	HMDB0001860,HMDB01860
HMDB0001861	3-Methylhistamine	HMDB01861	C6H11N3		Methylhistamine	6355	69520	114444	2-arylethylamines	Organic nitrogen compounds	Organonitrogen compounds	Amines	HMDB0001861,HMDB01861
HMDB0001862	2-Ethylacrylic acid	HMDB01862	C5H8O2			4141	19166	84978	Branched fatty acids	Lipids and lipid-like molecules	Fatty Acyls	Fatty acids and conjugates	HMDB0001862,HMDB01862
HMDB0001863	2-Hydroxyvaleric acid	HMDB01863	C5H10O3				98009	60647	Hydroxy fatty acids	Lipids and lipid-like molecules	Fatty Acyls	Fatty acids and conjugates	HMDB0001863,HMDB01863
HMDB0001864	2-Ketohexanoic acid	HMDB01864	C6H10O3	C00902		4144	159664	17308	Medium-chain keto acids and derivatives	Organic acids and derivatives	Keto acids and derivatives	Medium-chain keto acids and derivatives	HMDB0001864,HMDB01864
HMDB0001865	2-Oxovaleric acid	HMDB01865	C5H8O3	C06255			74563	33033	Short-chain keto acids and derivatives	Organic acids and derivatives	Keto acids and derivatives	Short-chain keto acids and derivatives	HMDB0001865,HMDB01865
HMDB0001866	3,4-Dihydroxymandelic acid	HMDB01866	C8H8O5	C05580	3,4-Dihydroxymandelic_acid	696	85782	27637	Catechols	Benzenoids	Phenols	Benzenediols	HMDB0001866,HMDB01866
HMDB0001867	4-Aminohippuric acid	HMDB01867	C9H10N2O3	D06890	Aminohippuric_Acid	6359	2148	104011	Hippuric acids	Benzenoids	Benzene and substituted derivatives	Benzoic acids and derivatives	HMDB0001867,HMDB01867
HMDB0001868	5-Methoxysalicylic acid	HMDB01868	C8H8O4		5-Methoxysalicylic_acid	4164	75787	89830	M-methoxybenzoic acids and derivatives	Benzenoids	Benzene and substituted derivatives	Benzoic acids and derivatives	HMDB0001868,HMDB01868
HMDB0001870	Benzoic acid	HMDB01870	C7H6O2	C00539	Benzoic_Acid	1297	243	30746	Benzoic acids	Benzenoids	Benzene and substituted derivatives	Benzoic acids and derivatives	HMDB0001870,HMDB01870
HMDB0001871	Epicatechin	HMDB01871	C15H14O6	C09727	Catechin	3420	72276	90	Catechins	Phenylpropanoids and polyketides	Flavonoids	Flavans	HMDB0001871,HMDB01871
HMDB0001873	Isobutyric acid	HMDB0003151HMDB01873HMDB03151	C4H8O2	C02632	Isobutyric_acid	106	6590	16135	Carboxylic acids	Organic acids and derivatives	Carboxylic acids and derivatives	Carboxylic acids	HMDB0001873,HMDB0003151,HMDB01873,HMDB03151
HMDB0001874	D-threo-Isocitric acid	HMDB01874	C6H8O7	C00451		3328	5318532	151	Tricarboxylic acids and derivatives	Organic acids and derivatives	Carboxylic acids and derivatives	Tricarboxylic acids and derivatives	HMDB0001874,HMDB01874
HMDB0001875	Methanol	HMDB01875	CH4O	C00132	Methanol	4201	887	17790	Primary alcohols	Organic oxygen compounds	Organooxygen compounds	Alcohols and polyols	HMDB0001875,HMDB01875
HMDB0001876	Epinephrine sulfate	HMDB01876	C9H13NO6S				3035453	89878	Phenylsulfates	Organic acids and derivatives	Organic sulfuric acids and derivatives	Arylsulfates	HMDB0001876,HMDB01876
HMDB0001877	Valproic acid	HMDB01877	C8H16O2	C07185	Valproic_Acid	2986	3121	39867	Methyl-branched fatty acids	Lipids and lipid-like molecules	Fatty Acyls	Fatty acids and conjugates	HMDB0001877,HMDB01877
HMDB0001878	Thymol	HMDB01878	C10H14O	C09908	Thymol	4245	6989	27607	Aromatic monoterpenoids	Lipids and lipid-like molecules	Prenol lipids	Monoterpenoids	HMDB0001878,HMDB01878
HMDB0001879	Aspirin	HMDB01879	C9H8O4	C01405	Aspirin		2244	15365	Acylsalicylic acids	Benzenoids	Benzene and substituted derivatives	Benzoic acids and derivatives	HMDB0001879,HMDB01879
HMDB0001881	Propylene glycol	HMDB01881	C3H8O2	C02912	Propylene_glycol		259994	28972	1,2-diols	Organic oxygen compounds	Organooxygen compounds	Alcohols and polyols	HMDB0001881,HMDB01881
HMDB0001882	Dihydroxyacetone	HMDB01882	C3H6O3	C00184	Dihydroxyacetone	6368	670	16016	Monosaccharides	Organic oxygen compounds	Organooxygen compounds	Carbohydrates and carbohydrate conjugates	HMDB0001882,HMDB01882
HMDB0001885	3-Chlorotyrosine	HMDB01885	C9H10ClNO3			6369	119226		Tyrosine and derivatives	Organic acids and derivatives	Carboxylic acids and derivatives	Amino acids, peptides, and analogues	HMDB0001885,HMDB01885
HMDB0001886	3-Methylxanthine	HMDB01886	C6H6N4O2	C16357	Xanthine	2820	70639	62207	Xanthines	Organoheterocyclic compounds	Imidazopyrimidines	Purines and purine derivatives	HMDB0001886,HMDB01886
HMDB0001888	N,N-Dimethylformamide	HMDB01888	C3H7NO	C03134	Dimethylformamide		6228	17741	Tertiary carboxylic acid amides	Organic acids and derivatives	Carboxylic acids and derivatives	Carboxylic acid derivatives	HMDB0001888,HMDB01888
HMDB0001889	Theophylline	HMDB01889	C7H8N4O2	C07130	Theophylline	1458	2153	28177	Xanthines	Organoheterocyclic compounds	Imidazopyrimidines	Purines and purine derivatives	HMDB0001889,HMDB01889
HMDB0001890	Acetylcysteine	HMDB01890	C5H9NO3S	C06809	Acetylcysteine	784	12035	28939	N-acyl-L-alpha-amino acids	Organic acids and derivatives	Carboxylic acids and derivatives	Amino acids, peptides, and analogues	HMDB0001890,HMDB01890
HMDB0001891	m-Aminobenzoic acid	HMDB0002129HMDB01891HMDB02129	C7H7NO2		3-Aminobenzoic_acid	6374	7419	42682	Aminobenzoic acids	Benzenoids	Benzene and substituted derivatives	Benzoic acids and derivatives	HMDB0001891,HMDB0002129,HMDB01891,HMDB02129
HMDB0001892	Menadione	HMDB01892	C11H8O2	C05377	Menadione	3910	4055	28869	Naphthoquinones	Benzenoids	Naphthalenes	Naphthoquinones	HMDB0001892,HMDB01892
HMDB0001893	alpha-Tocopherol	HMDB01893	C29H50O2	C02477	Alpha-Tocopherol	6376	14985	18145	Tocopherols	Lipids and lipid-like molecules	Prenol lipids	Quinone and hydroquinone lipids	HMDB0001893,HMDB01893
HMDB0001894	Aspartame	HMDB01894	C14H18N2O5	C11045	Aspartame	6377	134601	2877	Peptides	Organic acids and derivatives	Carboxylic acids and derivatives	Amino acids, peptides, and analogues	HMDB0001894,HMDB01894
HMDB0001895	Salicylic acid	HMDB0015470HMDB01895HMDB15470	C7H6O3	C00805	Salicylic_Acid	616	338	16914	Salicylic acids	Benzenoids	Benzene and substituted derivatives	Benzoic acids and derivatives	HMDB0001895,HMDB0015470,HMDB01895,HMDB15470
HMDB0001896	5-Methoxytryptophol	HMDB01896	C11H13NO2		Tryptophol		12835	114833	3-alkylindoles	Organoheterocyclic compounds	Indoles and derivatives	Indoles	HMDB0001896,HMDB01896
HMDB0001897	Substance P	HMDB01897	C63H98N18O13S		Substance P		44359816	332416	Tocopherols	Lipids and lipid-like molecules	Prenol lipids	Quinone and hydroquinone lipids	HMDB0001897,HMDB01897
HMDB0001898	Mesobilirubinogen	HMDB01898	C33H44N4O6	C05790	Urobilinogen		26818	29026	Bilirubins	Organoheterocyclic compounds	Tetrapyrroles and derivatives	Bilirubins	HMDB0001898,HMDB01898
HMDB0001900	Ribonolactone	HMDB01900	C5H8O5	C02674		6380	111064	74168	Pentoses	Organic oxygen compounds	Organooxygen compounds	Carbohydrates and carbohydrate conjugates	HMDB0001900,HMDB01900
HMDB0001901	Aminocaproic acid	HMDB0002002HMDB01901HMDB02002	C6H13NO2	C02378	Aminocaproic_acid		564	16586	Medium-chain fatty acids	Lipids and lipid-like molecules	Fatty Acyls	Fatty acids and conjugates	HMDB0001901,HMDB0002002,HMDB01901,HMDB02002
HMDB0001902	Pteroyltriglutamic acid	HMDB01902	C29H33N9O12			6381	6968	554079	Oligopeptides	Organic acids and derivatives	Carboxylic acids and derivatives	Amino acids, peptides, and analogues	HMDB0001902,HMDB01902
HMDB0001903	Calcitriol	HMDB01903	C27H44O3	C01673	Calcitriol	6382	5280453	17823	Vitamin D and derivatives	Lipids and lipid-like molecules	Steroids and steroid derivatives	Vitamin D and derivatives	HMDB0001903,HMDB01903
HMDB0001904	3-Nitrotyrosine	HMDB01904	C9H10N2O5		Nitrotyrosine	6383	65124	44454	Tyrosine and derivatives	Organic acids and derivatives	Carboxylic acids and derivatives	Amino acids, peptides, and analogues	HMDB0001904,HMDB01904
HMDB0001906	2-Aminoisobutyric acid	HMDB01906	C4H9NO2	C03665	2-Aminoisobutyric acid	37	6119	27971	Alpha amino acids	Organic acids and derivatives	Carboxylic acids and derivatives	Amino acids, peptides, and analogues	HMDB0001906,HMDB01906
HMDB0001908	19-Hydroxy-PGE2	HMDB01908	C20H32O6				5283038		Prostaglandins and related compounds	Lipids and lipid-like molecules	Fatty Acyls	Eicosanoids	HMDB0001908,HMDB01908
HMDB0001913	Omeprazole	HMDB01913	C17H19N3O3S	C07324	Omeprazole	1632	4594	77260	Sulfinylbenzimidazoles	Organoheterocyclic compounds	Benzimidazoles	Sulfinylbenzimidazoles	HMDB0001913,HMDB01913
HMDB0001915	Alendronic acid	HMDB01915	C4H13NO7P2	C07752	Alendronic_acid	818	2088	2567	Bisphosphonates	Organic acids and derivatives	Organic phosphonic acids and derivatives	Bisphosphonates	HMDB0001915,HMDB01915
HMDB0001917	Digoxin	HMDB0014534HMDB01917HMDB14534	C41H64O14	C06956	Digoxin	2047	2724385	4551	Cardenolide glycosides and derivatives	Lipids and lipid-like molecules	Steroids and steroid derivatives	Steroid lactones	HMDB0001917,HMDB0014534,HMDB01917,HMDB14534
HMDB0001919	Famotidine	HMDB01919	C8H15N7O2S3		Famotidine	2652	3325	4975	2,4-disubstituted thiazoles	Organoheterocyclic compounds	Azoles	Thiazoles	HMDB0001919,HMDB01919
HMDB0001920	Dextromethorphan	HMDB0014655HMDB01920HMDB14655	C18H25NO	C06947	Levomethorphan		5362449	146176	Morphinans	Alkaloids and derivatives	Morphinans	Morphinans	HMDB0001920,HMDB0014655,HMDB01920,HMDB14655
HMDB0001921	1,1-Dimethylbiguanide	HMDB01921	C4H11N5	C07151	Metformin	6390	4091	6801	Biguanides	Organic nitrogen compounds	Organonitrogen compounds	Guanidines	HMDB0001921,HMDB01921
HMDB0001922	Clotrimazole	HMDB01922	C22H17ClN2	C06922	Clotrimazole	1897	2812	3764	Triphenyl compounds	Benzenoids	Triphenyl compounds	Triphenyl compounds	HMDB0001922,HMDB01922
HMDB0001923	Naproxen	HMDB01923	C14H14O3	C01517	Naproxen	1461	156391	7476	Naphthalenes	Benzenoids	Naphthalenes	Naphthalenes	HMDB0001923,HMDB01923
HMDB0001924	Atenolol	HMDB01924	C14H22N2O3	C13235	Atenolol	1128	2249	2904	Phenylacetamides	Benzenoids	Benzene and substituted derivatives	Phenylacetamides	HMDB0001924,HMDB01924
HMDB0001925	Ibuprofen	HMDB0001872HMDB01872HMDB01925	C13H18O2	C01588	Ibuprofen	572	3672	5855	Phenylpropanoic acids	Phenylpropanoids and polyketides	Phenylpropanoic acids	Phenylpropanoic acids	HMDB0001925,HMDB0001872,HMDB01872,HMDB01925
HMDB0001926	17a-Ethynylestradiol	HMDB01926	C20H24O2	C07534	Ethinyl estradiol	6392	5991	4903	Estrogens and derivatives	Lipids and lipid-like molecules	Steroids and steroid derivatives	Estrane steroids	HMDB0001926,HMDB01926
HMDB0001927	Diphenhydramine	HMDB0004997HMDB01927HMDB04997	C17H21NO	C06960	Diphenhydramine	2312	3100	4636	Diphenylmethanes	Benzenoids	Benzene and substituted derivatives	Diphenylmethanes	HMDB0001927,HMDB0004997,HMDB01927,HMDB04997
HMDB0001928	Hydrochlorothiazide	HMDB01928	C7H8ClN3O4S2	C07041	Hydrochlorothiazide	3169	3639	5778	1,2,4-benzothiadiazine-1,1-dioxides	Organoheterocyclic compounds	Thiadiazines	Benzothiadiazines	HMDB0001928,HMDB01928
HMDB0001929	Levofloxacin	HMDB01929	C18H20FN3O4	C07660	Levofloxacin		149096	63598	Quinoline carboxylic acids	Organoheterocyclic compounds	Quinolines and derivatives	Quinoline carboxylic acids	HMDB0001929,HMDB01929
HMDB0001930	Ranitidine	HMDB0005003HMDB01930HMDB05003	C13H22N4O3S		Ranitidine		3001055	8776	Aralkylamines	Organic nitrogen compounds	Organonitrogen compounds	Amines	HMDB0001930,HMDB0005003,HMDB01930,HMDB05003
HMDB0001931	gamma-CEHC	HMDB01931	C15H20O4				15887183		1-benzopyrans	Organoheterocyclic compounds	Benzopyrans	1-benzopyrans	HMDB0001931,HMDB01931
HMDB0001932	Metoprolol	HMDB01932	C15H25NO3	C07202	Metoprolol		4171	6904	Tyrosols and derivatives	Benzenoids	Phenols	Tyrosols and derivatives	HMDB0001932,HMDB01932
HMDB0001933	Furosemide	HMDB01933	C12H11ClN2O5S	C07017	Furosemide	2981	3440	47426	Aminobenzenesulfonamides	Benzenoids	Benzene and substituted derivatives	Benzenesulfonamides	HMDB0001933,HMDB01933
HMDB0001934	Nicotine	HMDB0001001HMDB0005069HMDB0013119HMDB0013120HMDB0013135HMDB0013323HMDB0013644HMDB0013661HMDB0013666HMDB0013673HMDB0013697HMDB0014330HMDB01001HMDB01934HMDB05069HMDB13119HMDB13120HMDB13135HMDB13323HMDB13644HMDB13661HMDB13666HMDB13673HMDB13697HMDB14330	C10H14N2	C00745	Nicotine	1526	89594	17688	Pyrrolidinylpyridines	Organoheterocyclic compounds	Pyridines and derivatives	Pyrrolidinylpyridines	HMDB0001934,HMDB0001001,HMDB0005069,HMDB0013119,HMDB0013120,HMDB0013135,HMDB0013323,HMDB0013644,HMDB0013661,HMDB0013666,HMDB0013673,HMDB0013697,HMDB0014330,HMDB01001,HMDB01934,HMDB05069,HMDB13119,HMDB13120,HMDB13135,HMDB13323,HMDB13644,HMDB13661,HMDB13666,HMDB13673,HMDB13697,HMDB14330
HMDB0001935	Warfarin	HMDB01935	C19H16O4	C01541				87732	4-hydroxycoumarins	Phenylpropanoids and polyketides	Coumarins and derivatives	Hydroxycoumarins	HMDB0001935,HMDB01935
HMDB0001936	Doxylamine	HMDB01936	C17H22N2O		Doxylamine	4004	3162	51380	Benzylethers	Benzenoids	Benzene and substituted derivatives	Benzylethers	HMDB0001936,HMDB01936
HMDB0001937	Salbutamol	HMDB01937	C13H21NO3	C11770	Albuterol	799	2083	2549	Benzyl alcohols	Benzenoids	Benzene and substituted derivatives	Benzyl alcohols	HMDB0001937,HMDB01937
HMDB0001938	Lisinopril	HMDB01938	C21H31N3O5	D00362	Lisinopril	1009	5362119	43755	Dipeptides	Organic acids and derivatives	Carboxylic acids and derivatives	Amino acids, peptides, and analogues	HMDB0001938,HMDB01938
HMDB0001939	Medroxyprogesterone	HMDB01939	C22H32O3	C07119	Medroxyprogesterone	1094	10631	6715	Gluco/mineralocorticoids, progestogins and derivatives	Lipids and lipid-like molecules	Steroids and steroid derivatives	Pregnane steroids	HMDB0001939,HMDB01939
HMDB0001940	Triamterene	HMDB01940	C12H11N7	D00386	Triamterene	2908	5546	9671	Pteridines and derivatives	Organoheterocyclic compounds	Pteridines and derivatives	Pteridines and derivatives	HMDB0001940,HMDB01940
HMDB0001941	Brompheniramine	HMDB01941	C16H19BrN2	C06857	Brompheniramine	1383	6834	3183	Pheniramines	Organoheterocyclic compounds	Pyridines and derivatives	Pheniramines	HMDB0001941,HMDB01941
HMDB0001942	Phenylpropanolamine	HMDB0005002HMDB01942HMDB05002	C9H13NO	C02343	Phenylpropanolamine	1846	26934	36	Phenylpropanes	Benzenoids	Benzene and substituted derivatives	Phenylpropanes	HMDB0001942,HMDB0005002,HMDB01942,HMDB05002
HMDB0001943	Pseudoephedrine	HMDB01943	C10H15NO	C02765	Pseudoephedrine	2189	7028	51209	Phenylpropanes	Benzenoids	Benzene and substituted derivatives	Phenylpropanes	HMDB0001943,HMDB01943
HMDB0001944	Chlorpheniramine	HMDB0004994HMDB01944HMDB04994	C16H19ClN2	C06905	Chlorpheniramine	1734	2725	52010	Pheniramines	Organoheterocyclic compounds	Pyridines and derivatives	Pheniramines	HMDB0001944,HMDB0004994,HMDB01944,HMDB04994
HMDB0001952	Hexacarboxylporphyrin III	HMDB01952	C38H38N4O12			6396			Porphyrins	Organoheterocyclic compounds	Tetrapyrroles and derivatives	Porphyrins	HMDB0001952,HMDB01952
HMDB0001954	3-Hydroxyoctanoic acid	HMDB01954	C8H16O3		3-Hydroxyoctanoic acid		11367166	37100	Medium-chain hydroxy acids and derivatives	Organic acids and derivatives	Hydroxy acids and derivatives	Medium-chain hydroxy acids and derivatives	HMDB0001954,HMDB01954
HMDB0001955	3-Phenylbutyric acid	HMDB01955	C10H12O2		Sodium phenylbutyrate	6399	20724		Phenylpropanoic acids	Phenylpropanoids and polyketides	Phenylpropanoic acids	Phenylpropanoic acids	HMDB0001955,HMDB01955
HMDB0001956	Heptacarboxylporphyrin III	HMDB01956	C40H40N4O14			6400			Porphyrins	Organoheterocyclic compounds	Tetrapyrroles and derivatives	Porphyrins	HMDB0001956,HMDB01956
HMDB0001957	Pentacarboxyl porphyrinogen III	HMDB01957	C37H40N4O10			6401	21252264		Porphyrins	Organoheterocyclic compounds	Tetrapyrroles and derivatives	Porphyrins	HMDB0001957,HMDB01957
HMDB0001958	Pristanal	HMDB01958	C19H38O			6402	14671060	49189	Acyclic diterpenoids	Lipids and lipid-like molecules	Prenol lipids	Diterpenoids	HMDB0001958,HMDB01958
HMDB0001959	gamma-Aminobutyryllysine	HMDB01959	C10H21N3O3				20849140		Hybrid peptides	Organic acids and derivatives	Peptidomimetics	Hybrid peptides	HMDB0001959,HMDB01959
HMDB0001960	Tin	HMDB01960	H4Sn		Tin			32990	Miscellaneous mixed metal/non-metals	Mixed metal/non-metal compounds	Miscellaneous mixed metal/non-metals	Miscellaneous mixed metal/non-metals	HMDB0001960,HMDB01960
HMDB0001961	1,7-Dimethylguanosine	HMDB01961	C12H17N5O5				160130	165836	Purine nucleosides	Nucleosides, nucleotides, and analogues	Purine nucleosides	Purine nucleosides	HMDB0001961,HMDB01961
HMDB0001964	Caffeic acid	HMDB01964	C9H8O4	C01481	Caffeic_acid		689043	16433	Hydroxycinnamic acids	Phenylpropanoids and polyketides	Cinnamic acids and derivatives	Hydroxycinnamic acids and derivatives	HMDB0001964,HMDB01964
HMDB0001965	Troxilin B3	HMDB01965	C20H34O5	C14811			5283210	35032	Hydroxyeicosatrienoic acids	Lipids and lipid-like molecules	Fatty Acyls	Eicosanoids	HMDB0001965,HMDB01965
HMDB0001966	Titanium	HMDB01966	Ti		Titanium		114942	33341	Homogeneous transition metal compounds	Homogeneous metal compounds	Homogeneous transition metal compounds	Homogeneous transition metal compounds	HMDB0001966,HMDB01966
HMDB0001967	Carbon dioxide	HMDB01967	CO2	C00011	Carbon_dioxide	3199	280	16526	Other non-metal oxides	Homogeneous non-metal compounds	Other non-metal organides	Other non-metal oxides	HMDB0001967,HMDB01967
HMDB0001968	5b-Cholestane-3a,7a,12a,23-Tetrol	HMDB01968	C27H48O4				5283033	72595	Prostaglandins and related compounds	Lipids and lipid-like molecules	Fatty Acyls	Eicosanoids	HMDB0001968,HMDB01968
HMDB0001970	3-Methyluric acid	HMDB01970	C6H6N4O3				11804	149031	Xanthines	Organoheterocyclic compounds	Imidazopyrimidines	Purines and purine derivatives	HMDB0001970,HMDB01970
HMDB0001972	3-Aminosalicylic acid	HMDB01972	C7H7NO3		Aminosalicylic acid	6409	68443	1162549	Aminosalicylic acids	Benzenoids	Benzene and substituted derivatives	Benzoic acids and derivatives	HMDB0001972,HMDB01972
HMDB0001973	9-Methyluric acid	HMDB01973	C6H6N4O3				108714		Xanthines	Organoheterocyclic compounds	Imidazopyrimidines	Purines and purine derivatives	HMDB0001973,HMDB01973
HMDB0001975	2-Ethyl-2-Hydroxybutyric acid	HMDB01975	C6H12O3			6411	77199		Hydroxy fatty acids	Lipids and lipid-like molecules	Fatty Acyls	Fatty acids and conjugates	HMDB0001975,HMDB01975
HMDB0001976	Docosapentaenoic acid (22n-6)	HMDB0060113HMDB01976HMDB60113	C22H34O2			6412	6441454	65136	Very long-chain fatty acids	Lipids and lipid-like molecules	Fatty Acyls	Fatty acids and conjugates	HMDB0001976,HMDB0060113,HMDB01976,HMDB60113
HMDB0001977	Trioxilin A3	HMDB01977	C20H34O5	C14809			5283208	36203	Hydroxyeicosatrienoic acids	Lipids and lipid-like molecules	Fatty Acyls	Eicosanoids	HMDB0001977,HMDB01977
HMDB0001978	5-Hydroxypyrazinamide	HMDB01978	C5H5N3O2	C01956		6413	151823		Pyrazinecarboxamides	Organoheterocyclic compounds	Diazines	Pyrazines	HMDB0001978,HMDB01978
HMDB0001979	6,15-Diketo,13,14-dihydro-PGF1a	HMDB01979	C20H32O6				5283033	72595	Prostaglandins and related compounds	Lipids and lipid-like molecules	Fatty Acyls	Eicosanoids	HMDB0001979,HMDB01979
HMDB0001980	Vasopressin	HMDB0002781HMDB01980HMDB02781	C46H65N13O12S2	C00840	Vasopressin	6414	53477739		Oligopeptides	Organic acids and derivatives	Carboxylic acids and derivatives	Amino acids, peptides, and analogues	HMDB0001980,HMDB0002781,HMDB01980,HMDB02781
HMDB0001981	(R)-Mevalonic acid-5-pyrophosphate	HMDB01981	C6H14O10P2			6415	22833574		Organic pyrophosphates	Organic oxygen compounds	Organic oxoanionic compounds	Organic pyrophosphates	HMDB0001981,HMDB01981
HMDB0001982	3,7-Dimethyluric acid	HMDB01982	C7H8N4O3	C16360			83126	68531	Xanthines	Organoheterocyclic compounds	Imidazopyrimidines	Purines and purine derivatives	HMDB0001982,HMDB01982
HMDB0001983	5'-Deoxyadenosine	HMDB01983	C10H13N5O3	C05198			439182	17319	5'-deoxyribonucleosides	Nucleosides, nucleotides, and analogues	5'-deoxyribonucleosides	5'-deoxyribonucleosides	HMDB0001983,HMDB01983
HMDB0001984	Finasteride	HMDB0015347HMDB01984HMDB15347	C23H36N2O2		Finasteride		57363	5062	Androgens and derivatives	Lipids and lipid-like molecules	Steroids and steroid derivatives	Androstane steroids	HMDB0001984,HMDB0015347,HMDB01984,HMDB15347
HMDB0001986	Lacto-N-difucopentaose II	HMDB01986	C38H65NO29				53477740	89338	Oligosaccharides	Organic oxygen compounds	Organooxygen compounds	Carbohydrates and carbohydrate conjugates	HMDB0001986,HMDB01986
HMDB0001987	2-Hydroxy-2-methylbutyric acid	HMDB01987	C5H10O3			6416	95433	68454	Hydroxy fatty acids	Lipids and lipid-like molecules	Fatty Acyls	Fatty acids and conjugates	HMDB0001987,HMDB01987
HMDB0001988	4-Hydroxycyclohexylcarboxylic acid	HMDB01988	C7H12O3				151138	16817	Cyclohexanols	Organic oxygen compounds	Organooxygen compounds	Alcohols and polyols	HMDB0001988,HMDB01988
HMDB0001989	Tungsten	HMDB01989	W	C00753	Tungsten			30517	Homogeneous transition metal compounds	Homogeneous metal compounds	Homogeneous transition metal compounds	Homogeneous transition metal compounds	HMDB0001989,HMDB01989
HMDB0001991	7-Methylxanthine	HMDB01991	C6H6N4O2	C16353	Xanthine		68374	48991	Xanthines	Organoheterocyclic compounds	Imidazopyrimidines	Purines and purine derivatives	HMDB0001991,HMDB01991
HMDB0001993	7a-Hydroxy-cholestene-3-one	HMDB0001331HMDB01331HMDB01993	C27H44O2	C05455		6419	123743	17899	Cholesterols and derivatives	Lipids and lipid-like molecules	Steroids and steroid derivatives	Cholestane steroids	HMDB0001993,HMDB0001331,HMDB01331,HMDB01993
HMDB0001999	Eicosapentaenoic acid	HMDB01999	C20H30O2	C06428	Eicosapentaenoic acid	6423	446284	28364	Long-chain fatty acids	Lipids and lipid-like molecules	Fatty Acyls	Fatty acids and conjugates	HMDB0001999,HMDB01999
HMDB0002000	Myristoleic acid	HMDB02000	C14H26O2	C08322	Myristoleic_acid	6424	5281119	27781	Long-chain fatty acids	Lipids and lipid-like molecules	Fatty Acyls	Fatty acids and conjugates	HMDB0002000,HMDB02000
HMDB0002001	Dimethylmalonic acid	HMDB02001	C5H8O4			6425	11686	111517	Dicarboxylic acids and derivatives	Organic acids and derivatives	Carboxylic acids and derivatives	Dicarboxylic acids and derivatives	HMDB0002001,HMDB02001
HMDB0002003	Tetracosanoic acid	HMDB02003	C24H48O2	C08320	Lignoceric_acid	6427	11197	28866	Very long-chain fatty acids	Lipids and lipid-like molecules	Fatty Acyls	Fatty acids and conjugates	HMDB0002003,HMDB02003
HMDB0002004	5-Methoxydimethyltryptamine	HMDB02004	C13H18N2O	C08309	5-MeO-DMT		1832	2086	Tryptamines and derivatives	Organoheterocyclic compounds	Indoles and derivatives	Tryptamines and derivatives	HMDB0002004,HMDB02004
HMDB0002005	Methionine sulfoxide	HMDB02005	C5H11NO3S	C02989	Methionine sulfoxide	6428	158980	17016	L-alpha-amino acids	Organic acids and derivatives	Carboxylic acids and derivatives	Amino acids, peptides, and analogues	HMDB0002005,HMDB02005
HMDB0002006	2,3-Diaminopropionic acid	HMDB02006	C3H8N2O2	C03401	2,3-Diaminopropionic_acid	6429	97328	16303	L-alpha-amino acids	Organic acids and derivatives	Carboxylic acids and derivatives	Amino acids, peptides, and analogues	HMDB0002006,HMDB02006
HMDB0002007	Tetracosahexaenoic acid	HMDB02007	C24H36O2		Nisinic acid	6430	11792612	77366	Very long-chain fatty acids	Lipids and lipid-like molecules	Fatty Acyls	Fatty acids and conjugates	HMDB0002007,HMDB02007
HMDB0002009	Crotonoyl-CoA	HMDB0059627HMDB02009HMDB59627	C25H40N7O17P3S	C00877			5497143	15473	2-enoyl CoAs	Lipids and lipid-like molecules	Fatty Acyls	Fatty acyl thioesters	HMDB0002009,HMDB0059627,HMDB02009,HMDB59627
HMDB0002011	4-Hydroxyisovaleric acid	HMDB02011	C5H10O3		Beta-Hydroxy beta-methylbutyric acid	6434	131760	384411	Hydroxy fatty acids	Lipids and lipid-like molecules	Fatty Acyls	Fatty acids and conjugates	HMDB0002011,HMDB02011
HMDB0002012	Ubiquinone-1	HMDB02012	C14H18O4	C00399		6435	4462	46234	Ubiquinones	Lipids and lipid-like molecules	Prenol lipids	Quinone and hydroquinone lipids	HMDB0002012,HMDB02012
HMDB0002013	Butyrylcarnitine	HMDB0062510HMDB02013HMDB62510	C11H21NO4	C02862		6436	213144	21949	Acyl carnitines	Lipids and lipid-like molecules	Fatty Acyls	Fatty acid esters	HMDB0002013,HMDB0062510,HMDB02013,HMDB62510
HMDB0002014	cis-5-Tetradecenoylcarnitine	HMDB02014	C21H39NO4			6437	22833575	73060	Acyl carnitines	Lipids and lipid-like molecules	Fatty Acyls	Fatty acid esters	HMDB0002014,HMDB02014
HMDB0002015	Cystathionine ketimine	HMDB02015	C7H9NO4S			6438	135905	90001	Alpha amino acids and derivatives	Organic acids and derivatives	Carboxylic acids and derivatives	Amino acids, peptides, and analogues	HMDB0002015,HMDB02015
HMDB0002016	4-Carboxyphenylglycine	HMDB02016	C9H9NO4			6439	5115	242989	Alpha amino acids	Organic acids and derivatives	Carboxylic acids and derivatives	Amino acids, peptides, and analogues	HMDB0002016,HMDB02016
HMDB0002017	1-Phenylethylamine	HMDB0002654HMDB0005942HMDB0006062HMDB02017HMDB02654HMDB05942HMDB06062	C8H11N	C02455	1-Phenylethylamine	3246	7408	670	Aralkylamines	Organic nitrogen compounds	Organonitrogen compounds	Amines	HMDB0002017,HMDB0002654,HMDB0005942,HMDB0006062,HMDB02017,HMDB02654,HMDB05942,HMDB06062
HMDB0002019	Phytol	HMDB02019	C20H40O	C01389	Phytol	391	5280435	17327	Acyclic diterpenoids	Lipids and lipid-like molecules	Prenol lipids	Diterpenoids	HMDB0002019,HMDB02019
HMDB0002020	3'-Hydroxy-e,e-caroten-3-one	HMDB02020	C40H54O2				14409079	145962	Xanthophylls	Lipids and lipid-like molecules	Prenol lipids	Tetraterpenoids	HMDB0002020,HMDB02020
HMDB0002022	Glycineamideribotide	HMDB02022	C7H15N2O8P	C03838	Glycineamide ribonucleotide		160913	18349	Glycinamide ribonucleotides	Nucleosides, nucleotides, and analogues	Glycinamide ribonucleotides	Glycinamide ribonucleotides	HMDB0002022,HMDB02022
HMDB0002023	Ethyladipic acid	HMDB02023	C8H14O4			6444	152459		Medium-chain fatty acids	Lipids and lipid-like molecules	Fatty Acyls	Fatty acids and conjugates	HMDB0002023,HMDB02023
HMDB0002024	Imidazoleacetic acid	HMDB0060261HMDB02024HMDB60261	C5H6N2O2	C02835		6445	96215	16974	Imidazolyl carboxylic acids and derivatives	Organoheterocyclic compounds	Azoles	Imidazoles	HMDB0002024,HMDB0060261,HMDB02024,HMDB60261
HMDB0002025	2,3-Dimethyl-3-hydroxyglutaric acid	HMDB02025	C7H12O5			6446	21252268		Hydroxy fatty acids	Lipids and lipid-like molecules	Fatty Acyls	Fatty acids and conjugates	HMDB0002025,HMDB02025
HMDB0002026	1,9-Dimethyluric acid	HMDB02026	C7H8N4O3				108712	173963	Xanthines	Organoheterocyclic compounds	Imidazopyrimidines	Purines and purine derivatives	HMDB0002026,HMDB02026
HMDB0002027	8-Dehydrocholesterol	HMDB02027	C27H44O				129846	89982	Cholesterols and derivatives	Lipids and lipid-like molecules	Steroids and steroid derivatives	Cholestane steroids	HMDB0002027,HMDB02027
HMDB0002028	DOPA sulfate	HMDB02028	C9H11NO7S				178810		Tyrosine and derivatives	Organic acids and derivatives	Carboxylic acids and derivatives	Amino acids, peptides, and analogues	HMDB0002028,HMDB02028
HMDB0002030	Fructosamine	HMDB02030	C6H13NO5		Fructosamine		20484	24103	Monosaccharides	Organic oxygen compounds	Organooxygen compounds	Carbohydrates and carbohydrate conjugates	HMDB0002030,HMDB02030
HMDB0002031	Ureidoisobutyric acid	HMDB02031	C5H10N2O3	C05100			88558720		Ureas	Organic acids and derivatives	Organic carbonic acids and derivatives	Ureas	HMDB0002031,HMDB02031
HMDB0002032	8-Hydroxyguanine	HMDB0011613HMDB02032HMDB11613	C5H5N5O2	C20155	8-Oxoguanine		65154	52617	Purines and purine derivatives	Organoheterocyclic compounds	Imidazopyrimidines	Purines and purine derivatives	HMDB0002032,HMDB0011613,HMDB02032,HMDB11613
HMDB0002034	Homolanthionine	HMDB02034	C8H16N2O6S			6449	191531		Alpha amino acids	Organic acids and derivatives	Carboxylic acids and derivatives	Amino acids, peptides, and analogues	HMDB0002034,HMDB02034
HMDB0002035	4-Hydroxycinnamic acid	HMDB02035	C9H8O3	C00811	P-Coumaric_acid	6450	637542	32374	Hydroxycinnamic acids	Phenylpropanoids and polyketides	Cinnamic acids and derivatives	Hydroxycinnamic acids and derivatives	HMDB0002035,HMDB02035
HMDB0002036	Chlorate	HMDB02036	ClH3O3	C01485	Chlorate		104770	49709	Other non-metal halides	Homogeneous non-metal compounds	Other non-metal halides	Other non-metal halides	HMDB0002036,HMDB02036
HMDB0002038	N(6)-Methyllysine	HMDB02038	C7H16N2O2	C02728			164795	17604	L-alpha-amino acids	Organic acids and derivatives	Carboxylic acids and derivatives	Amino acids, peptides, and analogues	HMDB0002038,HMDB02038
HMDB0002039	2-Pyrrolidinone	HMDB02039	C4H7NO	C11118	2-Pyrrolidone	6452	12025	36592	Pyrrolidine-2-ones	Organoheterocyclic compounds	Pyrrolidines	Pyrrolidones	HMDB0002039,HMDB02039
HMDB0002040	4-Methoxycinnamic acid	HMDB02040	C10H10O3			6453	699414	260249	Cinnamic acids	Phenylpropanoids and polyketides	Cinnamic acids and derivatives	Cinnamic acids	HMDB0002040,HMDB02040
HMDB0002042	3-Phenylpropionylglycine	HMDB02042	C11H13NO3			6455	1608346		Alkyl-phenylketones	Organic oxygen compounds	Organooxygen compounds	Carbonyl compounds	HMDB0002042,HMDB02042
HMDB0002043	5-Phenylvaleric acid	HMDB02043	C11H14O2			6456	16757	40131	Medium-chain fatty acids	Lipids and lipid-like molecules	Fatty Acyls	Fatty acids and conjugates	HMDB0002043,HMDB02043
HMDB0002044	8-Hydroxyguanosine	HMDB02044	C10H13N5O6		8-Hydroxyguanosine		65131	1177182	Purine nucleosides	Nucleosides, nucleotides, and analogues	Purine nucleosides	Purine nucleosides	HMDB0002044,HMDB02044
HMDB0002048	m-Cresol	HMDB02048	C7H8O	C01467	M-cresol		342	17231	Meta cresols	Benzenoids	Phenols	Cresols	HMDB0002048,HMDB02048
HMDB0002050	Dihydroxyfumaric acid	HMDB02050	C4H4O6	C00975		6460	8618	4593	Short-chain keto acids and derivatives	Organic acids and derivatives	Keto acids and derivatives	Short-chain keto acids and derivatives	HMDB0002050,HMDB02050
HMDB0002052	Maleylacetoacetic acid	HMDB02052	C8H8O6	C01036	4-Maleylacetoacetic_acid	6462	5280393	47904	Medium-chain keto acids and derivatives	Organic acids and derivatives	Keto acids and derivatives	Medium-chain keto acids and derivatives	HMDB0002052,HMDB02052
HMDB0002053	Histidylproline diketopiperazine	HMDB02053	C12H16N4O2				65137	90039	Alpha amino acids and derivatives	Organic acids and derivatives	Carboxylic acids and derivatives	Amino acids, peptides, and analogues	HMDB0002053,HMDB02053
HMDB0002054	Tiglyl-CoA	HMDB0000993HMDB0002371HMDB0006871HMDB00993HMDB02054HMDB02371HMDB06871	C26H42N7O17P3S	C03345	Tiglyl-CoA	448	6443760	15478	Acyl CoAs	Lipids and lipid-like molecules	Fatty Acyls	Fatty acyl thioesters	HMDB0002054,HMDB0000993,HMDB0002371,HMDB0006871,HMDB00993,HMDB02054,HMDB02371,HMDB06871
HMDB0002055	o-Cresol	HMDB02055	C7H8O	C01542	O-Cresol		335	28054	Ortho cresols	Benzenoids	Phenols	Cresols	HMDB0002055,HMDB02055
HMDB0002056	Monoisobutyl phthalic acid	HMDB02056	C12H14O4				92272	90038	Benzoic acid esters	Benzenoids	Benzene and substituted derivatives	Benzoic acids and derivatives	HMDB0002056,HMDB02056
HMDB0002057	Pristanoyl-CoA	HMDB02057	C40H72N7O17P3S	C07297		6464	25137904	51341	Long-chain fatty acyl CoAs	Lipids and lipid-like molecules	Fatty Acyls	Fatty acyl thioesters	HMDB0002057,HMDB02057
HMDB0002059	12-Hydroxydodecanoic acid	HMDB02059	C12H24O3	C08317		6465	79034	39567	Medium-chain hydroxy acids and derivatives	Organic acids and derivatives	Hydroxy acids and derivatives	Medium-chain hydroxy acids and derivatives	HMDB0002059,HMDB02059
HMDB0002060	O-6-deoxy-a-L-galactopyranosyl-(1->2)-O-b-D-galactopyranosyl-(1->3)-2-(acetylamino)-2-deoxy-D-Galactose	HMDB02060	C20H35NO15				22833580		Fatty acyl glycosides of mono- and disaccharides	Lipids and lipid-like molecules	Fatty Acyls	Fatty acyl glycosides	HMDB0002060,HMDB02060
HMDB0002061	Hyaluronic acid	HMDB0006554HMDB0010366HMDB02061HMDB06554HMDB10366	(C14H21NO11)nH2O	C00518	Hyaluronic acid		53477741	150712	N-acyl-alpha-hexosamines	Organic oxygen compounds	Organooxygen compounds	Carbohydrates and carbohydrate conjugates	HMDB0002061,HMDB0006554,HMDB0010366,HMDB02061,HMDB06554,HMDB10366
HMDB0002062	Norepinephrine sulfate	HMDB0006346HMDB02062HMDB06346	C8H11NO6S				123747	90022	Phenylsulfates	Organic acids and derivatives	Organic sulfuric acids and derivatives	Arylsulfates	HMDB0002062,HMDB0006346,HMDB02062,HMDB06346
HMDB0002063	Heptacosanoic acid	HMDB02063	C27H54O2		Carboceric acid	6466	23524	78710	Very long-chain fatty acids	Lipids and lipid-like molecules	Fatty Acyls	Fatty acids and conjugates	HMDB0002063,HMDB02063
HMDB0002064	N-Acetylputrescine	HMDB0060268HMDB02064HMDB60268	C6H14N2O	C02714		3252	122356	17768	Carboximidic acids	Organic acids and derivatives	Carboximidic acids and derivatives	Carboximidic acids	HMDB0002064,HMDB0060268,HMDB02064,HMDB60268
HMDB0002065	6-Lactoyltetrahydropterin	HMDB02065	C9H13N5O3	C04244				17248	Pterins and derivatives	Organoheterocyclic compounds	Pteridines and derivatives	Pterins and derivatives	HMDB0002065,HMDB02065
HMDB0002067	O-b-D-Gal-(1->3)-O-[O-b-D-Gal-(1->4)-2-(acetylamino)-2-deoxy-b-D-Glc-(1->6)]-2-(acetylamino)-2-deoxy- D-Galactose	HMDB02067	C28H48N2O21				22833581	169604	N-acyl-alpha-hexosamines	Organic oxygen compounds	Organooxygen compounds	Carbohydrates and carbohydrate conjugates	HMDB0002067,HMDB02067
HMDB0002068	Erucic acid	HMDB02068	C22H42O2	C08316	Erucic_acid	6470	5281116	28792	Very long-chain fatty acids	Lipids and lipid-like molecules	Fatty Acyls	Fatty acids and conjugates	HMDB0002068,HMDB02068
HMDB0002070	4-Hydroxy-2-oxoglutaric acid	HMDB0001479HMDB01479HMDB02070	C5H6O6	C01127		6471	599	30923	Gamma-keto acids and derivatives	Organic acids and derivatives	Keto acids and derivatives	Gamma-keto acids and derivatives	HMDB0002070,HMDB0001479,HMDB01479,HMDB02070
HMDB0002071	O-2-(acetylamino)-2-deoxy-a-D-Gal-(1->3)-O-[6-deoxy-a-L-Gal-(1->2)]-O-b-D-Gal-(1->3)-O-2-(acetylamino)-2-deoxy-b-D-Glc-(1->3)-O-b-D-Gal-(1->4)-D-Glucose	HMDB02071	C40H68N2O30				53477742		Oligosaccharides	Organic oxygen compounds	Organooxygen compounds	Carbohydrates and carbohydrate conjugates	HMDB0002071,HMDB02071
HMDB0002072	4-Methoxyphenylacetic acid	HMDB02072	C9H10O3			6472	7690	55501	Anisoles	Benzenoids	Phenol ethers	Anisoles	HMDB0002072,HMDB02072
HMDB0002074	2,2-Dimethylsuccinic acid	HMDB02074	C6H10O4			6473	11701	86537	Methyl-branched fatty acids	Lipids and lipid-like molecules	Fatty Acyls	Fatty acids and conjugates	HMDB0002074,HMDB02074
HMDB0002077	Chlorite	HMDB02077	ClH2O2	C01486	Chlorite		197148	17441	Other non-metal halides	Homogeneous non-metal compounds	Other non-metal halides	Other non-metal halides	HMDB0002077,HMDB02077
HMDB0002078	Cyanate	HMDB02078	CHNO	C01417	Cyanate		540	28024	Cyanates	Organic oxygen compounds	Organic oxoanionic compounds	Cyanates	HMDB0002078,HMDB02078
HMDB0002080	Petroselinic acid	HMDB02080	C18H34O2		Petroselinic acid		11634	36022	Long-chain fatty acids	Lipids and lipid-like molecules	Fatty Acyls	Fatty acids and conjugates	HMDB0002080,HMDB02080
HMDB0002082	Bisnorcholic acid	HMDB02082	C22H36O5				9547705	145219	Trihydroxy bile acids, alcohols and derivatives	Lipids and lipid-like molecules	Steroids and steroid derivatives	Bile acids, alcohols and derivatives	HMDB0002082,HMDB02082
HMDB0002084	Cyanide	HMDB02084	CHN	C00177	Cyanide		5975	17514	Nitriles	Organic nitrogen compounds	Organonitrogen compounds	Organic cyanides	HMDB0002084,HMDB02084
HMDB0002085	Syringic acid	HMDB02085	C9H10O5	C10833	Syringic_acid	2256	10742	68329	Gallic acid and derivatives	Benzenoids	Benzene and substituted derivatives	Benzoic acids and derivatives	HMDB0002085,HMDB02085
HMDB0002086	Adenosylcobalamin	HMDB02086	C72H100CoN18O17P		Cobamamide			18408	Cobalamin derivatives	Organoheterocyclic compounds	Tetrapyrroles and derivatives	Corrinoids	HMDB0002086,HMDB02086
HMDB0002087	Isovalerylsarcosine	HMDB02087	C8H15NO3			6480	137394	136917	N-acyl-alpha amino acids	Organic acids and derivatives	Carboxylic acids and derivatives	Amino acids, peptides, and analogues	HMDB0002087,HMDB02087
HMDB0002088	Oleoylethanolamide	HMDB02088	C20H39NO2		Oleoylethanolamide		5283454	71466	N-acylethanolamines	Organic nitrogen compounds	Organonitrogen compounds	Amines	HMDB0002088,HMDB02088
HMDB0002089	N-Ribosylhistidine	HMDB02089	C11H17N3O6			6481	126923	90055	Histidine and derivatives	Organic acids and derivatives	Carboxylic acids and derivatives	Amino acids, peptides, and analogues	HMDB0002089,HMDB02089
HMDB0002091	Isovalerylglucuronide	HMDB02091	C11H18O8			6482	137383		O-glucuronides	Organic oxygen compounds	Organooxygen compounds	Carbohydrates and carbohydrate conjugates	HMDB0002091,HMDB02091
HMDB0002092	Itaconic acid	HMDB02092	C5H6O4	C00490	Itaconic_acid	6483	811	30838	Branched fatty acids	Lipids and lipid-like molecules	Fatty Acyls	Fatty acids and conjugates	HMDB0002092,HMDB02092
HMDB0002094	3-Fucosyllactose	HMDB02094	C18H32O15				161460	90065	Oligosaccharides	Organic oxygen compounds	Organooxygen compounds	Carbohydrates and carbohydrate conjugates	HMDB0002094,HMDB02094
HMDB0002095	Malonylcarnitine	HMDB0062496HMDB0062592HMDB02095HMDB62496HMDB62592	C10H17NO6			6484	91825606	85470	Acyl carnitines	Lipids and lipid-like molecules	Fatty Acyls	Fatty acid esters	HMDB0002095,HMDB0062496,HMDB0062592,HMDB02095,HMDB62496,HMDB62592
HMDB0002096	3-Indolebutyric acid	HMDB02096	C12H13NO2	C11284	Indole-3-butyric_acid	6485	8617	33070	3-alkylindoles	Organoheterocyclic compounds	Indoles and derivatives	Indoles	HMDB0002096,HMDB02096
HMDB0002097	4-Ethylbenzoic acid	HMDB02097	C9H10O2			6486	12086	262555	Benzoic acids	Benzenoids	Benzene and substituted derivatives	Benzoic acids and derivatives	HMDB0002097,HMDB02097
HMDB0002098	2-Fucosyllactose	HMDB02098	C18H32O15				170484		Oligosaccharides	Organic oxygen compounds	Organooxygen compounds	Carbohydrates and carbohydrate conjugates	HMDB0002098,HMDB02098
HMDB0002099	6-Methyladenine	HMDB02099	C6H7N5	C08434			67955	28871	6-alkylaminopurines	Organoheterocyclic compounds	Imidazopyrimidines	Purines and purine derivatives	HMDB0002099,HMDB02099
HMDB0002100	Palmitoylethanolamide	HMDB02100	C18H37NO2	C16512	Palmitoylethanolamide		4671	71464	Carboximidic acids	Organic acids and derivatives	Carboximidic acids and derivatives	Carboximidic acids	HMDB0002100,HMDB02100
HMDB0002103	27-Hydroxycholesterol	HMDB0062328HMDB02103HMDB62328	C27H46O2	C06340	27-Hydroxycholesterol	6487	123976	76591	Dihydroxy bile acids, alcohols and derivatives	Lipids and lipid-like molecules	Steroids and steroid derivatives	Bile acids, alcohols and derivatives	HMDB0002103,HMDB0062328,HMDB02103,HMDB62328
HMDB0002104	L-Glutamic gamma-semialdehyde	HMDB02104	C5H9NO3	C01165		6488	193305	17232	L-alpha-amino acids	Organic acids and derivatives	Carboxylic acids and derivatives	Amino acids, peptides, and analogues	HMDB0002104,HMDB02104
HMDB0002107	Phthalic acid	HMDB02107	C8H6O4	C01606	Phthalic_acid	6489	1017	29069	Benzoic acids	Benzenoids	Benzene and substituted derivatives	Benzoic acids and derivatives	HMDB0002107,HMDB02107
HMDB0002108	Methylcysteine	HMDB02108	C4H9NO2S		S-Methylcysteine	6490	24417	45658	Cysteine and derivatives	Organic acids and derivatives	Carboxylic acids and derivatives	Amino acids, peptides, and analogues	HMDB0002108,HMDB02108
HMDB0002109	Hydroxysepiapterin	HMDB02109	C9H11N5O4			6491	195856	166568	Pterins and derivatives	Organoheterocyclic compounds	Pteridines and derivatives	Pterins and derivatives	HMDB0002109,HMDB02109
HMDB0002111	Water	HMDB02111	H2O	C00001	Water	3194	962	15377	Homogeneous other non-metal compounds	Homogeneous non-metal compounds	Homogeneous other non-metal compounds	Homogeneous other non-metal compounds	HMDB0002111,HMDB02111
HMDB0002113	3-Hydroxy-L-proline	HMDB02113	C5H9NO3	C04397		6494	11137200	87840	Proline and derivatives	Organic acids and derivatives	Carboxylic acids and derivatives	Amino acids, peptides, and analogues	HMDB0002113,HMDB02113
HMDB0002114	Bisdemethoxycurcumin	HMDB02114	C19H16O4		Bisdemethoxycurcumin		5315472	71045	Curcuminoids	Phenylpropanoids and polyketides	Diarylheptanoids	Linear diarylheptanoids	HMDB0002114,HMDB02114
HMDB0002115	8-isoprostaglandin PGF2b	HMDB02115	C20H34O5				5283216		Prostaglandins and related compounds	Lipids and lipid-like molecules	Fatty Acyls	Eicosanoids	HMDB0002115,HMDB02115
HMDB0002117	Oleamide	HMDB02117	C18H35NO	C19670	Oleamide		5283387	116314	Fatty amides	Lipids and lipid-like molecules	Fatty Acyls	Fatty amides	HMDB0002117,HMDB02117
HMDB0002120	Monoethyl phthalate	HMDB02120	C10H10O4				75318	70973	Benzoic acid esters	Benzenoids	Benzene and substituted derivatives	Benzoic acids and derivatives	HMDB0002120,HMDB02120
HMDB0002121	Carnosol	HMDB02121	C20H26O4	C09069	Carnosol		442009	468005	Diterpene lactones	Lipids and lipid-like molecules	Prenol lipids	Terpene lactones	HMDB0002121,HMDB02121
HMDB0002122	Prostaglandin F3a	HMDB02122	C20H32O5	C06476			5280940	36075	Prostaglandins and related compounds	Lipids and lipid-like molecules	Fatty Acyls	Eicosanoids	HMDB0002122,HMDB02122
HMDB0002123	1,3,7-Trimethyluric acid	HMDB02123	C8H10N4O3	C16361	1,3,7-Trimethyluric_acid		79437	691622	Xanthines	Organoheterocyclic compounds	Imidazopyrimidines	Purines and purine derivatives	HMDB0002123,HMDB02123
HMDB0002124	Apigenin	HMDB02124	C15H10O5	C01477	Apigenin	3397	5280443	18388	Flavones	Phenylpropanoids and polyketides	Flavonoids	Flavones	HMDB0002124,HMDB02124
HMDB0002126	27-Nor-5b-cholestane-3a,7a,12a,24,25-pentol	HMDB02126	C26H46O5			6498	21252278		Pentahydroxy bile acids, alcohols and derivatives	Lipids and lipid-like molecules	Steroids and steroid derivatives	Bile acids, alcohols and derivatives	HMDB0002126,HMDB02126
HMDB0002127	3-Mercaptolactic acid	HMDB02127	C3H6O3S	C05823		6499	160645		Monosaccharides	Organic oxygen compounds	Organooxygen compounds	Carbohydrates and carbohydrate conjugates	HMDB0002127,HMDB02127
HMDB0002128	2,4-Diamino-6-hydroxypyrimidine	HMDB02128	C4H6N4O			6500	2944	804916	Pyrimidones	Organoheterocyclic compounds	Diazines	Pyrimidines and pyrimidine derivatives	HMDB0002128,HMDB02128
HMDB0002130	Monomethyl phthalate	HMDB02130	C9H8O4				20392	491486	Benzoic acid esters	Benzenoids	Benzene and substituted derivatives	Benzoic acids and derivatives	HMDB0002130,HMDB02130
HMDB0002132	8-iso-PGF3a	HMDB02132	C20H32O5				5283217		Prostaglandins and related compounds	Lipids and lipid-like molecules	Fatty Acyls	Eicosanoids	HMDB0002132,HMDB02132
HMDB0002134	Aminoacetone	HMDB0060177HMDB02134HMDB60177	C3H7NO	C01888	1-Amino-2-propanone	6502	215	17906	Alpha-amino ketones	Organic oxygen compounds	Organooxygen compounds	Carbonyl compounds	HMDB0002134,HMDB0060177,HMDB02134,HMDB60177
HMDB0002135	S-(3-Oxo-3-carboxy-n-propyl)cysteine	HMDB02135	C7H11NO5S				54097042		L-cysteine-S-conjugates	Organic acids and derivatives	Carboxylic acids and derivatives	Amino acids, peptides, and analogues	HMDB0002135,HMDB02135
HMDB0002137	trans-3-Decenoyl-CoA	HMDB02137	C31H52N7O17P3S			6504	16019966	29126	3-enoyl CoAs	Lipids and lipid-like molecules	Fatty Acyls	Fatty acyl thioesters	HMDB0002137,HMDB02137
HMDB0002140	Pteroyl-D-glutamic acid	HMDB02140	C20H23N7O7	D01211		6507	54575	474191	Tetrahydrofolic acids	Organoheterocyclic compounds	Pteridines and derivatives	Pterins and derivatives	HMDB0002140,HMDB02140
HMDB0002141	N-Methyl-a-aminoisobutyric acid	HMDB02141	C5H11NO2			6508	6951124	134261	Alpha amino acids	Organic acids and derivatives	Carboxylic acids and derivatives	Amino acids, peptides, and analogues	HMDB0002141,HMDB02141
HMDB0002144	1,3-Dimethyluracil	HMDB02144	C6H8N2O2				70122	74763	Pyrimidones	Organoheterocyclic compounds	Diazines	Pyrimidines and pyrimidine derivatives	HMDB0002144,HMDB02144
HMDB0002145	4-cis-Decenoyl-CoA	HMDB02145	C31H52N7O17P3S			6509	6443609		Medium-chain fatty acyl CoAs	Lipids and lipid-like molecules	Fatty Acyls	Fatty acyl thioesters	HMDB0002145,HMDB02145
HMDB0002148	5-Methyltetrahydropteroylpentaglutamate	HMDB02148	C40H53N11O18			6511	193793		Tetrahydrofolic acids and derivatives	Organoheterocyclic compounds	Pteridines and derivatives	Pterins and derivatives	HMDB0002148,HMDB02148
HMDB0002149	3 Hydroxycoumarin	HMDB02149	C9H6O3			6512	13650	349245	Hydroxycoumarins	Phenylpropanoids and polyketides	Coumarins and derivatives	Hydroxycoumarins	HMDB0002149,HMDB02149
HMDB0002150	O-b-D-glucopyranosyl-(1->3)-O-2-(acetylamino)-2-deoxy-b-D-glucopyranosyl-(1->3)-O-[6-deoxy-a-L-galactopyranosyl-(1->4)]-O-b-D-galactopyranosyl-(1->4)-O-[6-deoxy-a-L-galactopyranosyl-(1->3)]-D-Glucose	HMDB02150	C39H67NO28				22833585		N-acyl-alpha-hexosamines	Organic oxygen compounds	Organooxygen compounds	Carbohydrates and carbohydrate conjugates	HMDB0002150,HMDB02150
HMDB0002151	Dimethyl sulfoxide	HMDB02151	C2H6OS	C11143	Dimethyl_sulfoxide	3985	679	28262	Sulfoxides	Organosulfur compounds	Sulfoxides	Sulfoxides	HMDB0002151,HMDB02151
HMDB0002152	11-cis-Retinaldehyde	HMDB02152	C20H28O	C02110		6513	5280490	16066	Retinoids	Lipids and lipid-like molecules	Prenol lipids	Retinoids	HMDB0002152,HMDB02152
HMDB0002156	3a,20b-Pregnanediol	HMDB02156	C21H36O2		Pregnanediol	6515	120059		Gluco/mineralocorticoids, progestogins and derivatives	Lipids and lipid-like molecules	Steroids and steroid derivatives	Pregnane steroids	HMDB0002156,HMDB02156
HMDB0002157	27-Norcholestanehexol	HMDB02157	C26H46O6				196302		Pentahydroxy bile acids, alcohols and derivatives	Lipids and lipid-like molecules	Steroids and steroid derivatives	Bile acids, alcohols and derivatives	HMDB0002157,HMDB02157
HMDB0002158	Coproporphyrinogen I	HMDB02158	C36H44N4O8	C05768	Coproporphyrinogen I	6516	440776	28607	Porphyrins	Organoheterocyclic compounds	Tetrapyrroles and derivatives	Porphyrins	HMDB0002158,HMDB02158
HMDB0002159	3a,7a-Dihydroxy-5b-cholestanoyl-CoA	HMDB02159	C48H80N7O19P3S				53479251		Phosphatidylcholines	Lipids and lipid-like molecules	Glycerophospholipids	Glycerophosphocholines	HMDB0002159,HMDB02159
HMDB0002160	Harderoporphyrinogen	HMDB02160	C35H42N4O6			6518	193825		Porphyrins	Organoheterocyclic compounds	Tetrapyrroles and derivatives	Porphyrins	HMDB0002160,HMDB02160
HMDB0002163	Trihydroxycoprostanoic acid	HMDB02163	C28H48O5			6519	122166	89753	Cholesterols and derivatives	Lipids and lipid-like molecules	Steroids and steroid derivatives	Cholestane steroids	HMDB0002163,HMDB02163
HMDB0002166	(S)-beta-Aminoisobutyric acid	HMDB02166	C4H9NO2	C03284		6520	439434	33094	Beta amino acids and derivatives	Organic acids and derivatives	Carboxylic acids and derivatives	Amino acids, peptides, and analogues	HMDB0002166,HMDB02166
HMDB0002167	3-Methylbutyrolactone	HMDB02167	C5H8O2			6521	98451	173338	Gamma butyrolactones	Organoheterocyclic compounds	Lactones	Gamma butyrolactones	HMDB0002167,HMDB02167
HMDB0002168	Superoxide	HMDB02168	O2	C00704	Superoxide		5359597	18421	Non-metal superoxides	Homogeneous non-metal compounds	Non-metal oxoanionic compounds	Non-metal superoxides	HMDB0002168,HMDB02168
HMDB0002169	S-(2-carboxypropyl)-Cysteamine	HMDB02169	C6H13NO2S			6522	133402		Amino acids	Organic acids and derivatives	Carboxylic acids and derivatives	Amino acids, peptides, and analogues	HMDB0002169,HMDB02169
HMDB0002170	Malonyl-CoA semialdehyde	HMDB0006808HMDB02170HMDB06808	C24H38N7O18P3S	C05989		6523	440865		Acyl CoAs	Lipids and lipid-like molecules	Fatty Acyls	Fatty acyl thioesters	HMDB0002170,HMDB0006808,HMDB02170,HMDB06808
HMDB0002171	Glycylprolylhydroxyproline	HMDB02171	C12H19N3O5			6524	11778669		Oligopeptides	Organic acids and derivatives	Carboxylic acids and derivatives	Amino acids, peptides, and analogues	HMDB0002171,HMDB02171
HMDB0002172	N1,N12-Diacetylspermine	HMDB02172	C14H30N4O2	C03413		6525	132680	28101	Carboximidic acids	Organic acids and derivatives	Carboximidic acids and derivatives	Carboximidic acids	HMDB0002172,HMDB02172
HMDB0002173	Solerol	HMDB02173	C6H10O4			6526	21252275	89760	Lactones	Organoheterocyclic compounds	Lactones	Lactones	HMDB0002173,HMDB02173
HMDB0002174	Cobalamin	HMDB02174	C62H88CoN13O14P	C05776	Cobalamin	6527	6857388	28911	Cobalamin derivatives	Organoheterocyclic compounds	Tetrapyrroles and derivatives	Corrinoids	HMDB0002174,HMDB02174
HMDB0002175	Silicon	HMDB02175	Si	C06263	Silicon		4082203	30584	Homogeneous metalloid compounds	Homogeneous metal compounds	Homogeneous metalloid compounds	Homogeneous metalloid compounds	HMDB0002175,HMDB02175
HMDB0002176	Ethylmethylacetic acid	HMDB02176	C5H10O2	C18319		6528	8314	37070	Methyl-branched fatty acids	Lipids and lipid-like molecules	Fatty Acyls	Fatty acids and conjugates	HMDB0002176,HMDB02176
HMDB0002177	Cis-8,11,14,17-Eicosatetraenoic acid	HMDB02177	C20H32O2				11722594	71488	Long-chain fatty acids	Lipids and lipid-like molecules	Fatty Acyls	Fatty acids and conjugates	HMDB0002177,HMDB02177
HMDB0002178	3a,7a,12a-Trihydroxy-5b-cholestanoyl-CoA	HMDB02178	C48H80N7O20P3S	C05448		6529	15942872	15493	2,3,4-saturated fatty acyl CoAs	Lipids and lipid-like molecules	Fatty Acyls	Fatty acyl thioesters	HMDB0002178,HMDB02178
HMDB0002179	Peroxynitrite	HMDB02179	HNO3	C16845	Peroxynitrite		123349	25942	Non-metal peroxynitrites	Homogeneous non-metal compounds	Non-metal oxoanionic compounds	Non-metal peroxynitrites	HMDB0002179,HMDB02179
HMDB0002180	5b-Cholestane-3a,7a,12a,25,26-pentol	HMDB02180	C27H48O5						1,2-diacylglycerols	Lipids and lipid-like molecules	Glycerolipids	Diradylglycerols	HMDB0002180,HMDB02180
HMDB0002181	Phytoene	HMDB0011186HMDB02181HMDB11186	C40H64	C05413	Phytoene		5280784	8191	Carotenes	Lipids and lipid-like molecules	Prenol lipids	Tetraterpenoids	HMDB0002181,HMDB0011186,HMDB02181,HMDB11186
HMDB0002182	Phenylephrine	HMDB02182	C9H13NO2	C07441	Phenylephrine	699	6041	8093	1-hydroxy-4-unsubstituted benzenoids	Benzenoids	Phenols	1-hydroxy-4-unsubstituted benzenoids	HMDB0002182,HMDB02182
HMDB0002183	Docosahexaenoic acid	HMDB0062579HMDB02183HMDB62579	C22H32O2	C06429	Docosahexaenoic_acid	3457	445580	28125	Very long-chain fatty acids	Lipids and lipid-like molecules	Fatty Acyls	Fatty acids and conjugates	HMDB0002183,HMDB0062579,HMDB02183,HMDB62579
HMDB0002184	L-Threo-3-Phenylserine	HMDB02184	C9H11NO3			6532	12314153		Phenylalanine and derivatives	Organic acids and derivatives	Carboxylic acids and derivatives	Amino acids, peptides, and analogues	HMDB0002184,HMDB02184
HMDB0002185	3-trans,5-cis-Octadienoyl-CoA	HMDB02185	C30H48N7O16P3S			6533	22833586	89770	Purine 3'-deoxyribonucleoside diphosphates	Nucleosides, nucleotides, and analogues	Purine nucleotides	Purine deoxyribonucleotides	HMDB0002185,HMDB02185
HMDB0002186	Hypogeic acid	HMDB02186	C16H30O2				5318393	35465	Long-chain fatty acids	Lipids and lipid-like molecules	Fatty Acyls	Fatty acids and conjugates	HMDB0002186,HMDB02186
HMDB0002189	N8-Acetylspermidine	HMDB0060288HMDB02189HMDB60288	C9H21N3O	C01029		6535	123689	27911	Carboximidic acids	Organic acids and derivatives	Carboximidic acids and derivatives	Carboximidic acids	HMDB0002189,HMDB0060288,HMDB02189,HMDB60288
HMDB0002190	5,6-Epoxy-8,11,14-eicosatrienoic acid	HMDB02190	C20H32O3	C14768			5283202	34450	Epoxy fatty acids	Lipids and lipid-like molecules	Fatty Acyls	Fatty acids and conjugates	HMDB0002190,HMDB02190
HMDB0002193	E,e-Carotene-3,3'-dione	HMDB02193	C40H52O2				5471691	145971	Xanthophylls	Lipids and lipid-like molecules	Prenol lipids	Tetraterpenoids	HMDB0002193,HMDB02193
HMDB0002194	N-acetyl-S-(3-oxo-3-carboxy-n-propyl)cysteine	HMDB02194	C9H13NO6S			6537	20849151		N-acyl-L-alpha-amino acids	Organic acids and derivatives	Carboxylic acids and derivatives	Amino acids, peptides, and analogues	HMDB0002194,HMDB02194
HMDB0002195	Varanic acid	HMDB02195	C26H44O5			6538	22833587		Trihydroxy bile acids, alcohols and derivatives	Lipids and lipid-like molecules	Steroids and steroid derivatives	Bile acids, alcohols and derivatives	HMDB0002195,HMDB02195
HMDB0002196	Bismuth	HMDB02196	Bi	C15471	Bismuth		105143	85545	Homogeneous post-transition metal compounds	Homogeneous metal compounds	Homogeneous post-transition metal compounds	Homogeneous post-transition metal compounds	HMDB0002196,HMDB02196
HMDB0002197	7a,12a-Dihydroxy-cholestene-3-one	HMDB02197	C27H44O3	C05457		6539	21252277	28477	Cholesterols and derivatives	Lipids and lipid-like molecules	Steroids and steroid derivatives	Cholestane steroids	HMDB0002197,HMDB02197
HMDB0002198	(3R,3'R,6'R,9-cis)-beta,epsilon-Carotene-3,3'-diol	HMDB0112258HMDB02198	C40H56O2				131801655		Xanthophylls	Lipids and lipid-like molecules	Prenol lipids	Tetraterpenoids	HMDB0002198,HMDB0112258,HMDB02198
HMDB0002199	Desaminotyrosine	HMDB0061145HMDB02199HMDB61145	C9H10O3	C01744	Phloretic acid	4148	10394	32980	Phenylpropanoic acids	Phenylpropanoids and polyketides	Phenylpropanoic acids	Phenylpropanoic acids	HMDB0002199,HMDB0061145,HMDB02199,HMDB61145
HMDB0002200	Leukotriene E4	HMDB0062487HMDB02200HMDB62487	C23H37NO5S	C05952	Leukotriene E4		5280879	15650	Leukotrienes	Lipids and lipid-like molecules	Fatty Acyls	Eicosanoids	HMDB0002200,HMDB0062487,HMDB02200,HMDB62487
HMDB0002201	N-Carboxyethyl-g-aminobutyric acid	HMDB02201	C7H13NO4			6542	2572		Gamma amino acids and derivatives	Organic acids and derivatives	Carboxylic acids and derivatives	Amino acids, peptides, and analogues	HMDB0002201,HMDB02201
HMDB0002202	Glutathionylcobalamin	HMDB02202	C72H105CoN16O20PS						Cobalamin derivatives	Organoheterocyclic compounds	Tetrapyrroles and derivatives	Corrinoids	HMDB0002202,HMDB02202
HMDB0002203	3-Hydroxycapric acid	HMDB02203	C10H20O3		Myrmicacin	6544	5312799	37371	Medium-chain hydroxy acids and derivatives	Organic acids and derivatives	Hydroxy acids and derivatives	Medium-chain hydroxy acids and derivatives	HMDB0002203,HMDB02203
HMDB0002204	Astaxanthin	HMDB0039128HMDB02204HMDB39128	C40H52O4	C08580	Astaxanthin	3671	5281224	40968	Xanthophylls	Lipids and lipid-like molecules	Prenol lipids	Tetraterpenoids	HMDB0002204,HMDB0039128,HMDB02204,HMDB39128
HMDB0002205	L-Homocysteic acid	HMDB02205	C4H9NO5S	C16511	Homocysteic_acid	6545	177491	132223	L-alpha-amino acids	Organic acids and derivatives	Carboxylic acids and derivatives	Amino acids, peptides, and analogues	HMDB0002205,HMDB02205
HMDB0002207	3-Hydroxyisoheptanoic acid	HMDB02207	C7H14O3			6547	193804	165406	Medium-chain hydroxy acids and derivatives	Organic acids and derivatives	Hydroxy acids and derivatives	Medium-chain hydroxy acids and derivatives	HMDB0002207,HMDB02207
HMDB0002208	Cholestane-3,7,12,24,25-pentol	HMDB02208	C27H48O5				6453659		Pentahydroxy bile acids, alcohols and derivatives	Lipids and lipid-like molecules	Steroids and steroid derivatives	Bile acids, alcohols and derivatives	HMDB0002208,HMDB02208
HMDB0002209	Equol	HMDB02209	C15H14O3	C14131	Equol		91469	428126	Isoflavanols	Phenylpropanoids and polyketides	Isoflavonoids	Isoflavans	HMDB0002209,HMDB02209
HMDB0002210	2-Phenylglycine	HMDB02210	C8H9NO2		Phenylglycine	6549	3866	55484	Alpha amino acids	Organic acids and derivatives	Carboxylic acids and derivatives	Amino acids, peptides, and analogues	HMDB0002210,HMDB02210
HMDB0002211	Uroporphyrinogen I	HMDB02211	C40H44N4O16	C05766	Uroporphyrinogen I	6550	440775	28766	Porphyrins	Organoheterocyclic compounds	Tetrapyrroles and derivatives	Porphyrins	HMDB0002211,HMDB02211
HMDB0002212	Arachidic acid	HMDB02212	C20H40O2	C06425	Arachidic_acid	401	10467	28822	Long-chain fatty acids	Lipids and lipid-like molecules	Fatty Acyls	Fatty acids and conjugates	HMDB0002212,HMDB02212
HMDB0002214	Cuminaldehyde	HMDB02214	C10H12O	C06577	Cuminaldehyde		326	28671	Aromatic monoterpenoids	Lipids and lipid-like molecules	Prenol lipids	Monoterpenoids	HMDB0002214,HMDB02214
HMDB0002215	4a-Carbinolamine tetrahydrobiopterin	HMDB02215	C9H13N5O3	C00268		6552	133246	43120	Biopterins and derivatives	Organoheterocyclic compounds	Pteridines and derivatives	Pterins and derivatives	HMDB0002215,HMDB02215
HMDB0002217	(S)-Methylmalonic acid semialdehyde	HMDB02217	C4H6O3	C06002		6553	5462303	27821	1,3-dicarbonyl compounds	Organic oxygen compounds	Organooxygen compounds	Carbonyl compounds	HMDB0002217,HMDB02217
HMDB0002219	Glycitin	HMDB02219	C22H22O10		Glycitin		12004532	1097945	Isoflavonoid O-glycosides	Phenylpropanoids and polyketides	Isoflavonoids	Isoflavonoid O-glycosides	HMDB0002219,HMDB02219
HMDB0002220	N-Acetyl-6-O-L-fucosyl-D-glucosamine	HMDB02220	C14H25NO10				22833588	172599	Fatty acyl glycosides of mono- and disaccharides	Lipids and lipid-like molecules	Fatty Acyls	Fatty acyl glycosides	HMDB0002220,HMDB02220
HMDB0002221	2,6,10-Trimethylundecanoic acid	HMDB02221	C14H28O2			6556	3047764		Medium-chain fatty acids	Lipids and lipid-like molecules	Fatty Acyls	Fatty acids and conjugates	HMDB0002221,HMDB02221
HMDB0002222	3-Methylphenylacetic acid	HMDB02222	C9H10O2			6557	12121	88356	Toluenes	Benzenoids	Benzene and substituted derivatives	Toluenes	HMDB0002222,HMDB02222
HMDB0002224	5-Methyldeoxycytidine	HMDB02224	C10H15N3O4	C03592			13279	27964	Pyrimidine 2'-deoxyribonucleosides	Nucleosides, nucleotides, and analogues	Pyrimidine nucleosides	Pyrimidine 2'-deoxyribonucleosides	HMDB0002224,HMDB02224
HMDB0002226	Adrenic acid	HMDB0062580HMDB02226HMDB62580	C22H36O2	C16527	Adrenic acid	6560	5497181	53487	Very long-chain fatty acids	Lipids and lipid-like molecules	Fatty Acyls	Fatty acids and conjugates	HMDB0002226,HMDB0062580,HMDB02226,HMDB62580
HMDB0002227	Capsaicin	HMDB02227	C18H27NO3	C06866	Capsaicin		1548943	3374	Methoxyphenols	Benzenoids	Phenols	Methoxyphenols	HMDB0002227,HMDB02227
HMDB0002229	3-Phenoxypropionic acid	HMDB02229	C9H10O3			6561	81596		3-phenoxypropionic acids	Benzenoids	Benzene and substituted derivatives	3-phenoxypropionic acids	HMDB0002229,HMDB02229
HMDB0002230	Nonacosanoic acid	HMDB02230	C29H58O2		Nonacosylic_acid	4214	20245	84867	Very long-chain fatty acids	Lipids and lipid-like molecules	Fatty Acyls	Fatty acids and conjugates	HMDB0002230,HMDB02230
HMDB0002231	11Z-Eicosenoic acid	HMDB02231	C20H38O2	C16526	Eicosenoic acid	6563	5282768	32425	Long-chain fatty acids	Lipids and lipid-like molecules	Fatty Acyls	Fatty acids and conjugates	HMDB0002231,HMDB02231
HMDB0002232	8,9-Epoxyeicosatrienoic acid	HMDB0004672HMDB02232HMDB04672	C20H32O3	C14769			5283203	34490	Long-chain fatty acids	Lipids and lipid-like molecules	Fatty Acyls	Fatty acids and conjugates	HMDB0002232,HMDB0004672,HMDB02232,HMDB04672
HMDB0002234	1-Pyrroline-4-hydroxy-2-carboxylate	HMDB02234	C5H7NO3	C04282		6564	440282	16352	Pyrrolines	Organoheterocyclic compounds	Pyrrolines	Pyrrolines	HMDB0002234,HMDB02234
HMDB0002235	O-6-deoxy-a-L-galactopyranosyl-(1->2)-O-b-D-galactopyranosyl-(1->3)-2-(acetylamino)-1,5-anhydro-2-deoxy-D-arabino-Hex-1-enitol	HMDB02235	C20H33NO14				22833589	168315	O-glycosyl compounds	Organic oxygen compounds	Organooxygen compounds	Carbohydrates and carbohydrate conjugates	HMDB0002235,HMDB02235
HMDB0002236	8-iso-PGA1	HMDB02236	C20H32O4				6473771		Prostaglandins and related compounds	Lipids and lipid-like molecules	Fatty Acyls	Eicosanoids	HMDB0002236,HMDB02236
HMDB0002237	3,4-Dimethylbenzoic acid	HMDB02237	C9H10O2			6565	12073	64818	Benzoic acids	Benzenoids	Benzene and substituted derivatives	Benzoic acids and derivatives	HMDB0002237,HMDB02237
HMDB0002238	L-Homocysteine sulfonic acid	HMDB02238	C3H9NO3S2			6566	21252279		Organosulfonic acids	Organic acids and derivatives	Organic sulfonic acids and derivatives	Organosulfonic acids and derivatives	HMDB0002238,HMDB02238
HMDB0002242	Dehydroisocoproporphyrinogen	HMDB02242	C36H36N4O8			6570			Porphyrins	Organoheterocyclic compounds	Tetrapyrroles and derivatives	Porphyrins	HMDB0002242,HMDB02242
HMDB0002243	Picolinic acid	HMDB02243	C6H5NO2	C10164	Picolinic_acid		1018	28747	Pyridinecarboxylic acids	Organoheterocyclic compounds	Pyridines and derivatives	Pyridinecarboxylic acids and derivatives	HMDB0002243,HMDB02243
HMDB0002248	Gamma glutamyl ornithine	HMDB02248	C10H19N3O5			6571	189156	173862	Dipeptides	Organic acids and derivatives	Carboxylic acids and derivatives	Amino acids, peptides, and analogues	HMDB0002248,HMDB02248
HMDB0002249	6-Methyltetrahydropterin	HMDB02249	C7H11N5O			6572	3124	331648	Pterins and derivatives	Organoheterocyclic compounds	Pteridines and derivatives	Pterins and derivatives	HMDB0002249,HMDB02249
HMDB0002250	Dodecanoylcarnitine	HMDB0062713HMDB02250HMDB62713	C19H38NO4			6573	168381	77086	Acyl carnitines	Lipids and lipid-like molecules	Fatty Acyls	Fatty acid esters	HMDB0002250,HMDB0062713,HMDB02250,HMDB62713
HMDB0002252	Benzoyl-CoA	HMDB02252	C28H40N7O17P3S	C00512	Benzoyl-CoA		9543169	15515	Acyl CoAs	Lipids and lipid-like molecules	Fatty Acyls	Fatty acyl thioesters	HMDB0002252,HMDB02252
HMDB0002255	R-Methylmalonyl-CoA	HMDB02255	C25H40N7O19P3S	C01213	Methylmalonyl-CoA	6577	22833590		Acyl CoAs	Lipids and lipid-like molecules	Fatty Acyls	Fatty acyl thioesters	HMDB0002255,HMDB02255
HMDB0002259	Heptadecanoic acid	HMDB02259	C17H34O2		Heptadecanoic_acid	6578	10465	32365	Long-chain fatty acids	Lipids and lipid-like molecules	Fatty Acyls	Fatty acids and conjugates	HMDB0002259,HMDB02259
HMDB0002261	2-Hydroxymyristic acid	HMDB02261	C14H28O3			6579	1563	59270	Long-chain fatty acids	Lipids and lipid-like molecules	Fatty Acyls	Fatty acids and conjugates	HMDB0002261,HMDB02261
HMDB0002262	CE(12:0)	HMDB0006739HMDB02262HMDB06739	C39H68O2	C02530			102182		Cholesteryl esters	Lipids and lipid-like molecules	Steroids and steroid derivatives	Steroid esters	HMDB0002262,HMDB0006739,HMDB02262,HMDB06739
HMDB0002263	Primapterin	HMDB02263	C9H11N5O3			6581	5488923	74689	Pterins and derivatives	Organoheterocyclic compounds	Pteridines and derivatives	Pterins and derivatives	HMDB0002263,HMDB02263
HMDB0002264	(R)-2-Hydroxycaprylic acid	HMDB02264	C8H16O3			6582	5312860		Medium-chain fatty acids	Lipids and lipid-like molecules	Fatty Acyls	Fatty acids and conjugates	HMDB0002264,HMDB02264
HMDB0002265	14,15-DiHETrE	HMDB0002342HMDB02265HMDB02342	C20H34O4	C14775			5283147	63966	Hydroxyeicosatrienoic acids	Lipids and lipid-like molecules	Fatty Acyls	Eicosanoids	HMDB0002265,HMDB0002342,HMDB02265,HMDB02342
HMDB0002266	(E)-2-Methylglutaconic acid	HMDB0003520HMDB02266HMDB03520	C6H8O4			6584	6368126		Methyl-branched fatty acids	Lipids and lipid-like molecules	Fatty Acyls	Fatty acids and conjugates	HMDB0002266,HMDB0003520,HMDB02266,HMDB03520
HMDB0002268	Alpha-Cryptoxanthin	HMDB02268	C40H56O	C15981			23724629	10223	Xanthophylls	Lipids and lipid-like molecules	Prenol lipids	Tetraterpenoids	HMDB0002268,HMDB02268
HMDB0002269	Curcumin	HMDB02269	C21H20O6	C10443	Curcumin		969516	3962	Curcuminoids	Phenylpropanoids and polyketides	Diarylheptanoids	Linear diarylheptanoids	HMDB0002269,HMDB02269
HMDB0002271	Imidazolepropionic acid	HMDB02271	C6H8N2O2	C20522		6585	70630	73087	Imidazolyl carboxylic acids and derivatives	Organoheterocyclic compounds	Azoles	Imidazoles	HMDB0002271,HMDB02271
HMDB0002272	all-trans-Phytofluene	HMDB02272	C40H62	C05414			6436722	28129	Carotenes	Lipids and lipid-like molecules	Prenol lipids	Tetraterpenoids	HMDB0002272,HMDB02272
HMDB0002273	4-Hydroxy-L-glutamic acid	HMDB0001344HMDB01344HMDB02273	C5H9NO5	C05947			440854	21285	Glutamic acid and derivatives	Organic acids and derivatives	Carboxylic acids and derivatives	Amino acids, peptides, and analogues	HMDB0002273,HMDB0001344,HMDB01344,HMDB02273
HMDB0002274	Methylcobalamin	HMDB02274	C63H91CoN13O14P		Methylcobalamin			28115	Cobalamin derivatives	Organoheterocyclic compounds	Tetrapyrroles and derivatives	Corrinoids	HMDB0002274,HMDB02274
HMDB0002275	7,8-Dihydroneopterin	HMDB02275	C9H13N5O4	C04874			65074	17001	Biopterins and derivatives	Organoheterocyclic compounds	Pteridines and derivatives	Pterins and derivatives	HMDB0002275,HMDB02275
HMDB0002276	O-6-deoxy-a-L-galactopyranosyl-(1->2)-O-b-D-galactopyranosyl-(1->4)-2-(acetylamino)-1,5-anhydro-2-deoxy-D-arabino-Hex-1-enitol	HMDB02276	C20H33NO14				22833591		O-glycosyl compounds	Organic oxygen compounds	Organooxygen compounds	Carbohydrates and carbohydrate conjugates	HMDB0002276,HMDB02276
HMDB0002277	2,3-Dinor-6-keto-prostaglandin F1 a	HMDB02277	C18H30O6				53477747	156149	Prostaglandins and related compounds	Lipids and lipid-like molecules	Fatty Acyls	Eicosanoids	HMDB0002277,HMDB02277
HMDB0002278	2-(acetylamino)-1,5-anhydro-2-deoxy-3-O-b-D-galactopyranosyl-D-arabino-Hex-1-enitol	HMDB02278	C14H23NO10				22833592	169233	O-glycosyl compounds	Organic oxygen compounds	Organooxygen compounds	Carbohydrates and carbohydrate conjugates	HMDB0002278,HMDB02278
HMDB0002281	4a-Hydroxytetrahydrobiopterin	HMDB0012482HMDB02281HMDB12482	C9H15N5O4	C15522		6591	135476770	15642	Biopterins and derivatives	Organoheterocyclic compounds	Pteridines and derivatives	Pterins and derivatives	HMDB0002281,HMDB0012482,HMDB02281,HMDB12482
HMDB0002282	2-(acetylamino)-1,5-anhydro-2-deoxy-4-O-b-D-galactopyranosyl-D-arabino-Hex-1-enitol	HMDB02282	C14H23NO10				22833593	168691	O-glycosyl compounds	Organic oxygen compounds	Organooxygen compounds	Carbohydrates and carbohydrate conjugates	HMDB0002282,HMDB02282
HMDB0002283	14R,15S-EpETrE	HMDB02283	C20H32O3				5283201	132275	Long-chain fatty acids	Lipids and lipid-like molecules	Fatty Acyls	Fatty acids and conjugates	HMDB0002283,HMDB02283
HMDB0002284	N-Acetylcadaverine	HMDB02284	C7H16N2O				189087	88824	Acetamides	Organic acids and derivatives	Carboxylic acids and derivatives	Carboxylic acid derivatives	HMDB0002284,HMDB02284
HMDB0002285	2-Indolecarboxylic acid	HMDB02285	C9H7NO2			6593	72899	130363	Indolecarboxylic acids and derivatives	Organoheterocyclic compounds	Indoles and derivatives	Indolecarboxylic acids and derivatives	HMDB0002285,HMDB02285
HMDB0002287	Homocysteine thiolactone	HMDB02287	C4H7NOS			6594	107712		Alpha amino acids and derivatives	Organic acids and derivatives	Carboxylic acids and derivatives	Amino acids, peptides, and analogues	HMDB0002287,HMDB02287
HMDB0002288	5-cis-8-cis-Tetradecadienoyl-CoA	HMDB02288	C35H58N7O17P3S			6595	21252281		O-glycosyl compounds	Organic oxygen compounds	Organooxygen compounds	Carbohydrates and carbohydrate conjugates	HMDB0002288,HMDB02288
HMDB0002289	2-trans,4-trans-Octadienoyl-CoA	HMDB02289	C29H46N7O17P3S			6596	21252282		Medium-chain 2-enoyl CoAs	Lipids and lipid-like molecules	Fatty Acyls	Fatty acyl thioesters	HMDB0002289,HMDB02289
HMDB0002290	Arsenic	HMDB02290	As	C06269	Arsenic		104734	35828	Homogeneous metalloid compounds	Homogeneous metal compounds	Homogeneous metalloid compounds	Homogeneous metalloid compounds	HMDB0002290,HMDB02290
HMDB0002294	Resolvin D2	HMDB02294	C22H32O5		Resolvin		16061136		Very long-chain fatty acids	Lipids and lipid-like molecules	Fatty Acyls	Fatty acids and conjugates	HMDB0002294,HMDB02294
HMDB0002297	5-cis-Lycopene	HMDB02297	C40H56				11756979		Carotenes	Lipids and lipid-like molecules	Prenol lipids	Tetraterpenoids	HMDB0002297,HMDB02297
HMDB0002299	(R)-beta-Aminoisobutyric acid	HMDB02299	C4H9NO2	C01205		6599	5459822	16320	Beta amino acids and derivatives	Organic acids and derivatives	Carboxylic acids and derivatives	Amino acids, peptides, and analogues	HMDB0002299,HMDB02299
HMDB0002302	Indole-3-propionic acid	HMDB02302	C11H11NO2		3-Indolepropionic acid	6602	3744	43580	Indolyl carboxylic acids and derivatives	Organoheterocyclic compounds	Indoles and derivatives	Indolyl carboxylic acids and derivatives	HMDB0002302,HMDB02302
HMDB0002303	Dimethylsulfide	HMDB02303	C2H6S	C00580	Dimethyl_sulfide	6603	1068	17437	Dialkylthioethers	Organosulfur compounds	Thioethers	Dialkylthioethers	HMDB0002303,HMDB02303
HMDB0002304	Leukotriene B4 ethanolamide	HMDB02304	C22H37NO4				5283127		N-acylethanolamines	Organic nitrogen compounds	Organonitrogen compounds	Amines	HMDB0002304,HMDB02304
HMDB0002305	5'-Phosphoribosyl-N-formylglycinamidine	HMDB0006211HMDB0062650HMDB02305HMDB06211HMDB62650	C8H16N3O8P	C04640		5930	440417	18413	Pentose phosphates	Organic oxygen compounds	Organooxygen compounds	Carbohydrates and carbohydrate conjugates	HMDB0002305,HMDB0006211,HMDB0062650,HMDB02305,HMDB06211,HMDB62650
HMDB0002306	Hydrochloric acid	HMDB0002162HMDB02162HMDB02306	ClH	C01327	Hydrochloric_acid		313	17883	Halogen hydrides	Homogeneous non-metal compounds	Halogen organides	Halogen hydrides	HMDB0002306,HMDB0002162,HMDB02162,HMDB02306
HMDB0002307	Acrylyl-CoA	HMDB0006507HMDB02307HMDB06507	C24H38N7O17P3S	C00894		446	9543026	15513	Acyl CoAs	Lipids and lipid-like molecules	Fatty Acyls	Fatty acyl thioesters	HMDB0002307,HMDB0006507,HMDB02307,HMDB06507
HMDB0002308	Hydroxocobalamin	HMDB0014345HMDB02308HMDB14345	C62H89CoN13O15P	C08230	Hydroxocobalamin	6607	15589840	27786	Cobalamin derivatives	Organoheterocyclic compounds	Tetrapyrroles and derivatives	Corrinoids	HMDB0002308,HMDB0014345,HMDB02308,HMDB14345
HMDB0002310	S-Methylmalonyl-CoA	HMDB02310	C25H40N7O19P3S	C00683	Methylmalonyl-CoA	6609	21252287		Acyl CoAs	Lipids and lipid-like molecules	Fatty Acyls	Fatty acyl thioesters	HMDB0002310,HMDB02310
HMDB0002311	8,9-DiHETrE	HMDB0002351HMDB0004676HMDB02311HMDB02351HMDB04676	C20H34O4	C14773			5283144	63970	Hydroxyeicosatrienoic acids	Lipids and lipid-like molecules	Fatty Acyls	Eicosanoids	HMDB0002311,HMDB0002351,HMDB0004676,HMDB02311,HMDB02351,HMDB04676
HMDB0002314	11,12-DiHETrE	HMDB0002330HMDB0011139HMDB02314HMDB02330HMDB11139	C20H34O4	C14774			5283146	63969	Hydroxyeicosatrienoic acids	Lipids and lipid-like molecules	Fatty Acyls	Eicosanoids	HMDB0002314,HMDB0002330,HMDB0011139,HMDB02314,HMDB02330,HMDB11139
HMDB0002318	Capsianoside I	HMDB02318	C32H52O14				14610541	169217	Sophorolipids	Lipids and lipid-like molecules	Fatty Acyls	Fatty acyl glycosides	HMDB0002318,HMDB02318
HMDB0002320	Imidazolelactic acid	HMDB02320	C6H8N2O3	C05132		6617	459122	70808	Imidazolyl carboxylic acids and derivatives	Organoheterocyclic compounds	Azoles	Imidazoles	HMDB0002320,HMDB02320
HMDB0002322	Cadaverine	HMDB02322	C5H14N2	C01672	Cadaverine	3236	273	18127	Monoalkylamines	Organic nitrogen compounds	Organonitrogen compounds	Amines	HMDB0002322,HMDB02322
HMDB0002326	Coumesterol	HMDB02326	C15H8O5	C10205	Coumestrol		5281707	3908	Coumestans	Phenylpropanoids and polyketides	Isoflavonoids	Coumestans	HMDB0002326,HMDB02326
HMDB0002327	1,11-Undecanedicarboxylic acid	HMDB02327	C13H24O4			6622	10458	73718	Long-chain fatty acids	Lipids and lipid-like molecules	Fatty Acyls	Fatty acids and conjugates	HMDB0002327,HMDB02327
HMDB0002329	Oxalic acid	HMDB02329	C2H2O4	C00209	Oxalic_acid	113	971	16995	Dicarboxylic acids and derivatives	Organic acids and derivatives	Carboxylic acids and derivatives	Dicarboxylic acids and derivatives	HMDB0002329,HMDB02329
HMDB0002331	Imidazoleacetic acid riboside	HMDB02331	C10H14N2O6	C05131		6626	440569		Imidazole ribonucleosides and ribonucleotides	Nucleosides, nucleotides, and analogues	Imidazole ribonucleosides and ribonucleotides	Imidazole ribonucleosides and ribonucleotides	HMDB0002331,HMDB02331
HMDB0002334	Benzoquinoneacetic acid	HMDB02334	C8H6O4			6628	21252288		P-benzoquinones	Organic oxygen compounds	Organooxygen compounds	Carbonyl compounds	HMDB0002334,HMDB02334
HMDB0002335	Aspartyl-L-proline	HMDB02335	C9H14N2O5			6629	170612		Dipeptides	Organic acids and derivatives	Carboxylic acids and derivatives	Amino acids, peptides, and analogues	HMDB0002335,HMDB02335
HMDB0002336	Biflorin	HMDB02336	C16H18O9	C08996			441959	563990	Phenolic glycosides	Organic oxygen compounds	Organooxygen compounds	Carbohydrates and carbohydrate conjugates	HMDB0002336,HMDB02336
HMDB0002337	Homophytanic acid	HMDB02337	C21H42O2			6630	3080668		Acyclic diterpenoids	Lipids and lipid-like molecules	Prenol lipids	Diterpenoids	HMDB0002337,HMDB02337
HMDB0002338	Biochanin A	HMDB02338	C16H12O5	C00814	Biochanin_A		5280373	17574	4'-O-methylisoflavones	Phenylpropanoids and polyketides	Isoflavonoids	O-methylated isoflavonoids	HMDB0002338,HMDB02338
HMDB0002339	5-Methoxytryptophan	HMDB02339	C12H14N2O3			6631	151018	74049	Serotonins	Organoheterocyclic compounds	Indoles and derivatives	Tryptamines and derivatives	HMDB0002339,HMDB02339
HMDB0002340	2-Methylbenzoic acid	HMDB02340	C8H8O2	C07215	O-Toluic_acid		8373	36632	Benzoic acids	Benzenoids	Benzene and substituted derivatives	Benzoic acids and derivatives	HMDB0002340,HMDB02340
HMDB0002341	8-iso-15-keto-PGE2	HMDB02341	C20H30O5				53477750		Prostaglandins and related compounds	Lipids and lipid-like molecules	Fatty Acyls	Eicosanoids	HMDB0002341,HMDB02341
HMDB0002343	5,6-DHET	HMDB0004675HMDB02343HMDB04675	C20H34O4	C14772			5283142	63974	Hydroxyeicosatrienoic acids	Lipids and lipid-like molecules	Fatty Acyls	Eicosanoids	HMDB0002343,HMDB0004675,HMDB02343,HMDB04675
HMDB0002345	Heneicosanoic acid	HMDB02345	C21H42O2		Heneicosylic acid	4208	16898	39248	Long-chain fatty acids	Lipids and lipid-like molecules	Fatty Acyls	Fatty acids and conjugates	HMDB0002345,HMDB02345
HMDB0002346	Lactyl-CoA	HMDB02346	C24H40N7O18P3S	C00827		6636	3081970	15529	Acyl CoAs	Lipids and lipid-like molecules	Fatty Acyls	Fatty acyl thioesters	HMDB0002346,HMDB02346
HMDB0002348	Octacosanoic acid	HMDB02348	C28H56O2		Montanic_acid	6638	10470	31001	Very long-chain fatty acids	Lipids and lipid-like molecules	Fatty Acyls	Fatty acids and conjugates	HMDB0002348,HMDB02348
HMDB0002349	trans-trans-Muconic acid	HMDB02349	C6H6O4		Muconic_acid	6639	5356793	27036	Medium-chain fatty acids	Lipids and lipid-like molecules	Fatty Acyls	Fatty acids and conjugates	HMDB0002349,HMDB02349
HMDB0002350	Octadecanol	HMDB02350	C18H38O	D01924	Stearyl_alcohol	6640	8221	32154	Long-chain fatty alcohols	Lipids and lipid-like molecules	Fatty Acyls	Fatty alcohols	HMDB0002350,HMDB02350
HMDB0002352	Capsidiol	HMDB02352	C15H24O2	C09627	Capsidiol		161937	28283	Eremophilane, 8,9-secoeremophilane and furoeremophilane sesquiterpenoids	Lipids and lipid-like molecules	Prenol lipids	Sesquiterpenoids	HMDB0002352,HMDB02352
HMDB0002353	Dicrocin	HMDB02353	C32H44O14				22833595		Diterpenoids	Lipids and lipid-like molecules	Prenol lipids	Diterpenoids	HMDB0002353,HMDB02353
HMDB0002354	Hawkinsin	HMDB02354	C11H17NO6S		Hawkinsin	6641	173909	149584	Cysteine and derivatives	Organic acids and derivatives	Carboxylic acids and derivatives	Amino acids, peptides, and analogues	HMDB0002354,HMDB02354
HMDB0002355	Leukotriene E3	HMDB02355	C23H39NO5S				6440643	74018	Hydroxyeicosatrienoic acids	Lipids and lipid-like molecules	Fatty Acyls	Eicosanoids	HMDB0002355,HMDB02355
HMDB0002356	Hexacosanoic acid	HMDB0060125HMDB02356HMDB60125	C26H52O2		Cerotic acid	6642	10469	31009	Very long-chain fatty acids	Lipids and lipid-like molecules	Fatty Acyls	Fatty acids and conjugates	HMDB0002356,HMDB0060125,HMDB02356,HMDB60125
HMDB0002358	Carnosic acid	HMDB02358	C20H28O4		Carnosic acid		455260		Diterpenoids	Lipids and lipid-like molecules	Prenol lipids	Diterpenoids	HMDB0002358,HMDB02358
HMDB0002359	Phenylpropiolic acid	HMDB02359	C9H6O2		Phenylpropiolic_acid	6644	69475	90355	Benzene and substituted derivatives	Benzenoids	Benzene and substituted derivatives	Benzene and substituted derivatives	HMDB0002359,HMDB02359
HMDB0002360	Erythrodiol	HMDB02360	C30H50O2				101761	67939	Triterpenoids	Lipids and lipid-like molecules	Prenol lipids	Triterpenoids	HMDB0002360,HMDB02360
HMDB0002361	Pentacosanoic acid	HMDB02361	C25H50O2		Pentacosylic acid	4209	10468	39420	Very long-chain fatty acids	Lipids and lipid-like molecules	Fatty Acyls	Fatty acids and conjugates	HMDB0002361,HMDB02361
HMDB0002362	2,4-Diaminobutyric acid	HMDB02362	C4H10N2O2				470	64307	Alpha amino acids	Organic acids and derivatives	Carboxylic acids and derivatives	Amino acids, peptides, and analogues	HMDB0002362,HMDB02362
HMDB0002363	Levuglandin E2	HMDB02363	C20H32O5	C13807	Levuglandin		5282261	34821	Long-chain fatty acids	Lipids and lipid-like molecules	Fatty Acyls	Fatty acids and conjugates	HMDB0002363,HMDB02363
HMDB0002364	Oleanolic acid	HMDB02364	C30H48O3	C17148	Oleanolic_acid		10494	37659	Triterpenoids	Lipids and lipid-like molecules	Prenol lipids	Triterpenoids	HMDB0002364,HMDB02364
HMDB0002366	Tiglylcarnitine	HMDB02366	C12H21NO4				91825636	85520	Acyl carnitines	Lipids and lipid-like molecules	Fatty Acyls	Fatty acid esters	HMDB0002366,HMDB02366
HMDB0002367	Solanesyl-PP	HMDB02367	C45H76O7P2	C17438		6649	21252289		Bactoprenol diphosphates	Lipids and lipid-like molecules	Prenol lipids	Polyprenols	HMDB0002367,HMDB02367
HMDB0002368	Nervonic acid	HMDB02368	C24H46O2	C08323	Nervonic acid	262	5281120	44247	Very long-chain fatty acids	Lipids and lipid-like molecules	Fatty Acyls	Fatty acids and conjugates	HMDB0002368,HMDB02368
HMDB0002369	9-cis-Retinoic acid	HMDB02369	C20H28O2	C15493	Alitretinoin		449171	50648	Retinoids	Lipids and lipid-like molecules	Prenol lipids	Retinoids	HMDB0002369,HMDB02369
HMDB0002372	N-Phenylacetylphenylalanine	HMDB02372	C17H17NO3				47579	975589	Phenylalanine and derivatives	Organic acids and derivatives	Carboxylic acids and derivatives	Amino acids, peptides, and analogues	HMDB0002372,HMDB02372
HMDB0002373	4,6-Dimethylnonanoic acid	HMDB02373	C11H22O2				13628864	63864	Medium-chain fatty acids	Lipids and lipid-like molecules	Fatty Acyls	Fatty acids and conjugates	HMDB0002373,HMDB02373
HMDB0002374	Isofucosterol	HMDB02374	C29H48O	C08821	Isofucosterol		5281326	28604	Stigmastanes and derivatives	Lipids and lipid-like molecules	Steroids and steroid derivatives	Stigmastanes and derivatives	HMDB0002374,HMDB02374
HMDB0002375	Chicoric acid	HMDB02375	C22H18O12	C10437	Cichoric acid		5281764	3594	Tetracarboxylic acids and derivatives	Organic acids and derivatives	Carboxylic acids and derivatives	Tetracarboxylic acids and derivatives	HMDB0002375,HMDB02375
HMDB0002376	Tricrocin	HMDB02376	C38H54O19				22833598		Diterpenoids	Lipids and lipid-like molecules	Prenol lipids	Diterpenoids	HMDB0002376,HMDB02376
HMDB0002377	Urothion	HMDB02377	C11H11N5O3S2			6653	86845	176463	Pterins and derivatives	Organoheterocyclic compounds	Pteridines and derivatives	Pterins and derivatives	HMDB0002377,HMDB02377
HMDB0002379	Mesoporphyrin IX	HMDB02379	C34H38N4O4			6655			Porphyrins	Organoheterocyclic compounds	Tetrapyrroles and derivatives	Porphyrins	HMDB0002379,HMDB02379
HMDB0002381	N-Acetylcystathionine	HMDB02381	C9H16N2O5S			6656	152314	88610	N-acyl-alpha amino acids	Organic acids and derivatives	Carboxylic acids and derivatives	Amino acids, peptides, and analogues	HMDB0002381,HMDB02381
HMDB0002384	Stearaldehyde	HMDB02384	C18H36O	C01838			12533	17034	Fatty aldehydes	Lipids and lipid-like molecules	Fatty Acyls	Fatty aldehydes	HMDB0002384,HMDB02384
HMDB0002385	Celastrol	HMDB02385	C29H38O4		Celastrol		122724	63959	Triterpenoids	Lipids and lipid-like molecules	Prenol lipids	Triterpenoids	HMDB0002385,HMDB02385
HMDB0002386	Boron	HMDB02386	B	C06266	Boron		5460517	30168	Homogeneous metalloid compounds	Homogeneous metal compounds	Homogeneous metalloid compounds	Homogeneous metalloid compounds	HMDB0002386,HMDB02386
HMDB0002387	Beryllium	HMDB02387	Be	C16460	Beryllium		107649	30502	Homogeneous alkaline earth metal compounds	Homogeneous metal compounds	Homogeneous alkaline earth metal compounds	Homogeneous alkaline earth metal compounds	HMDB0002387,HMDB02387
HMDB0002388	Boswellic acid	HMDB02388	C30H48O3		Boswellic acid		168928	499685	Triterpenoids	Lipids and lipid-like molecules	Prenol lipids	Triterpenoids	HMDB0002388,HMDB02388
HMDB0002390	3-Cresotinic acid	HMDB02390	C8H8O3	C14088	4-Methylsalicylic acid	6661	6738	20141	Salicylic acids	Benzenoids	Benzene and substituted derivatives	Benzoic acids and derivatives	HMDB0002390,HMDB02390
HMDB0002391	Uvaol	HMDB02391	C30H50O2				92802	519375	Triterpenoids	Lipids and lipid-like molecules	Prenol lipids	Triterpenoids	HMDB0002391,HMDB02391
HMDB0002392	Maslinic acid	HMDB02392	C30H48O4	C16939	Maslinic_acid		73659	66682	Triterpenoids	Lipids and lipid-like molecules	Prenol lipids	Triterpenoids	HMDB0002392,HMDB02392
HMDB0002393	N-Methyl-D-aspartic acid	HMDB02393	C5H9NO4	C12269	N-Methyl-D-aspartic_acid	6662	22880	31882	Aspartic acid and derivatives	Organic acids and derivatives	Carboxylic acids and derivatives	Amino acids, peptides, and analogues	HMDB0002393,HMDB02393
HMDB0002394	Cholesta-4,6-dien-3-one	HMDB02394	C27H42O			6663	3034666	205734	Cholesterols and derivatives	Lipids and lipid-like molecules	Steroids and steroid derivatives	Cholestane steroids	HMDB0002394,HMDB02394
HMDB0002395	Ursolic acid	HMDB02395	C30H48O3	C08988	Ursolic acid		64945	9908	Triterpenoids	Lipids and lipid-like molecules	Prenol lipids	Triterpenoids	HMDB0002395,HMDB02395
HMDB0002396	Trimethyltridecanoic acid	HMDB02396	C16H32O2				151503	58966	Sesquiterpenoids	Lipids and lipid-like molecules	Prenol lipids	Sesquiterpenoids	HMDB0002396,HMDB02396
HMDB0002398	Crocin	HMDB02398	C44H64O24	C08589	Crocin		5281233	79068	Diterpenoids	Lipids and lipid-like molecules	Prenol lipids	Diterpenoids	HMDB0002398,HMDB02398
HMDB0002399	Cystathionine sulfoxide	HMDB02399	C7H14N2O5S			6666	171386	174226	L-alpha-amino acids	Organic acids and derivatives	Carboxylic acids and derivatives	Amino acids, peptides, and analogues	HMDB0002399,HMDB02399
HMDB0002400	Levuglandin D2	HMDB02400	C20H32O5	C13808	Levuglandin		9548876	34820	Long-chain fatty acids	Lipids and lipid-like molecules	Fatty Acyls	Fatty acids and conjugates	HMDB0002400,HMDB02400
HMDB0002404	Alpha-Hydroxyhippuric acid	HMDB02404	C9H9NO4			6667	450272	68451	Hippuric acids	Benzenoids	Benzene and substituted derivatives	Benzoic acids and derivatives	HMDB0002404,HMDB02404
HMDB0002409	N-[(3a,5b,7b)-7-hydroxy-24-oxo-3-(sulfooxy)cholan-24-yl]-Glycine	HMDB02409	C26H43NO8S			6663	3034666	205734	Cholesterols and derivatives	Lipids and lipid-like molecules	Steroids and steroid derivatives	Cholestane steroids	HMDB0002409,HMDB02409
HMDB0002421	7-Sulfocholic acid	HMDB02421	C24H40O8S			6673	459070		Dihydroxy bile acids, alcohols and derivatives	Lipids and lipid-like molecules	Steroids and steroid derivatives	Bile acids, alcohols and derivatives	HMDB0002421,HMDB02421
HMDB0002428	Terephthalic acid	HMDB0061917HMDB02428HMDB61917	C8H6O4	C06337	Terephthalic_acid	6676	7489	15702	P-phthalic acid and derivatives	Benzenoids	Benzene and substituted derivatives	Benzoic acids and derivatives	HMDB0002428,HMDB0061917,HMDB02428,HMDB61917
HMDB0002429	(3a,5b)-24-oxo-24-[(2-sulfoethyl)amino]cholan-3-yl-b-D-Glucopyranosiduronic acid	HMDB02429	C32H53NO11S				5283812		Monohydroxy bile acids, alcohols and derivatives	Lipids and lipid-like molecules	Steroids and steroid derivatives	Bile acids, alcohols and derivatives	HMDB0002429,HMDB02429
HMDB0002430	(3a,5b,7a)-23-Carboxy-7-hydroxy-24-norcholan-3-yl-b-D-Glucopyranosiduronic acid	HMDB02430	C30H48O10			6678	21252299		Steroid glucuronide conjugates	Lipids and lipid-like molecules	Steroids and steroid derivatives	Steroidal glycosides	HMDB0002430,HMDB02430
HMDB0002431	12b-Hydroxy-5b-cholanoic acid	HMDB02431	C24H40O3				5283812		Monohydroxy bile acids, alcohols and derivatives	Lipids and lipid-like molecules	Steroids and steroid derivatives	Bile acids, alcohols and derivatives	HMDB0002431,HMDB02431
HMDB0002432	Sumiki's acid	HMDB0029188HMDB02432HMDB29188	C6H6O4	C20448		6680	80642	89118	Furoic acids	Organoheterocyclic compounds	Furans	Furoic acid and derivatives	HMDB0002432,HMDB0029188,HMDB02432,HMDB29188
HMDB0002434	Hydroquinone	HMDB02434	C6H6O2	C00530	Hydroquinone	6681	785	17594	Hydroquinones	Benzenoids	Phenols	Benzenediols	HMDB0002434,HMDB02434
HMDB0002441	3,3-Dimethylglutaric acid	HMDB02441	C7H12O4			6683	20984	68502	Methyl-branched fatty acids	Lipids and lipid-like molecules	Fatty Acyls	Fatty acids and conjugates	HMDB0002441,HMDB02441
HMDB0002451	7b,12a-Dihydroxycholanoic acid	HMDB02451	C24H40O4				53480011		Phosphatidylethanolamines	Lipids and lipid-like molecules	Glycerophospholipids	Glycerophosphoethanolamines	HMDB0002451,HMDB02451
HMDB0002453	4-Deoxythreonic acid	HMDB02453	C4H8O4			6686	10964471	86391	Sugar acids and derivatives	Organic oxygen compounds	Organooxygen compounds	Carbohydrates and carbohydrate conjugates	HMDB0002453,HMDB02453
HMDB0002455	Pyruvatoxime	HMDB02455	C3H5NO3			6687	6419427		Ketoximes	Organic nitrogen compounds	Organonitrogen compounds	Oximes	HMDB0002455,HMDB02455
HMDB0002457	Nickel	HMDB02457	Ni	C19609	Nickel		934	49786	Homogeneous transition metal compounds	Homogeneous metal compounds	Homogeneous transition metal compounds	Homogeneous transition metal compounds	HMDB0002457,HMDB02457
HMDB0002466	3-Hydroxybenzoic acid	HMDB02466	C7H6O3	C00587	3-Hydroxybenzoic_acid	6690	7420	30764	Hydroxybenzoic acid derivatives	Benzenoids	Benzene and substituted derivatives	Benzoic acids and derivatives	HMDB0002466,HMDB02466
HMDB0002467	A-Ketoglutaric acid oxime	HMDB02467	C5H7NO5			6691	13012726		Dicarboxylic acids and derivatives	Organic acids and derivatives	Carboxylic acids and derivatives	Dicarboxylic acids and derivatives	HMDB0002467,HMDB02467
HMDB0002472	(3a,5b,7a,12a)-24-[(carboxymethyl)amino]-1,12-dihydroxy-24-oxocholan-3-yl-b-D-Glucopyranosiduronic acid	HMDB02472	C32H51NO12			6687	6419427		Ketoximes	Organic nitrogen compounds	Organonitrogen compounds	Oximes	HMDB0002472,HMDB02472
HMDB0002486	Taurochenodeoxycholate-3-sulfate	HMDB02486	C26H45NO9S2			6697	44263374		Taurinated bile acids and derivatives	Lipids and lipid-like molecules	Steroids and steroid derivatives	Bile acids, alcohols and derivatives	HMDB0002486,HMDB02486
HMDB0002488	7a,12b-dihydroxy-5b-Cholan-24-oic acid	HMDB02488	C24H40O4			6698	5283838		Dihydroxy bile acids, alcohols and derivatives	Lipids and lipid-like molecules	Steroids and steroid derivatives	Bile acids, alcohols and derivatives	HMDB0002488,HMDB02488
HMDB0002492	7a-Hydroxy-5b-cholanic acid	HMDB02492	C24H40O3			6700	447718	73676	Monohydroxy bile acids, alcohols and derivatives	Lipids and lipid-like molecules	Steroids and steroid derivatives	Bile acids, alcohols and derivatives	HMDB0002492,HMDB02492
HMDB0002496	N-[(3a,5b,7a)-3-hydroxy-24-oxo-7-(sulfooxy)cholan-24-yl]-Glycine	HMDB02496	C26H43NO8S	C01324	Bromide		259	15858	Homogeneous halogens	Homogeneous non-metal compounds	Homogeneous halogens	Homogeneous halogens	HMDB0002496,HMDB02496
HMDB0002497	Glycochenodeoxycholate-3-sulfate	HMDB02497	C26H43NO8S			6702	21125002	72733	Glycinated bile acids and derivatives	Lipids and lipid-like molecules	Steroids and steroid derivatives	Bile acids, alcohols and derivatives	HMDB0002497,HMDB02497
HMDB0002498	Taurochenodeoxycholate-7-sulfate	HMDB0002469HMDB02469HMDB02498	C26H45NO9S2				20842013		Taurinated bile acids and derivatives	Lipids and lipid-like molecules	Steroids and steroid derivatives	Bile acids, alcohols and derivatives	HMDB0002498,HMDB0002469,HMDB02469,HMDB02498
HMDB0002500	Bromide	HMDB02500	Br	C01324	Bromide		259	15858	Homogeneous halogens	Homogeneous non-metal compounds	Homogeneous halogens	Homogeneous halogens	HMDB0002500,HMDB02500
HMDB0002501	Germanium	HMDB02501	Ge	C15472	Germanium		73608878	30550	Homogeneous metalloid compounds	Homogeneous metal compounds	Homogeneous metalloid compounds	Homogeneous metalloid compounds	HMDB0002501,HMDB02501
HMDB0002503	Vanadium	HMDB02503	V	C06267	Vanadium			49948	Homogeneous transition metal compounds	Homogeneous metal compounds	Homogeneous transition metal compounds	Homogeneous transition metal compounds	HMDB0002503,HMDB02503
HMDB0002504	3-Sulfodeoxycholic acid	HMDB02504	C23H38O7S				10255824	67045	Long-chain ceramides	Lipids and lipid-like molecules	Sphingolipids	Ceramides	HMDB0002504,HMDB02504
HMDB0002511	3,4,5-Trimethoxycinnamic acid	HMDB02511	C12H14O5			6705	735755		Coumaric acids and derivatives	Phenylpropanoids and polyketides	Cinnamic acids and derivatives	Hydroxycinnamic acids and derivatives	HMDB0002511,HMDB02511
HMDB0002513	Lithocholate 3-O-glucuronide	HMDB02513	C30H48O9	C03033		6706	126511		Steroid glucuronide conjugates	Lipids and lipid-like molecules	Steroids and steroid derivatives	Steroidal glycosides	HMDB0002513,HMDB02513
HMDB0002520	beta-Glycerophosphoric acid	HMDB02520	C3H9O6P	C02979	Glycerol_2-phosphate	6708	2526	17270	Glycerophosphates	Lipids and lipid-like molecules	Glycerophospholipids	Glycerophosphates	HMDB0002520,HMDB02520
HMDB0002522	Chenodeoxycholic acid sulfate	HMDB02522	C24H40O7S			6709	21252308		Monohydroxy bile acids, alcohols and derivatives	Lipids and lipid-like molecules	Steroids and steroid derivatives	Bile acids, alcohols and derivatives	HMDB0002522,HMDB02522
HMDB0002523	Oxolan-3-one	HMDB02523	C4H6O2			6710	529392		Furanones	Organoheterocyclic compounds	Dihydrofurans	Furanones	HMDB0002523,HMDB02523
HMDB0002536	Isodeoxycholic acid	HMDB02536	C24H40O4	C17661			164672	81256	Dihydroxy bile acids, alcohols and derivatives	Lipids and lipid-like molecules	Steroids and steroid derivatives	Bile acids, alcohols and derivatives	HMDB0002536,HMDB02536
HMDB0002541	Galactonolactone	HMDB02541	C6H10O6	C03383		6712	151006	15895	Lactones	Organoheterocyclic compounds	Lactones	Lactones	HMDB0002541,HMDB02541
HMDB0002545	Galacturonic acid	HMDB0003348HMDB02545HMDB03348	C6H10O7	C08348	D-Galacturonic acid	6713	84740	47962	Glucuronic acid derivatives	Organic oxygen compounds	Organooxygen compounds	Carbohydrates and carbohydrate conjugates	HMDB0002545,HMDB0003348,HMDB02545,HMDB03348
HMDB0002577	Cholic acid glucuronide	HMDB02577	C30H48O11			6714	21252309		Steroid glucuronide conjugates	Lipids and lipid-like molecules	Steroids and steroid derivatives	Steroidal glycosides	HMDB0002577,HMDB02577
HMDB0002579	Glycochenodeoxycholic acid 3-glucuronide	HMDB02579	C32H51NO11	C03033		6715	53477753		Steroid glucuronide conjugates	Lipids and lipid-like molecules	Steroids and steroid derivatives	Steroidal glycosides	HMDB0002579,HMDB02579
HMDB0002580	Taurolithocholic acid 3-sulfate	HMDB02580	C26H45NO8S2	C03642		6716	440071	17864	Taurinated bile acids and derivatives	Lipids and lipid-like molecules	Steroids and steroid derivatives	Bile acids, alcohols and derivatives	HMDB0002580,HMDB02580
HMDB0002581	Taurocholic acid 3-sulfate	HMDB02581	C26H45NO10S2			6714	21252309		Steroid glucuronide conjugates	Lipids and lipid-like molecules	Steroids and steroid derivatives	Steroidal glycosides	HMDB0002581,HMDB02581
HMDB0002585	3beta,12beta-Dihydroxy-5beta-cholanoic acid	HMDB02585	C24H40O4			6718	5283832		Dihydroxy bile acids, alcohols and derivatives	Lipids and lipid-like molecules	Steroids and steroid derivatives	Bile acids, alcohols and derivatives	HMDB0002585,HMDB02585
HMDB0002586	Chenodeoxycholic acid 3-sulfate	HMDB02586	C24H40O7S			6719	21252312		Monohydroxy bile acids, alcohols and derivatives	Lipids and lipid-like molecules	Steroids and steroid derivatives	Bile acids, alcohols and derivatives	HMDB0002586,HMDB02586
HMDB0002596	Deoxycholic acid 3-glucuronide	HMDB02596	C30H48O10	C03033		6721	53477755		Steroid glucuronide conjugates	Lipids and lipid-like molecules	Steroids and steroid derivatives	Steroidal glycosides	HMDB0002596,HMDB02596
HMDB0002601	A,b-Dihydroxyisobutyric acid	HMDB02601	C4H8O4			6723	560781	36532	Beta hydroxy acids and derivatives	Organic acids and derivatives	Hydroxy acids and derivatives	Beta hydroxy acids and derivatives	HMDB0002601,HMDB02601
HMDB0002639	Sulfolithocholylglycine	HMDB02639	C26H43NO7S	C11301			72222	9347	Glycinated bile acids and derivatives	Lipids and lipid-like molecules	Steroids and steroid derivatives	Bile acids, alcohols and derivatives	HMDB0002639,HMDB02639
HMDB0002640	N-[(3a,5b,7a,12a)-3,12-dihydroxy-24-oxo-7-(sulfooxy)cholan-24-yl]-Glycine	HMDB02640	C26H43NO9S			6726	21252317		Glycinated bile acids and derivatives	Lipids and lipid-like molecules	Steroids and steroid derivatives	Bile acids, alcohols and derivatives	HMDB0002640,HMDB02640
HMDB0002641	2-Hydroxycinnamic acid	HMDB02641	C9H8O3	C01772	O-Coumaric_acid	6727	637540	18125	Hydroxycinnamic acids	Phenylpropanoids and polyketides	Cinnamic acids and derivatives	Hydroxycinnamic acids and derivatives	HMDB0002641,HMDB02641
HMDB0002642	Ursodeoxycholic acid 3-sulfate	HMDB02642	C24H40O7S			6728	21252318	89499	Monohydroxy bile acids, alcohols and derivatives	Lipids and lipid-like molecules	Steroids and steroid derivatives	Bile acids, alcohols and derivatives	HMDB0002642,HMDB02642
HMDB0002643	3-(3-Hydroxyphenyl)-3-hydroxypropanoic acid	HMDB02643	C9H10O4			6729	102959	86369	Phenylpropanoic acids	Phenylpropanoids and polyketides	Phenylpropanoic acids	Phenylpropanoic acids	HMDB0002643,HMDB02643
HMDB0002644	N-[(3a,5b,7a,12a)-3,7-dihydroxy-24-oxo-12-(sulfooxy)cholan-24-yl]-Glycine	HMDB02644	C26H43NO9S			6730	21252319		Glycinated bile acids and derivatives	Lipids and lipid-like molecules	Steroids and steroid derivatives	Bile acids, alcohols and derivatives	HMDB0002644,HMDB02644
HMDB0002649	Erythrose	HMDB02649	C4H8O4	C01796	Erythrose	289	439574	23956	Pentoses	Organic oxygen compounds	Organooxygen compounds	Carbohydrates and carbohydrate conjugates	HMDB0002649,HMDB02649
HMDB0002655	Isorhamnetin	HMDB02655	C16H12O7	C10084	Isorhamnetin	3445	5281654	6052	Flavonols	Phenylpropanoids and polyketides	Flavonoids	Flavones	HMDB0002655,HMDB02655
HMDB0002656	Prostaglandin A1	HMDB02656	C20H32O4	C04685	Prostaglandin-A1 Delta-isomerase	407	5281912	15545	Prostaglandins and related compounds	Lipids and lipid-like molecules	Fatty Acyls	Eicosanoids	HMDB0002656,HMDB02656
HMDB0002658	6-Hydroxynicotinic acid	HMDB02658	C6H5NO3	C01020			72924	16168	Pyridinecarboxylic acids	Organoheterocyclic compounds	Pyridines and derivatives	Pyridinecarboxylic acids and derivatives	HMDB0002658,HMDB02658
HMDB0002659	Silver	HMDB02659	Ag	C06710	Silver		104755	49468	Homogeneous transition metal compounds	Homogeneous metal compounds	Homogeneous transition metal compounds	Homogeneous transition metal compounds	HMDB0002659,HMDB02659
HMDB0002664	Prostaglandin E3	HMDB02664	C20H30O5	C06439	Prostaglandin E3	3494	5280937	28031	Prostaglandins and related compounds	Lipids and lipid-like molecules	Fatty Acyls	Eicosanoids	HMDB0002664,HMDB02664
HMDB0002666	Thiamine monophosphate	HMDB02666	C12H18N4O4PS	C01081	Thiamine_monophosphate		1131	9533	Thiamine phosphates	Organoheterocyclic compounds	Diazines	Pyrimidines and pyrimidine derivatives	HMDB0002666,HMDB02666
HMDB0002670	Naringenin	HMDB02670	C15H12O5	C00509	Naringenin	3401	439246	17846	Flavanones	Phenylpropanoids and polyketides	Flavonoids	Flavans	HMDB0002670,HMDB02670
HMDB0002685	Prostaglandin F1a	HMDB02685	C20H36O5	C06475		3503	5280939	28852	Prostaglandins and related compounds	Lipids and lipid-like molecules	Fatty Acyls	Eicosanoids	HMDB0002685,HMDB02685
HMDB0002689	13,14-Dihydro PGE1	HMDB02689	C20H36O5				161273	1000694	Prostaglandins and related compounds	Lipids and lipid-like molecules	Fatty Acyls	Eicosanoids	HMDB0002689,HMDB02689
HMDB0002697	19-Norandrosterone	HMDB02697	C18H28O2		19-Norandrosterone		9548753	36412	Estrogens and derivatives	Lipids and lipid-like molecules	Steroids and steroid derivatives	Estrane steroids	HMDB0002697,HMDB02697
HMDB0002704	Iduronic acid	HMDB02704	C6H10O7	C06472	Iduronic acid	3331	18845	24769	Glucuronic acid derivatives	Organic oxygen compounds	Organooxygen compounds	Carbohydrates and carbohydrate conjugates	HMDB0002704,HMDB02704
HMDB0002706	Canavanine	HMDB02706	C5H12N4O3	C00308	Canavanine	3238	439202	405237	L-alpha-amino acids	Organic acids and derivatives	Carboxylic acids and derivatives	Amino acids, peptides, and analogues	HMDB0002706,HMDB02706
HMDB0002708	Cyanidin	HMDB0125127HMDB02708	C15H11O6	C05905	Cyanidin		128861	27843	7-hydroxyflavonoids	Phenylpropanoids and polyketides	Flavonoids	Hydroxyflavonoids	HMDB0002708,HMDB0125127,HMDB02708
HMDB0002710	Prostaglandin J2	HMDB0005078HMDB02710HMDB05078	C20H30O4	C05957		3464	5280884	27485	Prostaglandins and related compounds	Lipids and lipid-like molecules	Fatty Acyls	Eicosanoids	HMDB0002710,HMDB0005078,HMDB02710,HMDB05078
HMDB0002712	1,5-Anhydrosorbitol	HMDB0011726HMDB0011736HMDB02712HMDB11726HMDB11736	C6H12O5	C07326	1,5-Anhydroglucitol	3775	64960	16070	Monosaccharides	Organic oxygen compounds	Organooxygen compounds	Carbohydrates and carbohydrate conjugates	HMDB0002712,HMDB0011726,HMDB0011736,HMDB02712,HMDB11726,HMDB11736
HMDB0002714	Methane	HMDB02714	CH4	C01438	Methane	3190	297	16183	Alkanes	Hydrocarbons	Saturated hydrocarbons	Alkanes	HMDB0002714,HMDB02714
HMDB0002719	Desmosterol	HMDB02719	C27H44O	C01802	Desmosterol	423	439577	17737	Cholesterols and derivatives	Lipids and lipid-like molecules	Steroids and steroid derivatives	Cholestane steroids	HMDB0002719,HMDB02719
HMDB0002720	Gestrinone	HMDB02720	C21H24O2		Gestrinone		27812	1309273	Estrogens and derivatives	Lipids and lipid-like molecules	Steroids and steroid derivatives	Estrane steroids	HMDB0002720,HMDB02720
HMDB0002721	1-Methylinosine	HMDB02721	C11H14N4O5		1-Methylinosin	3780	65095	19065	Purine nucleosides	Nucleosides, nucleotides, and analogues	Purine nucleosides	Purine nucleosides	HMDB0002721,HMDB02721
HMDB0002725	Nandrolone	HMDB02725	C18H26O2	C07254	Nandrolone	1434	9904	7466	Estrogens and derivatives	Lipids and lipid-like molecules	Steroids and steroid derivatives	Estrane steroids	HMDB0002725,HMDB02725
HMDB0002726	Guggulsterone	HMDB02726	C22H30O3		Guggulsterone		643658		Androgens and derivatives	Lipids and lipid-like molecules	Steroids and steroid derivatives	Androstane steroids	HMDB0002726,HMDB02726
HMDB0002728	Thyroxine sulfate	HMDB02728	C15H11I4NO7S			988	131742		Phenylalanine and derivatives	Organic acids and derivatives	Carboxylic acids and derivatives	Amino acids, peptides, and analogues	HMDB0002728,HMDB02728
HMDB0002730	Nicotinamide N-oxide	HMDB02730	C6H6N2O2			1503	72661		Nicotinamides	Organoheterocyclic compounds	Pyridines and derivatives	Pyridinecarboxylic acids and derivatives	HMDB0002730,HMDB02730
HMDB0002741	Fucoxanthin	HMDB02741	C42H58O6	C08596	Fucoxanthin	3685	5364094	5186	Xanthophylls	Lipids and lipid-like molecules	Prenol lipids	Tetraterpenoids	HMDB0002741,HMDB02741
HMDB0002746	cis-5,6-Dihydro-5,6-dihydroxy-carotene	HMDB02746	C40H58O2				53477757		Xanthophylls	Lipids and lipid-like molecules	Prenol lipids	Tetraterpenoids	HMDB0002746,HMDB02746
HMDB0002752	Prostaglandin A2	HMDB0062524HMDB02752HMDB62524	C20H30O4	C05953			5280880	27820	Prostaglandins and related compounds	Lipids and lipid-like molecules	Fatty Acyls	Eicosanoids	HMDB0002752,HMDB0062524,HMDB02752,HMDB62524
HMDB0002755	Myricetin	HMDB02755	C15H10O8	C10107	Myricetin	3448	5281672	18152	Flavonols	Phenylpropanoids and polyketides	Flavonoids	Flavones	HMDB0002755,HMDB02755
HMDB0002757	Cysteic acid	HMDB02757	C3H7NO5S	C00506	Cysteic_acid	332	25701	21260	Alpha amino acids	Organic acids and derivatives	Carboxylic acids and derivatives	Amino acids, peptides, and analogues	HMDB0002757,HMDB02757
HMDB0002759	Androsterone sulfate	HMDB02759	C19H30O5S		Androsterone sulfate	3559	159663	83037	Sulfated steroids	Lipids and lipid-like molecules	Steroids and steroid derivatives	Sulfated steroids	HMDB0002759,HMDB02759
HMDB0002776	13,14-Dihydro-15-keto-PGE2	HMDB0011650HMDB02776HMDB11650	C20H32O5	C04671		2311	5280711	15550	Prostaglandins and related compounds	Lipids and lipid-like molecules	Fatty Acyls	Eicosanoids	HMDB0002776,HMDB0011650,HMDB02776,HMDB11650
HMDB0002780	Catechin	HMDB02780	C15H14O6	C06562	Catechin	3419	9064	15600	Catechins	Phenylpropanoids and polyketides	Flavonoids	Flavans	HMDB0002780,HMDB02780
HMDB0002783	Sennoside B	HMDB02783	C42H38O20	C13526		2406	91440	34975	Anthracenecarboxylic acids	Benzenoids	Anthracenes	Anthracenecarboxylic acids and derivatives	HMDB0002783,HMDB02783
HMDB0002786	Nitrite	HMDB02786	HNO2	C00088	Nitrous acid		24529	25567	Non-metal nitrites	Homogeneous non-metal compounds	Non-metal oxoanionic compounds	Non-metal nitrites	HMDB0002786,HMDB02786
HMDB0002789	Zeaxanthin	HMDB02789	C40H56O2	C06098	Zeaxanthin		5280899	27547	Xanthophylls	Lipids and lipid-like molecules	Prenol lipids	Tetraterpenoids	HMDB0002789,HMDB02789
HMDB0002802	Cortisone	HMDB02802	C21H28O5	C00762	Cortisone	271	222786	16962	21-hydroxysteroids	Lipids and lipid-like molecules	Steroids and steroid derivatives	Hydroxysteroids	HMDB0002802,HMDB02802
HMDB0002815	LysoPC(18:1(9Z)/0:0)	HMDB02815	C26H52NO7P				16081932	28610	1-acyl-sn-glycero-3-phosphocholines	Lipids and lipid-like molecules	Glycerophospholipids	Glycerophosphocholines	HMDB0002815,HMDB02815
HMDB0002817	N-Acetylglucosamine 6-phosphate	HMDB02817	C8H16NO9P			3429	439219		Acylaminosugars	Organic oxygen compounds	Organooxygen compounds	Carbohydrates and carbohydrate conjugates	HMDB0002817,HMDB02817
HMDB0002818	Alloxan	HMDB02818	C4H2N2O4	C07599	Alloxan	252	5781	76451	Pyrimidones	Organoheterocyclic compounds	Diazines	Pyrimidines and pyrimidine derivatives	HMDB0002818,HMDB02818
HMDB0002820	Methylimidazoleacetic acid	HMDB02820	C6H8N2O2	C05828		3774	75810	1606	Imidazolyl carboxylic acids and derivatives	Organoheterocyclic compounds	Azoles	Imidazoles	HMDB0002820,HMDB02820
HMDB0002823	Docosatrienoic acid	HMDB02823	C22H38O2			195	5312557	77807	Very long-chain fatty acids	Lipids and lipid-like molecules	Fatty Acyls	Fatty acids and conjugates	HMDB0002823,HMDB02823
HMDB0002825	Theobromine	HMDB02825	C7H8N4O2	C07480	Theobromine	1456	5429	28946	Xanthines	Organoheterocyclic compounds	Imidazopyrimidines	Purines and purine derivatives	HMDB0002825,HMDB02825
HMDB0002829	Androsterone glucuronide	HMDB02829	C25H38O8	C11135	Androsterone glucuronide	2796	114833	28832	Steroid glucuronide conjugates	Lipids and lipid-like molecules	Steroids and steroid derivatives	Steroidal glycosides	HMDB0002829,HMDB02829
HMDB0002832	Methylnoradrenaline	HMDB02832	C9H13NO3	C17925	Corbadrine	1217	3917	142891	Phenylpropanes	Benzenoids	Benzene and substituted derivatives	Phenylpropanes	HMDB0002832,HMDB02832
HMDB0002833	Testosterone sulfate	HMDB02833	C19H28O5S		Testosterone sulfate	3558	119207	84094	Sulfated steroids	Lipids and lipid-like molecules	Steroids and steroid derivatives	Sulfated steroids	HMDB0002833,HMDB02833
HMDB0002835	Danazol	HMDB02835	C22H27NO2	C06938	Danazol		28417	4315	Estrane steroids	Lipids and lipid-like molecules	Steroids and steroid derivatives	Estrane steroids	HMDB0002835,HMDB02835
HMDB0002845	Hexanoyl-CoA	HMDB02845	C27H46N7O17P3S	C05270		459	449118	27540	2,3,4-saturated fatty acyl CoAs	Lipids and lipid-like molecules	Fatty Acyls	Fatty acyl thioesters	HMDB0002845,HMDB02845
HMDB0002865	Oxytocin	HMDB02865	C43H66N12O12S2	C00746	Oxytocin	1691	53477758		Oligopeptides	Organic acids and derivatives	Carboxylic acids and derivatives	Amino acids, peptides, and analogues	HMDB0002865,HMDB02865
HMDB0002869	Campesterol	HMDB0006850HMDB02869HMDB06850	C28H48O	C01789	Campesterol		173183	28623	Ergosterols and derivatives	Lipids and lipid-like molecules	Steroids and steroid derivatives	Ergostane steroids	HMDB0002869,HMDB0006850,HMDB02869,HMDB06850
HMDB0002871	Phytofluene	HMDB0002936HMDB02871HMDB02936	C40H62		Phytofluene		6857557	35165	Carotenes	Lipids and lipid-like molecules	Prenol lipids	Tetraterpenoids	HMDB0002871,HMDB0002936,HMDB02871,HMDB02936
HMDB0002873	Deacetyldiltiazem	HMDB02873	C20H24N2O3S			2271	91638		Benzothiazepines	Organoheterocyclic compounds	Benzothiazepines	Benzothiazepines	HMDB0002873,HMDB02873
HMDB0002878	Nitrate	HMDB0001853HMDB01853HMDB02878	NO3	C00244	Nitrate	3208	943	17632	Non-metal nitrates	Homogeneous non-metal compounds	Non-metal oxoanionic compounds	Non-metal nitrates	HMDB0002878,HMDB0001853,HMDB01853,HMDB02878
HMDB0002884	Cetoleic acid	HMDB02884	C22H42O2			261	5282771	32428	Very long-chain fatty acids	Lipids and lipid-like molecules	Fatty Acyls	Fatty acids and conjugates	HMDB0002884,HMDB02884
HMDB0002886	6-Keto-prostaglandin F1a	HMDB02886	C20H34O6	C05961		6782	5280888	28158	Prostaglandins and related compounds	Lipids and lipid-like molecules	Fatty Acyls	Eicosanoids	HMDB0002886,HMDB02886
HMDB0002890	3-cis-Hydroxy-b,e-Caroten-3'-one	HMDB02890	C40H54O				53477759		Xanthophylls	Lipids and lipid-like molecules	Prenol lipids	Tetraterpenoids	HMDB0002890,HMDB02890
HMDB0002894	5-Methylcytosine	HMDB02894	C5H7N3O	C02376	5-Methylcytosine	3247	65040	27551	Hydroxypyrimidines	Organoheterocyclic compounds	Diazines	Pyrimidines and pyrimidine derivatives	HMDB0002894,HMDB02894
HMDB0002895	Sennidin B	HMDB0006656HMDB02895HMDB06656	C30H18O10			2410	10459879		Anthracenecarboxylic acids	Benzenoids	Anthracenes	Anthracenecarboxylic acids and derivatives	HMDB0002895,HMDB0006656,HMDB02895,HMDB06656
HMDB0002899	Ellagic acid	HMDB02899	C14H6O8	C10788	Ellagic_acid	3430	5281855	4775	Hydrolyzable tannins	Phenylpropanoids and polyketides	Tannins	Hydrolyzable tannins	HMDB0002899,HMDB02899
HMDB0002902	delta-Tocopherol	HMDB02902	C27H46O2	C14151	Delta-Tocopherol	232	92094	47772	Tocopherols	Lipids and lipid-like molecules	Prenol lipids	Quinone and hydroquinone lipids	HMDB0002902,HMDB02902
HMDB0002904	2,3-Dinor-TXB2	HMDB02904	C18H30O6			3829	5283138	89991	Thromboxanes	Lipids and lipid-like molecules	Fatty Acyls	Eicosanoids	HMDB0002904,HMDB02904
HMDB0002916	4-Nitrocatechol	HMDB0062694HMDB02916HMDB62694	C6H5NO4	C02235			3505109	16318	Nitrophenols	Benzenoids	Phenols	Nitrophenols	HMDB0002916,HMDB0062694,HMDB02916,HMDB62694
HMDB0002917	D-Xylitol	HMDB02917	C5H12O5	C00379	Xylitol		6912	17151	Sugar alcohols	Organic oxygen compounds	Organooxygen compounds	Carbohydrates and carbohydrate conjugates	HMDB0002917,HMDB02917
HMDB0002923	Isomaltose	HMDB02923	C12H22O11		Isomaltose		10357		O-glycosyl compounds	Organic oxygen compounds	Organooxygen compounds	Carbohydrates and carbohydrate conjugates	HMDB0002923,HMDB02923
HMDB0002925	Dihomo-gamma-linolenic acid	HMDB0006735HMDB02925HMDB06735	C20H34O2	C03242	Dihomo-纬-linolenic acid	259	5280581	53486	Long-chain fatty acids	Lipids and lipid-like molecules	Fatty Acyls	Fatty acids and conjugates	HMDB0002925,HMDB0006735,HMDB02925,HMDB06735
HMDB0002927	Naringin	HMDB02927	C27H32O14	C09789	Naringin	3604	442428	28819	Flavonoid-7-O-glycosides	Phenylpropanoids and polyketides	Flavonoids	Flavonoid glycosides	HMDB0002927,HMDB02927
HMDB0002928	Maltitol	HMDB02928	C12H24O11		Maltitol	3484	493591	68428	Fatty acyl glycosides of mono- and disaccharides	Lipids and lipid-like molecules	Fatty Acyls	Fatty acyl glycosides	HMDB0002928,HMDB02928
HMDB0002931	N-Acetylserine	HMDB02931	C5H9NO4		O-Acetylserine	308	65249	45441	N-acyl-L-alpha-amino acids	Organic acids and derivatives	Carboxylic acids and derivatives	Amino acids, peptides, and analogues	HMDB0002931,HMDB02931
HMDB0002937	Tamarixetin	HMDB02937	C16H14O7	C10188	Tamarixetin	3446	482576	542812	4'-O-methylated flavonoids	Phenylpropanoids and polyketides	Flavonoids	O-methylated flavonoids	HMDB0002937,HMDB02937
HMDB0002939	Methyl isobutyl ketone	HMDB02939	C6H12O	C19263	Methyl isobutyl ketone		7909	142806	Ketones	Organic oxygen compounds	Organooxygen compounds	Carbonyl compounds	HMDB0002939,HMDB02939
HMDB0002950	(3R,3'R,6'R,9'-cis)-beta,epsilon-Carotene-3,3'-diol	HMDB0112259HMDB02950	C40H56O2				131801656		Xanthophylls	Lipids and lipid-like molecules	Prenol lipids	Tetraterpenoids	HMDB0002950,HMDB0112259,HMDB02950
HMDB0002961	Dihydrotestosterone	HMDB02961	C19H30O2	C03917	Dihydrotestosterone	2789	10635	16330	Androgens and derivatives	Lipids and lipid-like molecules	Steroids and steroid derivatives	Androstane steroids	HMDB0002961,HMDB02961
HMDB0002972	Vitamin K1 2,3-epoxide	HMDB0062451HMDB02972HMDB62451	C31H46O3	C05849		3030	5280845		Vitamin K compounds	Lipids and lipid-like molecules	Prenol lipids	Quinone and hydroquinone lipids	HMDB0002972,HMDB0062451,HMDB02972,HMDB62451
HMDB0002982	Prostaglandin B1	HMDB02982	C20H32O4	C00959		408	5280388	27624	Prostaglandins and related compounds	Lipids and lipid-like molecules	Fatty Acyls	Eicosanoids	HMDB0002982,HMDB02982
HMDB0002984	11-Hydroxyandrosterone	HMDB02984	C19H30O3	C14606		3178	10286365	34350	Androgens and derivatives	Lipids and lipid-like molecules	Steroids and steroid derivatives	Androstane steroids	HMDB0002984,HMDB02984
HMDB0002985	myo-Inositol 6-phosphate	HMDB02985	C6H13O9P		Inositol phosphate			64838	Inositol phosphates	Organic oxygen compounds	Organooxygen compounds	Alcohols and polyols	HMDB0002985,HMDB02985
HMDB0002991	Cysteamine	HMDB0060150HMDB02991HMDB60150	C2H7NS	C01678	Cysteamine	3222	6058	17141	Alkylthiols	Organosulfur compounds	Thiols	Alkylthiols	HMDB0002991,HMDB0060150,HMDB02991,HMDB60150
HMDB0002992	S-2-Octenoyl CoA	HMDB02992	C29H48N7O17P3S				6275594		Medium-chain 2-enoyl CoAs	Lipids and lipid-like molecules	Fatty Acyls	Fatty acyl thioesters	HMDB0002992,HMDB02992
HMDB0002994	Erythritol	HMDB0094689HMDB02994HMDB94689	C4H10O4	C00503	Erythritol	140	222285	17113	Sugar alcohols	Organic oxygen compounds	Organooxygen compounds	Carbohydrates and carbohydrate conjugates	HMDB0002994,HMDB0094689,HMDB02994,HMDB94689
HMDB0002995	12-Keto-tetrahydro-leukotriene B4	HMDB02995	C20H34O4	C02165			5283122	15647	Other hydroxyeicosapolyenoic acids	Lipids and lipid-like molecules	Fatty Acyls	Eicosanoids	HMDB0002995,HMDB02995
HMDB0003000	Lycopene	HMDB03000	C40H56	C05432	Lycopene		446925	15948	Carotenes	Lipids and lipid-like molecules	Prenol lipids	Tetraterpenoids	HMDB0003000,HMDB03000
HMDB0003011	O-Acetylserine	HMDB03011	C5H9NO4	C00979	O-Acetylserine	3270	99478	17981	L-alpha-amino acids	Organic acids and derivatives	Carboxylic acids and derivatives	Amino acids, peptides, and analogues	HMDB0003011,HMDB03011
HMDB0003012	Aniline	HMDB03012	C6H7N	C00292	Aniline	489	6115	17296	Aniline and substituted anilines	Benzenoids	Benzene and substituted derivatives	Aniline and substituted anilines	HMDB0003012,HMDB03012
HMDB0003020	Neoxanthin	HMDB0036920HMDB03020HMDB36920	C40H56O4	C08606	Neoxanthin			35306	Xanthophylls	Lipids and lipid-like molecules	Prenol lipids	Tetraterpenoids	HMDB0003020,HMDB0036920,HMDB03020,HMDB36920
HMDB0003023	Prephytoene diphosphate	HMDB03023	C40H68O7P2	C03427	Prephytoene diphosphate	3592	24883415	17090	Triterpenoids	Lipids and lipid-like molecules	Prenol lipids	Triterpenoids	HMDB0003023,HMDB03023
HMDB0003033	Canrenone	HMDB03033	C22H28O3		Canrenone		13789	987229	Steroid lactones	Lipids and lipid-like molecules	Steroids and steroid derivatives	Steroid lactones	HMDB0003033,HMDB03033
HMDB0003034	Prostaglandin D3	HMDB03034	C20H30O5	C13802		2560	5282260	34939	Prostaglandins and related compounds	Lipids and lipid-like molecules	Fatty Acyls	Eicosanoids	HMDB0003034,HMDB03034
HMDB0003036	Triiodothyronine sulfate	HMDB0062205HMDB03036HMDB62205	C15H12I3NO7S			1006	122196	35432	Phenylalanine and derivatives	Organic acids and derivatives	Carboxylic acids and derivatives	Amino acids, peptides, and analogues	HMDB0003036,HMDB0062205,HMDB03036,HMDB62205
HMDB0003039	Isoacitretin	HMDB03039	C21H26O3			621	6437841	50174	Retinoids	Lipids and lipid-like molecules	Prenol lipids	Retinoids	HMDB0003039,HMDB03039
HMDB0003040	Arabinosylhypoxanthine	HMDB03040	C10H12N4O5			3022	46874582	705435	Purine nucleosides	Nucleosides, nucleotides, and analogues	Purine nucleosides	Purine nucleosides	HMDB0003040,HMDB03040
HMDB0003045	Ergothioneine	HMDB03045	C9H15N3O2S	C05570	Ergothioneine	53	5351619	4828	Histidine and derivatives	Organic acids and derivatives	Carboxylic acids and derivatives	Amino acids, peptides, and analogues	HMDB0003045,HMDB03045
HMDB0003052	Lactaldehyde	HMDB03052	C3H6O2	C00424	Lactaldehyde	3214	439231	18041	Alpha-hydroxyaldehydes	Organic oxygen compounds	Organooxygen compounds	Carbonyl compounds	HMDB0003052,HMDB03052
HMDB0003063	(9-cis,9'-cis)-7,7',8,8'-Tetrahydro-psi,psi-carotene	HMDB03063	C40H60	C15857			6440490	48716	Carotenes	Lipids and lipid-like molecules	Prenol lipids	Tetraterpenoids	HMDB0003063,HMDB03063
HMDB0003066	Chalcone	HMDB03066	C15H12O	C15589	Chalcone	3342	637760	48965	Retrochalcones	Phenylpropanoids and polyketides	Linear 1,3-diarylpropanoids	Chalcones and dihydrochalcones	HMDB0003066,HMDB03066
HMDB0003069	20alpha-Dihydroprogesterone	HMDB03069	C21H32O2	C04042	20伪-Dihydroprogesterone		8956	28453	Gluco/mineralocorticoids, progestogins and derivatives	Lipids and lipid-like molecules	Steroids and steroid derivatives	Pregnane steroids	HMDB0003069,HMDB03069
HMDB0003070	Shikimic acid	HMDB03070	C7H10O5	C00493	Shikimic_acid	338	8742	16119	Shikimic acids and derivatves	Organic oxygen compounds	Organooxygen compounds	Alcohols and polyols	HMDB0003070,HMDB03070
HMDB0003071	5,6-Dihydro-5,6-dihydroxy-y,y-carotene	HMDB03071	C40H60O2				53477761		Xanthophylls	Lipids and lipid-like molecules	Prenol lipids	Tetraterpenoids	HMDB0003071,HMDB03071
HMDB0003072	Quinic acid	HMDB03072	C7H12O6	C00296	Quinic_acid		6508	17521	Quinic acids and derivatives	Organic oxygen compounds	Organooxygen compounds	Alcohols and polyols	HMDB0003072,HMDB03072
HMDB0003073	gamma-Linolenic acid	HMDB03073	C18H30O2	C06426	Gamma-Linolenic_acid	386	5280933	28661	Lineolic acids and derivatives	Lipids and lipid-like molecules	Fatty Acyls	Lineolic acids and derivatives	HMDB0003073,HMDB03073
HMDB0003074	Delphinidin	HMDB0130399HMDB03074	C15H11O7	C05908	Delphinidin	3432	128853	28436	7-hydroxyflavonoids	Phenylpropanoids and polyketides	Flavonoids	Hydroxyflavonoids	HMDB0003074,HMDB0130399,HMDB03074
HMDB0003075	Flavone	HMDB03075	C15H10O2	C15608	Flavones	3359	10680	42491	Flavones	Phenylpropanoids and polyketides	Flavonoids	Flavones	HMDB0003075,HMDB03075
HMDB0003080	Leukotriene D4	HMDB0005074HMDB0062494HMDB03080HMDB05074HMDB62494	C25H40N2O6S	C05951	Leukotriene_D4		5280878	28666	Leukotrienes	Lipids and lipid-like molecules	Fatty Acyls	Eicosanoids	HMDB0003080,HMDB0005074,HMDB0062494,HMDB03080,HMDB05074,HMDB62494
HMDB0003081	beta-D-Fucose	HMDB03081	C6H12O5	C02095		3284	439650	27442	Hexoses	Organic oxygen compounds	Organooxygen compounds	Carbohydrates and carbohydrate conjugates	HMDB0003081,HMDB03081
HMDB0003099	1-Methyluric acid	HMDB03099	C6H6N4O3	C16359		2821	69726	68441	Xanthines	Organoheterocyclic compounds	Imidazopyrimidines	Purines and purine derivatives	HMDB0003099,HMDB03099
HMDB0003101	Violaxanthin	HMDB03101	C40H56O4	C08614	Violaxanthin		448438	35288	Xanthophylls	Lipids and lipid-like molecules	Prenol lipids	Tetraterpenoids	HMDB0003101,HMDB03101
HMDB0003112	(3R,3'R,13-cis)-beta,beta-Carotene-3,3'-diol	HMDB03112	C40H56O2				21764392		Xanthophylls	Lipids and lipid-like molecules	Prenol lipids	Tetraterpenoids	HMDB0003112,HMDB03112
HMDB0003114	Neurosporene	HMDB03114	C40H58	C05431	Neurosporene	3591	5280789	16833	Carotenes	Lipids and lipid-like molecules	Prenol lipids	Tetraterpenoids	HMDB0003114,HMDB03114
HMDB0003116	Stanozolol	HMDB0015663HMDB03116HMDB15663	C21H32N2O	C07311	Stanozolol		25249	9249	Estrane steroids	Lipids and lipid-like molecules	Steroids and steroid derivatives	Estrane steroids	HMDB0003116,HMDB0015663,HMDB03116,HMDB15663
HMDB0003119	Benzyl alcohol	HMDB03119	C7H8O	C03485	Benzyl_Alcohol		244	17987	Benzyl alcohols	Benzenoids	Benzene and substituted derivatives	Benzyl alcohols	HMDB0003119,HMDB03119
HMDB0003125	Hydrogen peroxide	HMDB0006491HMDB03125HMDB06491	H2O2	C00027	Hydrogen_peroxide		784	16240	Homogeneous other non-metal compounds	Homogeneous non-metal compounds	Homogeneous other non-metal compounds	Homogeneous other non-metal compounds	HMDB0003125,HMDB0006491,HMDB03125,HMDB06491
HMDB0003128	Cortolone	HMDB03128	C21H34O5	C05481		3175	160499	3899	21-hydroxysteroids	Lipids and lipid-like molecules	Steroids and steroid derivatives	Hydroxysteroids	HMDB0003128,HMDB03128
HMDB0003134	Biocytin	HMDB03134	C16H28N4O4S	C05552	Biocytin		83814	27870	L-alpha-amino acids	Organic acids and derivatives	Carboxylic acids and derivatives	Amino acids, peptides, and analogues	HMDB0003134,HMDB03134
HMDB0003141	Retinoyl b-glucuronide	HMDB03141	C26H36O8	C11061		2280	5281877	28870	Diterpene glycosides	Lipids and lipid-like molecules	Prenol lipids	Terpene glycosides	HMDB0003141,HMDB03141
HMDB0003146	(3R,3'R,9-cis)-beta,beta-Carotene-3,3'-diol	HMDB03146	C40H56O2				21769059	881739	Xanthophylls	Lipids and lipid-like molecules	Prenol lipids	Tetraterpenoids	HMDB0003146,HMDB03146
HMDB0003148	Argininic acid	HMDB03148	C6H13N3O3				160437		Delta amino acids and derivatives	Organic acids and derivatives	Carboxylic acids and derivatives	Amino acids, peptides, and analogues	HMDB0003148,HMDB03148
HMDB0003152	N-Methylnicotinamide	HMDB03152	C7H8N2O		Nicotinyl_methylamide		64950	64399	Nicotinamides	Organoheterocyclic compounds	Pyridines and derivatives	Pyridinecarboxylic acids and derivatives	HMDB0003152,HMDB03152
HMDB0003153	Epigallocatechin gallate	HMDB03153	C22H18O11	C09731	Epigallocatechin_gallate	3550	65064	4806	Catechin gallates	Phenylpropanoids and polyketides	Flavonoids	Flavans	HMDB0003153,HMDB03153
HMDB0003154	Canthaxanthin	HMDB03154	C40H52O2	C08583	Canthaxanthin	3597	5281227	3362	Xanthophylls	Lipids and lipid-like molecules	Prenol lipids	Tetraterpenoids	HMDB0003154,HMDB03154
HMDB0003156	2,3-Butanediol	HMDB0003692HMDB03156HMDB03692	C4H10O2		2,3-Butanediol			62064	1,2-diols	Organic oxygen compounds	Organooxygen compounds	Alcohols and polyols	HMDB0003156,HMDB0003692,HMDB03156,HMDB03692
HMDB0003157	Guanidinosuccinic acid	HMDB03157	C5H9N3O4	C03139		10	439918	17072	Aspartic acid and derivatives	Organic acids and derivatives	Carboxylic acids and derivatives	Amino acids, peptides, and analogues	HMDB0003157,HMDB03157
HMDB0003162	7-Methylhypoxanthine	HMDB03162	C6H6N4O				66089	145737	Hypoxanthines	Organoheterocyclic compounds	Imidazopyrimidines	Purines and purine derivatives	HMDB0003162,HMDB03162
HMDB0003164	Chlorogenic acid	HMDB03164	C16H18O9	C00852	Chlorogenic_acid	3498	1794427	16112	Quinic acids and derivatives	Organic oxygen compounds	Organooxygen compounds	Alcohols and polyols	HMDB0003164,HMDB03164
HMDB0003166	16b-Hydroxystanozolol	HMDB03166	C21H32N2O2				14299609		Estrane steroids	Lipids and lipid-like molecules	Steroids and steroid derivatives	Estrane steroids	HMDB0003166,HMDB03166
HMDB0003173	Petunidin	HMDB0131422HMDB03173	C16H13O7	C08727	Petunidin		441774	75318	3'-O-methylated flavonoids	Phenylpropanoids and polyketides	Flavonoids	O-methylated flavonoids	HMDB0003173,HMDB0131422,HMDB03173
HMDB0003175	15-Keto-prostaglandin E2	HMDB03175	C20H30O5	C04707		2309	5280719	15547	Prostaglandins and related compounds	Lipids and lipid-like molecules	Fatty Acyls	Eicosanoids	HMDB0003175,HMDB03175
HMDB0003178	Heme	HMDB03178	C34H32FeN4O4	C00032	Heme			17627	NA	NA	NA	NA	HMDB0003178,HMDB03178
HMDB0003180	Cortol	HMDB03180	C21H36O5	C05482		3174	246873	3898	21-hydroxysteroids	Lipids and lipid-like molecules	Steroids and steroid derivatives	Hydroxysteroids	HMDB0003180,HMDB03180
HMDB0003192	5-Aminoimidazole-4-carboxamide	HMDB03192	C4H6N4O	C04051		629	9679	2030	Aminoimidazoles	Organoheterocyclic compounds	Azoles	Imidazoles	HMDB0003192,HMDB03192
HMDB0003193	Testosterone glucuronide	HMDB03193	C25H36O8	C11134	Testosterone glucuronide	2794	108192	28835	Steroid glucuronide conjugates	Lipids and lipid-like molecules	Steroids and steroid derivatives	Steroidal glycosides	HMDB0003193,HMDB03193
HMDB0003208	Thromboxane	HMDB03208	C20H40O	C02198	Thromboxane	415	114873	1221363	Thromboxanes	Lipids and lipid-like molecules	Fatty Acyls	Eicosanoids	HMDB0003208,HMDB03208
HMDB0003213	Raffinose	HMDB03213	C18H32O16	C00492	Raffinose		439242	16634	Oligosaccharides	Organic oxygen compounds	Organooxygen compounds	Carbohydrates and carbohydrate conjugates	HMDB0003213,HMDB03213
HMDB0003217	Genistein	HMDB03217	C15H10O5	C06563	Genistein	3398	5280961	28088	Isoflavones	Phenylpropanoids and polyketides	Isoflavonoids	Isoflav-2-enes	HMDB0003217,HMDB03217
HMDB0003218	Withanolide	HMDB03218	C28H38O6						Phosphatidylcholines	Lipids and lipid-like molecules	Glycerophospholipids	Glycerophosphocholines	HMDB0003218,HMDB03218
HMDB0003219	Sedoheptulose	HMDB03219	C7H14O7	C08355	Sedoheptulose		441483	27520	C-glycosyl compounds	Organic oxygen compounds	Organooxygen compounds	Carbohydrates and carbohydrate conjugates	HMDB0003219,HMDB03219
HMDB0003224	Deoxyribose	HMDB03224	C5H10O4	C01801	Deoxyribose	3258	22833604	28816	Pentoses	Organic oxygen compounds	Organooxygen compounds	Carbohydrates and carbohydrate conjugates	HMDB0003224,HMDB03224
HMDB0003227	Methanethiol	HMDB03227	CH4S	C00409	Methanethiol	3204	878	16007	Alkylthiols	Organosulfur compounds	Thiols	Alkylthiols	HMDB0003227,HMDB03227
HMDB0003229	Palmitoleic acid	HMDB0060082HMDB03229HMDB60082	C16H30O2	C08362	Palmitoleic acid	188	445638	28716	Long-chain fatty acids	Lipids and lipid-like molecules	Fatty Acyls	Fatty acids and conjugates	HMDB0003229,HMDB0060082,HMDB03229,HMDB60082
HMDB0003231	Vaccenic acid	HMDB0010377HMDB03231HMDB10377	C18H34O2	C08367	Vaccenic acid	3407	5281127	28727	Long-chain fatty acids	Lipids and lipid-like molecules	Fatty Acyls	Fatty acids and conjugates	HMDB0003231,HMDB0010377,HMDB03231,HMDB10377
HMDB0003233	Lutein	HMDB03233	C40H56O2	C08601	Lutein		5281243	28838	Xanthophylls	Lipids and lipid-like molecules	Prenol lipids	Tetraterpenoids	HMDB0003233,HMDB03233
HMDB0003235	Prostaglandin G2	HMDB0005100HMDB03235HMDB05100	C20H32O6	C05956	Prostaglandin G2	3508	5280883	27647	Prostaglandins and related compounds	Lipids and lipid-like molecules	Fatty Acyls	Eicosanoids	HMDB0003235,HMDB0005100,HMDB03235,HMDB05100
HMDB0003236	Solanidine	HMDB03236	C27H43NO	C06543	Solanidine	3517	65727	28374	Solanidines and derivatives	Lipids and lipid-like molecules	Steroids and steroid derivatives	Steroidal alkaloids	HMDB0003236,HMDB03236
HMDB0003240	(3R,3'R,15-cis)-beta,beta-Carotene-3,3'-diol	HMDB03240	C40H56O2				21769060		Xanthophylls	Lipids and lipid-like molecules	Prenol lipids	Tetraterpenoids	HMDB0003240,HMDB03240
HMDB0003243	Acetoin	HMDB03243	C4H8O2	C00466	Acetoin	103	179	15688	Acyloins	Organic oxygen compounds	Organooxygen compounds	Carbonyl compounds	HMDB0003243,HMDB03243
HMDB0003247	20-Hydroxy-PGE2	HMDB03247	C20H32O6			3814	5283034	137370	Prostaglandins and related compounds	Lipids and lipid-like molecules	Fatty Acyls	Eicosanoids	HMDB0003247,HMDB03247
HMDB0003249	Rutin	HMDB03249	C27H30O16	C05625	Rutin	3677	5280805	28527	Flavonoid-3-O-glycosides	Phenylpropanoids and polyketides	Flavonoids	Flavonoid glycosides	HMDB0003249,HMDB03249
HMDB0003252	Thromboxane B2	HMDB0005070HMDB03252HMDB05070	C20H34O6	C05963	Thromboxane_B2	422	5283137	28728	Thromboxanes	Lipids and lipid-like molecules	Fatty Acyls	Eicosanoids	HMDB0003252,HMDB0005070,HMDB03252,HMDB05070
HMDB0003254	Muramic acid	HMDB03254	C9H17NO7	C06470	Muramic acid	3381	22833605	28118	Sugar acids and derivatives	Organic oxygen compounds	Organooxygen compounds	Carbohydrates and carbohydrate conjugates	HMDB0003254,HMDB03254
HMDB0003255	Amylopectin	HMDB03255	C30H52O26	C00317	Amylopectin	3696	439207	28057	Oligosaccharides	Organic oxygen compounds	Organooxygen compounds	Carbohydrates and carbohydrate conjugates	HMDB0003255,HMDB03255
HMDB0003259	Dihydrocortisol	HMDB0012460HMDB03259HMDB12460	C21H32O5	C05471	5伪-Dihydrocortisol	3173	164838	732	21-hydroxysteroids	Lipids and lipid-like molecules	Steroids and steroid derivatives	Hydroxysteroids	HMDB0003259,HMDB0012460,HMDB03259,HMDB12460
HMDB0003263	Pelargonidin	HMDB0125089HMDB03263	C15H11O5	C05904	Pelargonidin		440832	25863	7-hydroxyflavonoids	Phenylpropanoids and polyketides	Flavonoids	Hydroxyflavonoids	HMDB0003263,HMDB0125089,HMDB03263
HMDB0003265	Hesperidin	HMDB03265	C28H34O15	C09755	Hesperidin	3678	53477767	28775	Flavonoid-7-O-glycosides	Phenylpropanoids and polyketides	Flavonoids	Flavonoid glycosides	HMDB0003265,HMDB03265
HMDB0003269	Nicotinuric acid	HMDB03269	C8H8N2O3	C05380	Niacin	1499	68499	7563	N-acyl-alpha amino acids	Organic acids and derivatives	Carboxylic acids and derivatives	Amino acids, peptides, and analogues	HMDB0003269,HMDB03269
HMDB0003276	Hydrogen sulfide	HMDB03276	H2S	C00283	Hydrogen_sulfide	3193	402	16136	Other non-metal sulfides	Homogeneous non-metal compounds	Other non-metal organides	Other non-metal sulfides	HMDB0003276,HMDB03276
HMDB0003282	1-Methylguanine	HMDB03282	C6H7N5O	C04152	Methylguanine	3778	70315	21803	6-oxopurines	Organoheterocyclic compounds	Imidazopyrimidines	Purines and purine derivatives	HMDB0003282,HMDB03282
HMDB0003288	Selenocysteine	HMDB03288	C3H7NO2Se	C05688	Selenocysteine	3292	25076	16633	L-alpha-amino acids	Organic acids and derivatives	Carboxylic acids and derivatives	Amino acids, peptides, and analogues	HMDB0003288,HMDB03288
HMDB0003290	Gulonic acid	HMDB03290	C6H12O7	C00800		344	152304	87753	Medium-chain hydroxy acids and derivatives	Organic acids and derivatives	Hydroxy acids and derivatives	Medium-chain hydroxy acids and derivatives	HMDB0003290,HMDB03290
HMDB0003306	Phloretin	HMDB03306	C15H14O5	C00774	Phloretin	3405	4788	17276	2'-Hydroxy-dihydrochalcones	Phenylpropanoids and polyketides	Linear 1,3-diarylpropanoids	Chalcones and dihydrochalcones	HMDB0003306,HMDB03306
HMDB0003312	Daidzein	HMDB03312	C15H10O4	C10208	Daidzein		5281708	28197	Isoflavones	Phenylpropanoids and polyketides	Isoflavonoids	Isoflav-2-enes	HMDB0003312,HMDB03312
HMDB0003315	Cyclohexanone	HMDB03315	C6H10O	C00414	Cyclohexanone		7967	17854	Cyclic ketones	Organic oxygen compounds	Organooxygen compounds	Carbonyl compounds	HMDB0003315,HMDB03315
HMDB0003318	4b-Hydroxystanozolol	HMDB03318	C21H32N2O2						1,2-diacylglycerols	Lipids and lipid-like molecules	Glycerolipids	Diradylglycerols	HMDB0003318,HMDB03318
HMDB0003320	Indole-3-carboxylic acid	HMDB03320	C9H7NO2	C19837	Structural scheduling of synthetic cannabinoids	3795	69867	24809	Indolecarboxylic acids and derivatives	Organoheterocyclic compounds	Indoles and derivatives	Indolecarboxylic acids and derivatives	HMDB0003320,HMDB03320
HMDB0003323	Biotripyrrin-a	HMDB03323	C25H27N3O6			6881	10298558		Substituted pyrroles	Organoheterocyclic compounds	Pyrroles	Substituted pyrroles	HMDB0003323,HMDB03323
HMDB0003324	Biotripyrrin-b	HMDB03324	C25H27N3O6				131750328		Dipyrrins	Organoheterocyclic compounds	Pyrroles	Substituted pyrroles	HMDB0003324,HMDB03324
[truncated: 216,109+ more rows]
