# Supplementary material for: Multi-Modal Metabolomics Deciphers Pan-Cancer Metabolic Landscapes and Spatial-Niche-Specific Alternations
Source: Metabolites. 2026 Feb 13;16(2):129. doi: 10.3390/metabo16020129 (PMC12943330; doi:10.3390/metabo16020129)
Supplement: Supplementary file 1 [file metabolites-16-00129-s001.zip › Supplementary_Table_S4.xlsx]

## Sheet: final_merged
		Bulk_metabolomics				Spatial_metabolomics
Metabolite_name	Type	Up	Down	No_change	No_detect	Is_significant	No_change	No_detect	Accession	Secondary_accessions	Merged_assession	Super_class	Class	Sub_class	Direct_parent
Glycerophosphocholine	Bulk-cancer-specific | SMM_1	Kidney	Breast	Ovarian	Brain	Kidney; Stomach		HNSCC; Breast; Brain; Ovarian	HMDB0000086	HMDB0000049HMDB00049HMDB00086	HMDB0000086,HMDB0000049,HMDB00049,HMDB00086	Lipids and lipid-like molecules	Glycerophospholipids	Glycerophosphocholines	Glycerophosphocholines
Heme	Bulk-cancer-specific | SMM_1	Kidney		Breast	Brain; Ovarian	Kidney; Stomach		HNSCC; Breast; Brain; Ovarian	HMDB0003178	HMDB03178	HMDB0003178,HMDB03178	NA	NA	NA	NA
L-Glutamine	BMM_4 | SMM_2	Kidney; Ovarian	Breast	Brain		HNSCC; Ovarian		Breast; Brain; Kidney; Stomach	HMDB0000641	HMDB00641	HMDB0000641,HMDB00641	Organic acids and derivatives	Carboxylic acids and derivatives	Amino acids, peptides, and analogues	L-alpha-amino acids
Malic acid	BMM_4 | SMM_2	Breast; Ovarian	Kidney	Brain		HNSCC; Ovarian		Breast; Brain; Kidney; Stomach	HMDB0000156	HMDB0000744HMDB00156HMDB00744	HMDB0000156,HMDB0000744,HMDB00156,HMDB00744	Organic acids and derivatives	Hydroxy acids and derivatives	Beta hydroxy acids and derivatives	Beta hydroxy acids and derivatives
PC(18:1(9Z)/18:1(9Z))	Bulk-cancer-specific | SMM_3		Brain		Breast; Kidney; Ovarian	Brain; Stomach		HNSCC; Breast; Kidney; Ovarian	HMDB0000593	HMDB0008104HMDB00593HMDB0062690HMDB08104HMDB62690	HMDB0000593,HMDB0008104,HMDB00593,HMDB0062690,HMDB08104,HMDB62690	Lipids and lipid-like molecules	Glycerophospholipids	Glycerophosphocholines	Phosphatidylcholines
PC(P-16:0/18:1(11Z))	Bulk-cancer-specific | SMM_4		Brain		Breast; Kidney; Ovarian	Breast; Kidney		HNSCC; Brain; Ovarian; Stomach	HMDB0011209	HMDB11209	HMDB0011209,HMDB11209	Lipids and lipid-like molecules	Glycerophospholipids	Glycerophosphocholines	1-(1Z-alkenyl),2-acyl-glycerophosphocholines
PC(14:0/20:2(11Z,14Z))	Bulk-cancer-specific | SMM_3		Brain		Breast; Kidney; Ovarian	Brain; Stomach		HNSCC; Breast; Kidney; Ovarian	HMDB0007880	HMDB07880	HMDB0007880,HMDB07880	Lipids and lipid-like molecules	Glycerophospholipids	Glycerophosphocholines	Phosphatidylcholines
PC(16:0/22:4(7Z,10Z,13Z,16Z))	Bulk-cancer-specific | SMM_3		Brain		Breast; Kidney; Ovarian	Brain; Stomach		HNSCC; Breast; Kidney; Ovarian	HMDB0007988	HMDB07988	HMDB0007988,HMDB07988	Lipids and lipid-like molecules	Glycerophospholipids	Glycerophosphocholines	Phosphatidylcholines
TG(16:0/18:2(9Z,12Z)/18:2(9Z,12Z))	Bulk-cancer-specific | SMM_4	Brain			Breast; Kidney; Ovarian	Breast; Kidney		HNSCC; Brain; Ovarian; Stomach	HMDB0005390	HMDB05390	HMDB0005390,HMDB05390	Lipids and lipid-like molecules	Glycerolipids	Triradylcglycerols	Triacylglycerols
LysoPC(18:2(9Z,12Z)/0:0)	Bulk-cancer-specific | SMM_3		Kidney	Breast	Brain; Ovarian	Breast; Stomach		HNSCC; Brain; Kidney; Ovarian	HMDB0010386	HMDB0061692HMDB10386HMDB61692	HMDB0010386,HMDB0061692,HMDB10386,HMDB61692	Lipids and lipid-like molecules	Glycerophospholipids	Glycerophosphocholines	1-acyl-sn-glycero-3-phosphocholines
Palmitoylcarnitine	Bulk-cancer-specific | SMM_3	Breast; Kidney			Brain; Ovarian	Breast; Brain; Kidney; Stomach		HNSCC; Ovarian	HMDB0000222	HMDB0000846HMDB00222HMDB00846	HMDB0000222,HMDB0000846,HMDB00222,HMDB00846	Lipids and lipid-like molecules	Fatty Acyls	Fatty acid esters	Acyl carnitines
Oleoylcarnitine	Bulk-cancer-specific | SMM_3	Breast; Kidney			Brain; Ovarian	Breast; Brain; Kidney; Stomach		HNSCC; Ovarian	HMDB0005065	HMDB0062772HMDB05065HMDB62772	HMDB0005065,HMDB0062772,HMDB05065,HMDB62772	Lipids and lipid-like molecules	Fatty Acyls	Fatty acid esters	Acyl carnitines
Stearoylcarnitine	Bulk-cancer-specific | SMM_3	Breast; Kidney		Ovarian	Brain	Brain; Kidney; Stomach		HNSCC; Breast; Ovarian	HMDB0000848	HMDB0062532HMDB00848HMDB62532	HMDB0000848,HMDB0062532,HMDB00848,HMDB62532	Lipids and lipid-like molecules	Fatty Acyls	Fatty acid esters	Acyl carnitines
LysoPC(16:0/0:0)	Bulk-cancer-specific | SMM_3	Breast	Kidney		Brain; Ovarian	Brain; Kidney; Stomach		HNSCC; Breast; Ovarian	HMDB0010382	HMDB0062541HMDB10382HMDB62541	HMDB0010382,HMDB0062541,HMDB10382,HMDB62541	Lipids and lipid-like molecules	Glycerophospholipids	Glycerophosphocholines	1-acyl-sn-glycero-3-phosphocholines
Inosine	BMM_4 | Spatial-other	Kidney; Ovarian	Breast		Brain	Ovarian; Stomach	HNSCC	Breast; Brain; Kidney	HMDB0000195	HMDB00195	HMDB0000195,HMDB00195	Nucleosides, nucleotides, and analogues	Purine nucleosides	Purine nucleosides	Purine nucleosides
PC(14:0/16:0)	Bulk-cancer-specific | Spatial-cancer-specific	Kidney	Brain		Breast; Ovarian	Brain		HNSCC; Breast; Kidney; Ovarian; Stomach	HMDB0007869	HMDB07869	HMDB0007869,HMDB07869	Lipids and lipid-like molecules	Glycerophospholipids	Glycerophosphocholines	Phosphatidylcholines
LysoPC(22:6(4Z,7Z,10Z,13Z,16Z,19Z)/0:0)	Bulk-cancer-specific | Spatial-cancer-specific		Brain		Breast; Kidney; Ovarian	Brain		HNSCC; Breast; Kidney; Ovarian; Stomach	HMDB0010404	HMDB10404	HMDB0010404,HMDB10404	Lipids and lipid-like molecules	Glycerophospholipids	Glycerophosphocholines	1-acyl-sn-glycero-3-phosphocholines
LysoPC(O-18:0/0:0)	Bulk-cancer-specific | Spatial-cancer-specific	Brain			Breast; Kidney; Ovarian	Brain		HNSCC; Breast; Kidney; Ovarian; Stomach	HMDB0011149	HMDB0062689HMDB11149HMDB62689	HMDB0011149,HMDB0062689,HMDB11149,HMDB62689	Lipids and lipid-like molecules	Glycerophospholipids	Glycerophosphocholines	Monoalkylglycerophosphocholines
Adenosine	BMM_4 | Spatial-cancer-specific	Breast; Ovarian	Kidney		Brain	Ovarian		HNSCC; Breast; Brain; Kidney; Stomach	HMDB0000050	HMDB0004401HMDB0004402HMDB0004421HMDB00050HMDB04401HMDB04402HMDB04421	HMDB0000050,HMDB0004401,HMDB0004402,HMDB0004421,HMDB00050,HMDB04401,HMDB04402,HMDB04421	Nucleosides, nucleotides, and analogues	Purine nucleosides	Purine nucleosides	Purine nucleosides
N-Acetyl-L-aspartic acid	BMM_4 | Spatial-cancer-specific	Ovarian	Kidney	Breast; Brain		Ovarian		HNSCC; Breast; Brain; Kidney; Stomach	HMDB0000812	HMDB00812	HMDB0000812,HMDB00812	Organic acids and derivatives	Carboxylic acids and derivatives	Amino acids, peptides, and analogues	Aspartic acid and derivatives
Uridine	Bulk-cancer-specific | Spatial-cancer-specific	Kidney; Ovarian		Breast	Brain	Ovarian	HNSCC	Breast; Brain; Kidney; Stomach	HMDB0000296	HMDB00296	HMDB0000296,HMDB00296	Nucleosides, nucleotides, and analogues	Pyrimidine nucleosides	Pyrimidine nucleosides	Pyrimidine nucleosides
D-Sedoheptulose 7-phosphate	Bulk-cancer-specific | Spatial-cancer-specific	Kidney		Breast	Brain; Ovarian	Kidney		HNSCC; Breast; Brain; Ovarian; Stomach	HMDB0001068	HMDB0062754HMDB01068HMDB62754	HMDB0001068,HMDB0062754,HMDB01068,HMDB62754	Organic oxygen compounds	Organooxygen compounds	Carbohydrates and carbohydrate conjugates	Hexose phosphates
LysoPC(18:0/0:0)	Bulk-cancer-specific | SMM_3	Breast	Kidney		Brain; Ovarian	Brain; Stomach		HNSCC; Breast; Kidney; Ovarian	HMDB0010384	HMDB0094688HMDB10384HMDB94688	HMDB0010384,HMDB0094688,HMDB10384,HMDB94688	Lipids and lipid-like molecules	Glycerophospholipids	Glycerophosphocholines	1-acyl-sn-glycero-3-phosphocholines
LysoPC(18:1(9Z)/0:0)	Bulk-cancer-specific | SMM_3	Breast	Kidney		Brain; Ovarian	Brain; Stomach	Kidney	HNSCC; Breast; Ovarian	HMDB0002815	HMDB02815	HMDB0002815,HMDB02815	Lipids and lipid-like molecules	Glycerophospholipids	Glycerophosphocholines	1-acyl-sn-glycero-3-phosphocholines
PC(16:0/16:0)	Bulk-cancer-specific | SMM_3	Kidney			Breast; Brain; Ovarian	Brain; Stomach		HNSCC; Breast; Kidney; Ovarian	HMDB0000564	HMDB0000804HMDB0005250HMDB0007968HMDB00564HMDB00804HMDB05250HMDB07968	HMDB0000564,HMDB0000804,HMDB0005250,HMDB0007968,HMDB00564,HMDB00804,HMDB05250,HMDB07968	Lipids and lipid-like molecules	Glycerophospholipids	Glycerophosphocholines	Phosphatidylcholines
SM(d18:0/24:1(15Z))	Bulk-cancer-specific | SMM_3		Brain		Breast; Kidney; Ovarian	Kidney; Stomach		HNSCC; Breast; Brain; Ovarian	HMDB0012095	HMDB12095	HMDB0012095,HMDB12095	Lipids and lipid-like molecules	Sphingolipids	Phosphosphingolipids	Phosphosphingolipids
Dihomo-gamma-linolenic acid	Bulk-cancer-specific | SMM_2	Breast		Kidney	Brain; Ovarian	HNSCC; Ovarian		Breast; Brain; Kidney; Stomach	HMDB0002925	HMDB0006735HMDB02925HMDB06735	HMDB0002925,HMDB0006735,HMDB02925,HMDB06735	Lipids and lipid-like molecules	Fatty Acyls	Fatty acids and conjugates	Long-chain fatty acids
Eicosadienoic acid	Bulk-cancer-specific | SMM_2	Breast; Kidney			Brain; Ovarian	HNSCC; Ovarian		Breast; Brain; Kidney; Stomach	HMDB0005060	HMDB05060	HMDB0005060,HMDB05060	Lipids and lipid-like molecules	Fatty Acyls	Fatty acids and conjugates	Long-chain fatty acids
Eicosapentaenoic acid	Bulk-cancer-specific | SMM_2	Breast	Kidney		Brain; Ovarian	HNSCC; Ovarian		Breast; Brain; Kidney; Stomach	HMDB0001999	HMDB01999	HMDB0001999,HMDB01999	Lipids and lipid-like molecules	Fatty Acyls	Fatty acids and conjugates	Long-chain fatty acids
Linoleic acid	Bulk-cancer-specific | SMM_2		Brain; Kidney	Breast	Ovarian	HNSCC; Ovarian		Breast; Brain; Kidney; Stomach	HMDB0000673	HMDB00673	HMDB0000673,HMDB00673	Lipids and lipid-like molecules	Fatty Acyls	Lineolic acids and derivatives	Lineolic acids and derivatives
N-Acetylserine	Bulk-cancer-specific | SMM_2	Breast		Kidney	Brain; Ovarian	HNSCC; Ovarian		Breast; Brain; Kidney; Stomach	HMDB0002931	HMDB02931	HMDB0002931,HMDB02931	Organic acids and derivatives	Carboxylic acids and derivatives	Amino acids, peptides, and analogues	N-acyl-L-alpha-amino acids
PS(18:0/18:1(9Z))	Bulk-cancer-specific | SMM_2	Kidney	Brain		Breast; Ovarian	HNSCC; Ovarian		Breast; Brain; Kidney; Stomach	HMDB0010163	HMDB10163	HMDB0010163,HMDB10163	Lipids and lipid-like molecules	Glycerophospholipids	Glycerophosphoserines	Phosphatidylserines
PS(18:0/18:2(9Z,12Z))	Bulk-cancer-specific | SMM_2		Brain		Breast; Kidney; Ovarian	HNSCC; Ovarian		Breast; Brain; Kidney; Stomach	HMDB0012380	HMDB12380	HMDB0012380,HMDB12380	Lipids and lipid-like molecules	Glycerophospholipids	Glycerophosphoserines	Phosphatidylserines
PC(16:0/18:1(11Z))	Bulk-cancer-specific | SMM_1		Brain		Breast; Kidney; Ovarian	Breast; Kidney		HNSCC; Brain; Ovarian; Stomach	HMDB0007971	HMDB07971	HMDB0007971,HMDB07971	Lipids and lipid-like molecules	Glycerophospholipids	Glycerophosphocholines	Phosphatidylcholines
PE(P-16:0/22:6(4Z,7Z,10Z,13Z,16Z,19Z))	Bulk-cancer-specific | SMM_1		Brain		Breast; Kidney; Ovarian	Breast; Kidney	Ovarian	HNSCC; Brain; Stomach	HMDB0005780	HMDB0011361HMDB05780HMDB11361	HMDB0005780,HMDB0011361,HMDB05780,HMDB11361	Lipids and lipid-like molecules	Glycerophospholipids	Glycerophosphoethanolamines	1-(1Z-alkenyl),2-acylglycerophosphoethanolamines
L-Aspartic acid	BMM_4 | Spatial-cancer-specific	Breast; Ovarian	Brain; Kidney			HNSCC	Ovarian	Breast; Brain; Kidney; Stomach	HMDB0000191	HMDB00191	HMDB0000191,HMDB00191	Organic acids and derivatives	Carboxylic acids and derivatives	Amino acids, peptides, and analogues	Aspartic acid and derivatives
Taurine	Bulk-cancer-specific | Spatial-other	Breast; Kidney		Ovarian	Brain	HNSCC; Ovarian		Breast; Brain; Kidney; Stomach	HMDB0000251	HMDB00251	HMDB0000251,HMDB00251	Organic acids and derivatives	Organic sulfonic acids and derivatives	Organosulfonic acids and derivatives	Organosulfonic acids
PG(18:1(11Z)/22:6(4Z,7Z,10Z,13Z,16Z,19Z))	Bulk-cancer-specific | Spatial-other	Brain			Breast; Kidney; Ovarian	Breast; Ovarian; Stomach		HNSCC; Brain; Kidney	HMDB0010629	HMDB10629	HMDB0010629,HMDB10629	Lipids and lipid-like molecules	Glycerophospholipids	Glycerophosphoglycerols	Phosphatidylglycerols
PC(14:0/22:6(4Z,7Z,10Z,13Z,16Z,19Z))	Bulk-cancer-specific | Spatial-other		Brain		Breast; Kidney; Ovarian	Ovarian; Stomach		HNSCC; Breast; Brain; Kidney	HMDB0007892	HMDB07892	HMDB0007892,HMDB07892	Lipids and lipid-like molecules	Glycerophospholipids	Glycerophosphocholines	Phosphatidylcholines
Docosahexaenoic acid	BMM_4 | SMM_2	Breast	Brain; Kidney		Ovarian	HNSCC; Ovarian		Breast; Brain; Kidney; Stomach	HMDB0002183	HMDB0062579HMDB02183HMDB62579	HMDB0002183,HMDB0062579,HMDB02183,HMDB62579	Lipids and lipid-like molecules	Fatty Acyls	Fatty acids and conjugates	Very long-chain fatty acids
Stearic acid	BMM_4 | SMM_2	Kidney	Breast; Brain		Ovarian	HNSCC; Ovarian		Breast; Brain; Kidney; Stomach	HMDB0000827	HMDB00827	HMDB0000827,HMDB00827	Lipids and lipid-like molecules	Fatty Acyls	Fatty acids and conjugates	Long-chain fatty acids
Creatine	BMM_4	Kidney; Ovarian	Breast		Brain				HMDB0000064	HMDB00064	HMDB0000064,HMDB00064	Organic acids and derivatives	Carboxylic acids and derivatives	Amino acids, peptides, and analogues	Alpha amino acids and derivatives
Cholesterol	BMM_4	Kidney	Breast; Brain		Ovarian				HMDB0000067	HMDB0000507HMDB00067HMDB00507HMDB0062453HMDB62453	HMDB0000067,HMDB0000507,HMDB00067,HMDB00507,HMDB0062453,HMDB62453	Lipids and lipid-like molecules	Steroids and steroid derivatives	Cholestane steroids	Cholesterols and derivatives
L-Proline	BMM_4	Breast; Ovarian	Kidney	Brain					HMDB0000162	HMDB00162	HMDB0000162,HMDB00162	Organic acids and derivatives	Carboxylic acids and derivatives	Amino acids, peptides, and analogues	Proline and derivatives
L-Lysine	BMM_4	Ovarian	Breast; Brain	Kidney					HMDB0000182	HMDB00182HMDB0062809HMDB62809	HMDB0000182,HMDB00182,HMDB0062809,HMDB62809	Organic acids and derivatives	Carboxylic acids and derivatives	Amino acids, peptides, and analogues	L-alpha-amino acids
L-Lactic acid	BMM_4	Breast; Kidney	Brain	Ovarian					HMDB0000190	HMDB0003328HMDB00190HMDB0062492HMDB03328HMDB62492	HMDB0000190,HMDB0003328,HMDB00190,HMDB0062492,HMDB03328,HMDB62492	Organic acids and derivatives	Hydroxy acids and derivatives	Alpha hydroxy acids and derivatives	Alpha hydroxy acids and derivatives
Pantothenic acid	BMM_4	Breast	Brain; Kidney	Ovarian					HMDB0000210	HMDB00210HMDB0062717HMDB62717	HMDB0000210,HMDB00210,HMDB0062717,HMDB62717	Organic oxygen compounds	Organooxygen compounds	Alcohols and polyols	Secondary alcohols
Sorbitol	BMM_4	Breast; Brain	Kidney		Ovarian				HMDB0000247	HMDB00247	HMDB0000247,HMDB00247	Organic oxygen compounds	Organooxygen compounds	Carbohydrates and carbohydrate conjugates	Sugar alcohols
Xanthosine	BMM_4	Breast; Ovarian	Kidney		Brain				HMDB0000299	HMDB00299	HMDB0000299,HMDB00299	Nucleosides, nucleotides, and analogues	Purine nucleosides	Purine nucleosides	Purine nucleosides
Creatinine	BMM_4	Ovarian	Breast; Brain; Kidney						HMDB0000562	HMDB00562	HMDB0000562,HMDB00562	Organic acids and derivatives	Carboxylic acids and derivatives	Amino acids, peptides, and analogues	Alpha amino acids and derivatives
L-Cysteine	BMM_4	Breast	Brain; Kidney		Ovarian				HMDB0000574	HMDB00574	HMDB0000574,HMDB00574	Organic acids and derivatives	Carboxylic acids and derivatives	Amino acids, peptides, and analogues	Cysteine and derivatives
D-Fructose	BMM_4	Breast; Kidney	Brain		Ovarian				HMDB0000660	HMDB00660	HMDB0000660,HMDB00660	Organic oxygen compounds	Organooxygen compounds	Carbohydrates and carbohydrate conjugates	C-glycosyl compounds
1-Methyladenosine	BMM_4	Breast; Ovarian	Kidney		Brain				HMDB0003331	HMDB03331	HMDB0003331,HMDB03331	Nucleosides, nucleotides, and analogues	Purine nucleosides	Purine nucleosides	Purine nucleosides
D-Glutamic acid	BMM_4	Breast; Kidney; Ovarian	Brain						HMDB0003339	HMDB03339	HMDB0003339,HMDB03339	Organic acids and derivatives	Carboxylic acids and derivatives	Amino acids, peptides, and analogues	Glutamic acid and derivatives
Fumaric acid	BMM_3 | Spatial-cancer-specific		Kidney	Breast; Brain; Ovarian		HNSCC		Breast; Brain; Kidney; Ovarian; Stomach	HMDB0000134	HMDB00134	HMDB0000134,HMDB00134	Organic acids and derivatives	Carboxylic acids and derivatives	Dicarboxylic acids and derivatives	Dicarboxylic acids and derivatives
L-Phenylalanine	BMM_3		Breast	Kidney; Brain; Ovarian					HMDB0000159	HMDB0000612HMDB00159HMDB00612	HMDB0000159,HMDB0000612,HMDB00159,HMDB00612	Organic acids and derivatives	Carboxylic acids and derivatives	Amino acids, peptides, and analogues	Phenylalanine and derivatives
L-Valine	BMM_3		Brain	Breast; Kidney; Ovarian					HMDB0000883	HMDB0034366HMDB00883HMDB34366	HMDB0000883,HMDB0034366,HMDB00883,HMDB34366	Organic acids and derivatives	Carboxylic acids and derivatives	Amino acids, peptides, and analogues	Valine and derivatives
Adenine	BMM_3		Kidney	Breast; Brain; Ovarian					HMDB0000034	HMDB00034	HMDB0000034,HMDB00034	Organoheterocyclic compounds	Imidazopyrimidines	Purines and purine derivatives	6-aminopurines
myo-Inositol	BMM_3		Kidney	Breast; Brain; Ovarian					HMDB0000211	HMDB0002256HMDB00211HMDB02256	HMDB0000211,HMDB0002256,HMDB00211,HMDB02256	Organic oxygen compounds	Organooxygen compounds	Alcohols and polyols	Cyclohexanols
L-Tyrosine	BMM_2		Breast; Kidney	Brain; Ovarian					HMDB0000158	HMDB0000647HMDB00158HMDB00647	HMDB0000158,HMDB0000647,HMDB00158,HMDB00647	Organic acids and derivatives	Carboxylic acids and derivatives	Amino acids, peptides, and analogues	Tyrosine and derivatives
L-Isoleucine	BMM_2		Breast; Brain; Kidney	Ovarian					HMDB0000172	HMDB00172	HMDB0000172,HMDB00172	Organic acids and derivatives	Carboxylic acids and derivatives	Amino acids, peptides, and analogues	Isoleucine and derivatives
L-Methionine	BMM_2		Breast; Brain; Kidney	Ovarian					HMDB0000696	HMDB00696	HMDB0000696,HMDB00696	Organic acids and derivatives	Carboxylic acids and derivatives	Amino acids, peptides, and analogues	Methionine and derivatives
Glyceric acid	BMM_2		Brain; Kidney	Breast; Ovarian					HMDB0000139	HMDB00139HMDB0031818	HMDB0000139,HMDB00139,HMDB0031818	Organic oxygen compounds	Organooxygen compounds	Carbohydrates and carbohydrate conjugates	Sugar acids and derivatives
Citric acid	BMM_1	Breast; Brain; Kidney; Ovarian							HMDB0000094	HMDB00094	HMDB0000094,HMDB00094	Organic acids and derivatives	Carboxylic acids and derivatives	Tricarboxylic acids and derivatives	Tricarboxylic acids and derivatives
Cytidine monophosphate	BMM_1	Breast; Kidney; Ovarian			Brain				HMDB0000095	HMDB00095	HMDB0000095,HMDB00095	Nucleosides, nucleotides, and analogues	Pyrimidine nucleotides	Pyrimidine ribonucleotides	Pyrimidine ribonucleoside monophosphates
Guanine	BMM_1	Breast; Kidney; Ovarian			Brain				HMDB0000132	HMDB00132	HMDB0000132,HMDB00132	Organoheterocyclic compounds	Imidazopyrimidines	Purines and purine derivatives	Purines and purine derivatives
D-Maltose	BMM_1	Breast; Brain; Kidney			Ovarian				HMDB0000163	HMDB00163	HMDB0000163,HMDB00163	Organic oxygen compounds	Organooxygen compounds	Carbohydrates and carbohydrate conjugates	O-glycosyl compounds
D-2-Hydroxyglutaric acid	BMM_1	Breast; Kidney		Brain; Ovarian					HMDB0000606	HMDB0002323HMDB00606HMDB02323	HMDB0000606,HMDB0002323,HMDB00606,HMDB02323	Organic acids and derivatives	Hydroxy acids and derivatives	Short-chain hydroxy acids and derivatives	Short-chain hydroxy acids and derivatives
L-Kynurenine	BMM_1	Breast; Kidney; Ovarian			Brain				HMDB0000684	HMDB0000183HMDB00183HMDB00684	HMDB0000684,HMDB0000183,HMDB00183,HMDB00684	Organic oxygen compounds	Organooxygen compounds	Carbonyl compounds	Alkyl-phenylketones
1-Methylnicotinamide	BMM_1	Breast; Kidney; Ovarian			Brain				HMDB0000699	HMDB00699	HMDB0000699,HMDB00699	Organoheterocyclic compounds	Pyridines and derivatives	Pyridinecarboxylic acids and derivatives	Nicotinamides
Butyrylcarnitine	BMM_1	Breast; Kidney; Ovarian			Brain				HMDB0002013	HMDB0062510HMDB02013HMDB62510	HMDB0002013,HMDB0062510,HMDB02013,HMDB62510	Lipids and lipid-like molecules	Fatty Acyls	Fatty acid esters	Acyl carnitines
PC(16:0/18:3(6Z,9Z,12Z))	SMM_4				Breast; Brain; Kidney; Ovarian	Breast; Kidney		HNSCC; Brain; Ovarian; Stomach	HMDB0007974	HMDB07974	HMDB0007974,HMDB07974	Lipids and lipid-like molecules	Glycerophospholipids	Glycerophosphocholines	Phosphatidylcholines
PC(18:3(9Z,12Z,15Z)/P-18:0)	SMM_4				Breast; Brain; Kidney; Ovarian	Breast; Kidney		HNSCC; Brain; Ovarian; Stomach	HMDB0008226	HMDB08226	HMDB0008226,HMDB08226	Lipids and lipid-like molecules	Glycerophospholipids	Glycerophosphocholines	1-acyl,2-(1Z-alkenyl)-glycerophosphocholines
PC(20:3(5Z,8Z,11Z)/P-18:1(11Z))	SMM_4				Breast; Brain; Kidney; Ovarian	Breast; Kidney		HNSCC; Brain; Ovarian; Stomach	HMDB0008392	HMDB08392	HMDB0008392,HMDB08392	Lipids and lipid-like molecules	Glycerophospholipids	Glycerophosphocholines	1-acyl,2-(1Z-alkenyl)-glycerophosphocholines
PC(O-16:1(9Z)/18:0)	SMM_4				Breast; Brain; Kidney; Ovarian	Breast; Kidney		HNSCC; Brain; Ovarian; Stomach	HMDB0013412	HMDB13412	HMDB0013412,HMDB13412	Lipids and lipid-like molecules	Glycerophospholipids	Glycerophosphocholines	1-alkyl,2-acylglycero-3-phosphocholines
PC(P-18:0/20:5(5Z,8Z,11Z,14Z,17Z))	SMM_4				Breast; Brain; Kidney; Ovarian	Breast; Kidney		HNSCC; Brain; Ovarian; Stomach	HMDB0011255	HMDB11255	HMDB0011255,HMDB11255	Lipids and lipid-like molecules	Glycerophospholipids	Glycerophosphocholines	1-(1Z-alkenyl),2-acyl-glycerophosphocholines
PC(P-18:1(11Z)/18:3(9Z,12Z,15Z))	SMM_4				Breast; Brain; Kidney; Ovarian	Breast; Kidney		HNSCC; Brain; Ovarian; Stomach	HMDB0011279	HMDB11279	HMDB0011279,HMDB11279	Lipids and lipid-like molecules	Glycerophospholipids	Glycerophosphocholines	1-(1Z-alkenyl),2-acyl-glycerophosphocholines
SM(d18:1/22:0)	SMM_4				Breast; Brain; Kidney; Ovarian	Breast; Kidney		HNSCC; Brain; Ovarian; Stomach	HMDB0012103	HMDB12103	HMDB0012103,HMDB12103	Lipids and lipid-like molecules	Sphingolipids	Phosphosphingolipids	Phosphosphingolipids
TG(16:0/18:0/18:3(6Z,9Z,12Z))	SMM_4				Breast; Brain; Kidney; Ovarian	Breast; Kidney		HNSCC; Brain; Ovarian; Stomach	HMDB0043927	HMDB43927	HMDB0043927,HMDB43927	Lipids and lipid-like molecules	Glycerolipids	Triradylcglycerols	Triacylglycerols
TG(16:0/18:1(11Z)/18:1(9Z))	SMM_4				Breast; Brain; Kidney; Ovarian	Breast; Kidney		HNSCC; Brain; Ovarian; Stomach	HMDB0044089	HMDB44089	HMDB0044089,HMDB44089	Lipids and lipid-like molecules	Glycerolipids	Triradylcglycerols	Triacylglycerols
TG(18:1(11Z)/14:0/18:1(9Z))	SMM_4				Breast; Brain; Kidney; Ovarian	Breast; Kidney		HNSCC; Brain; Ovarian; Stomach	HMDB0010435	HMDB10435	HMDB0010435,HMDB10435	Lipids and lipid-like molecules	Glycerolipids	Triradylcglycerols	Triacylglycerols
TG(18:1(9Z)/18:0/18:2(9Z,12Z))	SMM_4				Breast; Brain; Kidney; Ovarian	Breast; Kidney		HNSCC; Brain; Ovarian; Stomach	HMDB0049766	HMDB49766	HMDB0049766,HMDB49766	Lipids and lipid-like molecules	Glycerolipids	Triradylcglycerols	Triacylglycerols
TG(20:0/14:1(9Z)/20:4(5Z,8Z,11Z,14Z))	SMM_4				Breast; Brain; Kidney; Ovarian	Breast; Kidney		HNSCC; Brain; Ovarian; Stomach	HMDB0045674	HMDB45674	HMDB0045674,HMDB45674	Lipids and lipid-like molecules	Glycerolipids	Triradylcglycerols	Triacylglycerols
TG(20:0/16:0/14:1(9Z))	SMM_4				Breast; Brain; Kidney; Ovarian	Breast; Kidney		HNSCC; Brain; Ovarian; Stomach	HMDB0045532	HMDB45532	HMDB0045532,HMDB45532	Lipids and lipid-like molecules	Glycerolipids	Triradylcglycerols	Triacylglycerols
TG(20:1(11Z)/18:2(9Z,12Z)/18:2(9Z,12Z))	SMM_4				Breast; Brain; Kidney; Ovarian	Breast; Kidney		HNSCC; Brain; Ovarian; Stomach	HMDB0050589	HMDB50589	HMDB0050589,HMDB50589	Lipids and lipid-like molecules	Glycerolipids	Triradylcglycerols	Triacylglycerols
Docosa-4,7,10,13,16-pentaenoyl carnitine	SMM_3				Breast; Brain; Kidney; Ovarian	Breast; Brain; Kidney; Stomach		HNSCC; Ovarian	HMDB0006321	HMDB0006493HMDB06321HMDB06493	HMDB0006321,HMDB0006493,HMDB06321,HMDB06493	Lipids and lipid-like molecules	Fatty Acyls	Fatty acid esters	Acyl carnitines
Linoelaidylcarnitine	SMM_3				Breast; Brain; Kidney; Ovarian	Breast; Stomach	Kidney	HNSCC; Brain; Ovarian	HMDB0006461	HMDB06461	HMDB0006461,HMDB06461	Lipids and lipid-like molecules	Fatty Acyls	Fatty acid esters	Acyl carnitines
LysoPC(P-16:0/0:0)	SMM_3				Breast; Brain; Kidney; Ovarian	Brain; Stomach		HNSCC; Breast; Kidney; Ovarian	HMDB0010407	HMDB10407	HMDB0010407,HMDB10407	Lipids and lipid-like molecules	Glycerophospholipids	Glycerophosphocholines	1-(1Z-alkenyl)-glycero-3-phosphocholines
PC(14:0/20:1(11Z))	SMM_3				Breast; Brain; Kidney; Ovarian	Brain; Stomach		HNSCC; Breast; Kidney; Ovarian	HMDB0007879	HMDB07879	HMDB0007879,HMDB07879	Lipids and lipid-like molecules	Glycerophospholipids	Glycerophosphocholines	Phosphatidylcholines
PC(14:0/20:3(5Z,8Z,11Z))	SMM_3				Breast; Brain; Kidney; Ovarian	Brain; Stomach		HNSCC; Breast; Kidney; Ovarian	HMDB0007881	HMDB07881	HMDB0007881,HMDB07881	Lipids and lipid-like molecules	Glycerophospholipids	Glycerophosphocholines	Phosphatidylcholines
PC(14:0/22:4(7Z,10Z,13Z,16Z))	SMM_3				Breast; Brain; Kidney; Ovarian	Brain; Stomach		HNSCC; Breast; Kidney; Ovarian	HMDB0007889	HMDB07889	HMDB0007889,HMDB07889	Lipids and lipid-like molecules	Glycerophospholipids	Glycerophosphocholines	Phosphatidylcholines
PC(15:0/18:1(11Z))	SMM_3				Breast; Brain; Kidney; Ovarian	Brain; Ovarian		HNSCC; Breast; Kidney; Stomach	HMDB0007938	HMDB07938	HMDB0007938,HMDB07938	Lipids and lipid-like molecules	Glycerophospholipids	Glycerophosphocholines	Phosphatidylcholines
PC(16:1(9Z)/22:6(4Z,7Z,10Z,13Z,16Z,19Z))	SMM_3				Breast; Brain; Kidney; Ovarian	Brain; Stomach		HNSCC; Breast; Kidney; Ovarian	HMDB0008023	HMDB08023	HMDB0008023,HMDB08023	Lipids and lipid-like molecules	Glycerophospholipids	Glycerophosphocholines	Phosphatidylcholines
PE(20:4(5Z,8Z,11Z,14Z)/P-18:1(11Z))	SMM_3				Breast; Brain; Kidney; Ovarian	Brain; Ovarian; Stomach		HNSCC; Breast; Kidney	HMDB0009413	HMDB09413	HMDB0009413,HMDB09413	Lipids and lipid-like molecules	Glycerophospholipids	Glycerophosphoethanolamines	Glycerophosphoethanolamines
SM(d18:0/18:1(11Z))	SMM_3				Breast; Brain; Kidney; Ovarian	Brain; Stomach		HNSCC; Breast; Kidney; Ovarian	HMDB0012088	HMDB12088	HMDB0012088,HMDB12088	Lipids and lipid-like molecules	Sphingolipids	Phosphosphingolipids	Phosphosphingolipids
SM(d18:0/22:1(13Z))	SMM_3				Breast; Brain; Kidney; Ovarian	Brain; Stomach		HNSCC; Breast; Kidney; Ovarian	HMDB0012092	HMDB12092	HMDB0012092,HMDB12092	Lipids and lipid-like molecules	Sphingolipids	Phosphosphingolipids	Phosphosphingolipids
PC(14:0/22:5(4Z,7Z,10Z,13Z,16Z))	SMM_3				Breast; Brain; Kidney; Ovarian	Kidney; Stomach	Ovarian	HNSCC; Breast; Brain	HMDB0007890	HMDB07890	HMDB0007890,HMDB07890	Lipids and lipid-like molecules	Glycerophospholipids	Glycerophosphocholines	Phosphatidylcholines
PC(15:0/20:3(5Z,8Z,11Z))	SMM_3				Breast; Brain; Kidney; Ovarian	Ovarian; Stomach		HNSCC; Breast; Brain; Kidney	HMDB0007947	HMDB07947	HMDB0007947,HMDB07947	Lipids and lipid-like molecules	Glycerophospholipids	Glycerophosphocholines	Phosphatidylcholines
PG(16:0/20:3(5Z,8Z,11Z))	SMM_3				Breast; Brain; Kidney; Ovarian	Ovarian; Stomach	HNSCC	Breast; Brain; Kidney	HMDB0010578	HMDB10578	HMDB0010578,HMDB10578	Lipids and lipid-like molecules	Glycerophospholipids	Glycerophosphoglycerols	Phosphatidylglycerols
(E)-11-Hexadecenoic acid	SMM_2				Breast; Brain; Kidney; Ovarian	HNSCC; Ovarian		Breast; Brain; Kidney; Stomach	HMDB0037647	HMDB37647	HMDB0037647,HMDB37647	Lipids and lipid-like molecules	Fatty Acyls	Fatty acids and conjugates	Long-chain fatty acids
12-Methyltridecanoic acid	SMM_2				Breast; Brain; Kidney; Ovarian	HNSCC; Ovarian		Breast; Brain; Kidney; Stomach	HMDB0031072	HMDB31072	HMDB0031072,HMDB31072	Lipids and lipid-like molecules	Fatty Acyls	Fatty acids and conjugates	Long-chain fatty acids
2-Dodecylbenzenesulfonic acid	SMM_2				Breast; Brain; Kidney; Ovarian	HNSCC; Ovarian		Breast; Brain; Kidney; Stomach	HMDB0031031	HMDB31031	HMDB0031031,HMDB31031	Benzenoids	Benzene and substituted derivatives	Benzenesulfonic acids and derivatives	Benzenesulfonic acids and derivatives
3-(2-Furanyl)-2-propenal	SMM_2				Breast; Brain; Kidney; Ovarian	HNSCC; Ovarian		Breast; Brain; Kidney; Stomach	HMDB0032918	HMDB32918	HMDB0032918,HMDB32918	Organoheterocyclic compounds	Heteroaromatic compounds	Heteroaromatic compounds	Heteroaromatic compounds
6,8-Icosanedione	SMM_2				Breast; Brain; Kidney; Ovarian	HNSCC; Ovarian		Breast; Brain; Kidney; Stomach	HMDB0035572	HMDB35572	HMDB0035572,HMDB35572	Organic oxygen compounds	Organooxygen compounds	Carbonyl compounds	Beta-diketones
Butyl dodecanoate	SMM_2				Breast; Brain; Kidney; Ovarian	HNSCC; Ovarian		Breast; Brain; Kidney; Stomach	HMDB0032065	HMDB32065	HMDB0032065,HMDB32065	Lipids and lipid-like molecules	Fatty Acyls	Fatty acid esters	Fatty acid esters
D-threo-Isocitric acid	SMM_2				Breast; Brain; Kidney; Ovarian	HNSCC; Ovarian		Breast; Brain; Kidney; Stomach	HMDB0001874	HMDB01874	HMDB0001874,HMDB01874	Organic acids and derivatives	Carboxylic acids and derivatives	Tricarboxylic acids and derivatives	Tricarboxylic acids and derivatives
Elaidic acid	SMM_2				Breast; Brain; Kidney; Ovarian	HNSCC; Ovarian		Breast; Brain; Kidney; Stomach	HMDB0000573	HMDB00573	HMDB0000573,HMDB00573	Lipids and lipid-like molecules	Fatty Acyls	Fatty acids and conjugates	Long-chain fatty acids
Erythrono-1,4-lactone	SMM_2				Breast; Brain; Kidney; Ovarian	HNSCC; Ovarian		Breast; Brain; Kidney; Stomach	HMDB0000349	HMDB0002475HMDB00349HMDB02475	HMDB0000349,HMDB0002475,HMDB00349,HMDB02475	Organoheterocyclic compounds	Lactones	Gamma butyrolactones	Gamma butyrolactones
Ethyl abietate	SMM_2				Breast; Brain; Kidney; Ovarian	HNSCC; Ovarian		Breast; Brain; Kidney; Stomach	HMDB0032257	HMDB32257	HMDB0032257,HMDB32257	Lipids and lipid-like molecules	Prenol lipids	Diterpenoids	Diterpenoids
Ethyl hexanoate	SMM_2				Breast; Brain; Kidney; Ovarian	HNSCC; Ovarian		Breast; Brain; Kidney; Stomach	HMDB0040209	HMDB40209	HMDB0040209,HMDB40209	Lipids and lipid-like molecules	Fatty Acyls	Fatty acid esters	Fatty acid esters
Isoamyl butyrate	SMM_2				Breast; Brain; Kidney; Ovarian	HNSCC; Ovarian		Breast; Brain; Kidney; Stomach	HMDB0040221	HMDB40221	HMDB0040221,HMDB40221	Lipids and lipid-like molecules	Fatty Acyls	Fatty acid esters	Fatty acid esters
N-Undecylbenzenesulfonic acid	SMM_2				Breast; Brain; Kidney; Ovarian	HNSCC; Ovarian		Breast; Brain; Kidney; Stomach	HMDB0032549	HMDB32549	HMDB0032549,HMDB32549	Benzenoids	Benzene and substituted derivatives	Benzenesulfonic acids and derivatives	Benzenesulfonic acids and derivatives
PC(15:0/18:2(9Z,12Z))	SMM_2				Breast; Brain; Kidney; Ovarian	HNSCC; Ovarian		Breast; Brain; Kidney; Stomach	HMDB0007940	HMDB07940	HMDB0007940,HMDB07940	Lipids and lipid-like molecules	Glycerophospholipids	Glycerophosphocholines	Phosphatidylcholines
PE(18:3(6Z,9Z,12Z)/P-18:1(11Z))	SMM_2				Breast; Brain; Kidney; Ovarian	HNSCC; Ovarian		Breast; Brain; Kidney; Stomach	HMDB0009149	HMDB09149	HMDB0009149,HMDB09149	Lipids and lipid-like molecules	Glycerophospholipids	Glycerophosphoethanolamines	Glycerophosphoethanolamines
PE(P-18:0/20:4(5Z,8Z,11Z,14Z))	SMM_2				Breast; Brain; Kidney; Ovarian	HNSCC; Ovarian		Breast; Brain; Kidney; Stomach	HMDB0005779	HMDB0011385HMDB05779HMDB11385	HMDB0005779,HMDB0011385,HMDB05779,HMDB11385	Lipids and lipid-like molecules	Glycerophospholipids	Glycerophosphoethanolamines	1-(1Z-alkenyl),2-acylglycerophosphoethanolamines
PI(16:0/18:1(11Z))	SMM_2				Breast; Brain; Kidney; Ovarian	HNSCC; Ovarian		Breast; Brain; Kidney; Stomach	HMDB0009782	HMDB09782	HMDB0009782,HMDB09782	Lipids and lipid-like molecules	Glycerophospholipids	Glycerophosphoinositols	Phosphatidylinositols
PI(16:0/20:2(11Z,14Z))	SMM_2				Breast; Brain; Kidney; Ovarian	HNSCC; Ovarian		Breast; Brain; Kidney; Stomach	HMDB0009786	HMDB09786	HMDB0009786,HMDB09786	Lipids and lipid-like molecules	Glycerophospholipids	Glycerophosphoinositols	Phosphatidylinositols
PI(16:0/22:4(10Z,13Z,16Z,19Z))	SMM_2				Breast; Brain; Kidney; Ovarian	HNSCC; Ovarian		Breast; Brain; Kidney; Stomach	HMDB0009793	HMDB09793	HMDB0009793,HMDB09793	Lipids and lipid-like molecules	Glycerophospholipids	Glycerophosphoinositols	Phosphatidylinositols
PS(18:0/20:4(8Z,11Z,14Z,17Z))	SMM_2				Breast; Brain; Kidney; Ovarian	HNSCC; Ovarian		Breast; Brain; Kidney; Stomach	HMDB0010165	HMDB10165	HMDB0010165,HMDB10165	Lipids and lipid-like molecules	Glycerophospholipids	Glycerophosphoserines	Phosphatidylserines
ent-17-Hydroxy-16beta-kauran-19-al	SMM_2				Breast; Brain; Kidney; Ovarian	HNSCC; Ovarian		Breast; Brain; Kidney; Stomach	HMDB0036721	HMDB36721	HMDB0036721,HMDB36721	Lipids and lipid-like molecules	Prenol lipids	Diterpenoids	Kaurane diterpenoids
Adenosine monophosphate	SMM_1				Breast; Brain; Kidney; Ovarian	HNSCC; Kidney	Ovarian	Breast; Brain; Stomach	HMDB0000045	HMDB00045	HMDB0000045,HMDB00045	Nucleosides, nucleotides, and analogues	Purine nucleotides	Purine ribonucleotides	Purine ribonucleoside monophosphates
PA(16:1(9Z)/22:4(7Z,10Z,13Z,16Z))	SMM_1				Breast; Brain; Kidney; Ovarian	Breast; Kidney		HNSCC; Brain; Ovarian; Stomach	HMDB0114867		HMDB0114867	Lipids and lipid-like molecules	Glycerophospholipids	Glycerophosphates	1,2-diacylglycerol-3-phosphates
PA(18:0/18:2(9Z,12Z))	SMM_1				Breast; Brain; Kidney; Ovarian	Breast; Kidney		HNSCC; Brain; Ovarian; Stomach	HMDB0007861	HMDB07861	HMDB0007861,HMDB07861	Lipids and lipid-like molecules	Glycerophospholipids	Glycerophosphates	1,2-diacylglycerol-3-phosphates
PA(18:3(9Z,12Z,15Z)/18:0)	SMM_1				Breast; Brain; Kidney; Ovarian	Breast; Kidney		HNSCC; Brain; Ovarian; Stomach	HMDB0115005		HMDB0115005	Lipids and lipid-like molecules	Glycerophospholipids	Glycerophosphates	1,2-diacylglycerol-3-phosphates
PA(20:1(11Z)/14:1(9Z))	SMM_1				Breast; Brain; Kidney; Ovarian	Breast; Kidney		HNSCC; Brain; Ovarian; Stomach	HMDB0115092		HMDB0115092	Lipids and lipid-like molecules	Glycerophospholipids	Glycerophosphates	1,2-diacylglycerol-3-phosphates
PA(20:1(11Z)/18:2(9Z,12Z))	SMM_1				Breast; Brain; Kidney; Ovarian	Breast; Kidney		HNSCC; Brain; Ovarian; Stomach	HMDB0115099		HMDB0115099	Lipids and lipid-like molecules	Glycerophospholipids	Glycerophosphates	1,2-diacylglycerol-3-phosphates
PA(20:3(8Z,11Z,14Z)/20:3(8Z,11Z,14Z))	SMM_1				Breast; Brain; Kidney; Ovarian	Breast; Kidney		HNSCC; Brain; Ovarian; Stomach	HMDB0115497		HMDB0115497	Lipids and lipid-like molecules	Glycerophospholipids	Glycerophosphates	1,2-diacylglycerol-3-phosphates
PC(14:0/18:1(9Z))	SMM_1				Breast; Brain; Kidney; Ovarian	Breast; Kidney		HNSCC; Brain; Ovarian; Stomach	HMDB0007873	HMDB07873	HMDB0007873,HMDB07873	Lipids and lipid-like molecules	Glycerophospholipids	Glycerophosphocholines	Phosphatidylcholines
PC(14:1(9Z)/22:1(13Z))	SMM_1				Breast; Brain; Kidney; Ovarian	Breast; Kidney		HNSCC; Brain; Ovarian; Stomach	HMDB0007920	HMDB07920	HMDB0007920,HMDB07920	Lipids and lipid-like molecules	Glycerophospholipids	Glycerophosphocholines	Phosphatidylcholines
PC(15:0/16:0)	SMM_1				Breast; Brain; Kidney; Ovarian	Breast; Brain; Kidney; Stomach	Ovarian	HNSCC	HMDB0007935	HMDB07935	HMDB0007935,HMDB07935	Lipids and lipid-like molecules	Glycerophospholipids	Glycerophosphocholines	Phosphatidylcholines
PC(15:0/20:1(11Z))	SMM_1				Breast; Brain; Kidney; Ovarian	Breast; Kidney		HNSCC; Brain; Ovarian; Stomach	HMDB0007945	HMDB07945	HMDB0007945,HMDB07945	Lipids and lipid-like molecules	Glycerophospholipids	Glycerophosphocholines	Phosphatidylcholines
PC(18:0/14:0)	SMM_1				Breast; Brain; Kidney; Ovarian	Breast; Kidney		HNSCC; Brain; Ovarian; Stomach	HMDB0008031	HMDB08031	HMDB0008031,HMDB08031	Lipids and lipid-like molecules	Glycerophospholipids	Glycerophosphocholines	Phosphatidylcholines
PC(18:0/16:0)	SMM_1				Breast; Brain; Kidney; Ovarian	Breast; Kidney		HNSCC; Brain; Ovarian; Stomach	HMDB0008034	HMDB0000436HMDB00436HMDB08034	HMDB0008034,HMDB0000436,HMDB00436,HMDB08034	Lipids and lipid-like molecules	Glycerophospholipids	Glycerophosphocholines	Phosphatidylcholines
PC(20:2(11Z,14Z)/14:0)	SMM_1				Breast; Brain; Kidney; Ovarian	Breast; Kidney		HNSCC; Brain; Ovarian; Stomach	HMDB0008328	HMDB08328	HMDB0008328,HMDB08328	Lipids and lipid-like molecules	Glycerophospholipids	Glycerophosphocholines	Phosphatidylcholines
PC(20:2(11Z,14Z)/16:1(9Z))	SMM_1				Breast; Brain; Kidney; Ovarian	Breast; Kidney		HNSCC; Brain; Ovarian; Stomach	HMDB0008332	HMDB08332	HMDB0008332,HMDB08332	Lipids and lipid-like molecules	Glycerophospholipids	Glycerophosphocholines	Phosphatidylcholines
PC(P-18:1(9Z)/20:5(5Z,8Z,11Z,14Z,17Z))	SMM_1				Breast; Brain; Kidney; Ovarian	Breast; Kidney		HNSCC; Brain; Ovarian; Stomach	HMDB0011321	HMDB11321	HMDB0011321,HMDB11321	Lipids and lipid-like molecules	Glycerophospholipids	Glycerophosphocholines	1-(1Z-alkenyl),2-acyl-glycerophosphocholines
PE(20:1(11Z)/18:3(6Z,9Z,12Z))	SMM_1				Breast; Brain; Kidney; Ovarian	Breast; Kidney		HNSCC; Brain; Ovarian; Stomach	HMDB0009259	HMDB09259	HMDB0009259,HMDB09259	Lipids and lipid-like molecules	Glycerophospholipids	Glycerophosphoethanolamines	Phosphatidylethanolamines
PE(P-18:0/20:5(5Z,8Z,11Z,14Z,17Z))	SMM_1				Breast; Brain; Kidney; Ovarian	Breast; Kidney		HNSCC; Brain; Ovarian; Stomach	HMDB0011387	HMDB11387	HMDB0011387,HMDB11387	Lipids and lipid-like molecules	Glycerophospholipids	Glycerophosphoethanolamines	1-(1Z-alkenyl),2-acylglycerophosphoethanolamines
PE(P-18:0/22:6(4Z,7Z,10Z,13Z,16Z,19Z))	SMM_1				Breast; Brain; Kidney; Ovarian	Breast; Kidney		HNSCC; Brain; Ovarian; Stomach	HMDB0011394	HMDB11394	HMDB0011394,HMDB11394	Lipids and lipid-like molecules	Glycerophospholipids	Glycerophosphoethanolamines	1-(1Z-alkenyl),2-acylglycerophosphoethanolamines
PG(18:0/22:4(7Z,10Z,13Z,16Z))	SMM_1				Breast; Brain; Kidney; Ovarian	Breast; Kidney		HNSCC; Brain; Ovarian; Stomach	HMDB0010611	HMDB10611	HMDB0010611,HMDB10611	Lipids and lipid-like molecules	Glycerophospholipids	Glycerophosphoglycerols	Phosphatidylglycerols
PG(18:0/22:5(4Z,7Z,10Z,13Z,16Z))	SMM_1				Breast; Brain; Kidney; Ovarian	Breast; Stomach	Ovarian	HNSCC; Brain; Kidney	HMDB0010612	HMDB10612	HMDB0010612,HMDB10612	Lipids and lipid-like molecules	Glycerophospholipids	Glycerophosphoglycerols	Phosphatidylglycerols
PG(18:1(9Z)/18:0)	SMM_1				Breast; Brain; Kidney; Ovarian	Breast; Kidney		HNSCC; Brain; Ovarian; Stomach	HMDB0010632	HMDB10632	HMDB0010632,HMDB10632	Lipids and lipid-like molecules	Glycerophospholipids	Glycerophosphoglycerols	Phosphatidylglycerols
SM(d18:0/16:1(9Z))	SMM_1				Breast; Brain; Kidney; Ovarian	Breast; Brain; Kidney; Stomach		HNSCC; Ovarian	HMDB0013464	HMDB13464	HMDB0013464,HMDB13464	Lipids and lipid-like molecules	Sphingolipids	Phosphosphingolipids	Phosphosphingolipids
Pelargonidin 3-sophoroside	SMM_1				Breast; Brain; Kidney; Ovarian	Brain; Stomach		HNSCC; Breast; Kidney; Ovarian	HMDB0033679	HMDB33679	HMDB0033679,HMDB33679	Phenylpropanoids and polyketides	Flavonoids	Flavonoid glycosides	Anthocyanidin-3-O-glycosides
beta-Alanine	Bulk-cancer-specific	Breast; Kidney			Brain; Ovarian				HMDB0000056	HMDB00056	HMDB0000056,HMDB00056	Organic acids and derivatives	Carboxylic acids and derivatives	Amino acids, peptides, and analogues	Beta amino acids and derivatives
Dihydrouracil	Bulk-cancer-specific	Breast			Brain; Kidney; Ovarian				HMDB0000076	HMDB00076	HMDB0000076,HMDB00076	Organoheterocyclic compounds	Diazines	Pyrimidines and pyrimidine derivatives	Pyrimidones
Choline	Bulk-cancer-specific	Ovarian	Breast	Kidney	Brain				HMDB0000097	HMDB00097	HMDB0000097,HMDB00097	Organic nitrogen compounds	Organonitrogen compounds	Quaternary ammonium salts	Cholines
Glycine	Bulk-cancer-specific	Breast; Brain		Kidney	Ovarian				HMDB0000123	HMDB00123	HMDB0000123,HMDB00123	Organic acids and derivatives	Carboxylic acids and derivatives	Amino acids, peptides, and analogues	Alpha amino acids
Fructose 6-phosphate	Bulk-cancer-specific	Breast; Brain			Kidney; Ovarian				HMDB0000124	HMDB00124	HMDB0000124,HMDB00124	Organic oxygen compounds	Organooxygen compounds	Carbohydrates and carbohydrate conjugates	Hexose phosphates
Ethanolamine	Bulk-cancer-specific	Breast	Kidney		Brain; Ovarian				HMDB0000149	HMDB00149HMDB0060149HMDB0062693HMDB60149HMDB62693	HMDB0000149,HMDB00149,HMDB0060149,HMDB0062693,HMDB60149,HMDB62693	Organic nitrogen compounds	Organonitrogen compounds	Amines	1,2-aminoalcohols
L-Asparagine	Bulk-cancer-specific		Breast; Kidney	Ovarian	Brain				HMDB0000168	HMDB00168	HMDB0000168,HMDB00168	Organic acids and derivatives	Carboxylic acids and derivatives	Amino acids, peptides, and analogues	Asparagine and derivatives
L-Histidine	Bulk-cancer-specific		Breast	Kidney	Brain; Ovarian				HMDB0000177	HMDB0003412HMDB00177HMDB03412	HMDB0000177,HMDB0003412,HMDB00177,HMDB03412	Organic acids and derivatives	Carboxylic acids and derivatives	Amino acids, peptides, and analogues	Histidine and derivatives
L-Cystine	Bulk-cancer-specific	Breast; Kidney			Brain; Ovarian				HMDB0000192	HMDB00192	HMDB0000192,HMDB00192	Organic acids and derivatives	Carboxylic acids and derivatives	Amino acids, peptides, and analogues	L-cysteine-S-conjugates
N6-Acetyl-L-lysine	Bulk-cancer-specific	Breast	Kidney		Brain; Ovarian				HMDB0000206	HMDB00206	HMDB0000206,HMDB00206	Organic acids and derivatives	Carboxylic acids and derivatives	Amino acids, peptides, and analogues	L-alpha-amino acids
Oleic acid	Bulk-cancer-specific	Breast	Brain	Kidney	Ovarian				HMDB0000207	HMDB0002066HMDB00207HMDB02066	HMDB0000207,HMDB0002066,HMDB00207,HMDB02066	Lipids and lipid-like molecules	Fatty Acyls	Fatty acids and conjugates	Long-chain fatty acids
myo-Inositol 1-phosphate	Bulk-cancer-specific	Breast	Kidney		Brain; Ovarian				HMDB0000213	HMDB00213	HMDB0000213,HMDB00213	Organic oxygen compounds	Organooxygen compounds	Alcohols and polyols	Inositol phosphates
N-Acetyl-D-glucosamine	Bulk-cancer-specific	Breast	Kidney		Brain; Ovarian				HMDB0000215	HMDB0000533HMDB0014288HMDB00215HMDB00533HMDB14288	HMDB0000215,HMDB0000533,HMDB0014288,HMDB00215,HMDB00533,HMDB14288	Organic oxygen compounds	Organooxygen compounds	Carbohydrates and carbohydrate conjugates	Acylaminosugars
N-Acetylneuraminic acid	Bulk-cancer-specific	Breast; Kidney			Brain; Ovarian				HMDB0000230	HMDB0000800HMDB00230HMDB00800	HMDB0000230,HMDB0000800,HMDB00230,HMDB00800	Organic oxygen compounds	Organooxygen compounds	Carbohydrates and carbohydrate conjugates	N-acylneuraminic acids
Riboflavin	Bulk-cancer-specific	Breast	Kidney		Brain; Ovarian				HMDB0000244	HMDB00244	HMDB0000244,HMDB00244	Organoheterocyclic compounds	Pteridines and derivatives	Alloxazines and isoalloxazines	Flavins
Pyrophosphate	Bulk-cancer-specific	Breast		Brain	Kidney; Ovarian				HMDB0000250	HMDB00250	HMDB0000250,HMDB00250	Homogeneous non-metal compounds	Non-metal oxoanionic compounds	Non-metal pyrophosphates	Non-metal pyrophosphates
Sphingosine	Bulk-cancer-specific	Breast; Kidney			Brain; Ovarian				HMDB0000252	HMDB00252	HMDB0000252,HMDB00252	Organic nitrogen compounds	Organonitrogen compounds	Amines	1,2-aminoalcohols
Squalene	Bulk-cancer-specific		Breast		Brain; Kidney; Ovarian				HMDB0000256	HMDB00256	HMDB0000256,HMDB00256	Lipids and lipid-like molecules	Prenol lipids	Triterpenoids	Triterpenoids
D-Ribose	Bulk-cancer-specific	Breast		Kidney	Brain; Ovarian				HMDB0000283	HMDB0012194HMDB00283HMDB12194	HMDB0000283,HMDB0012194,HMDB00283,HMDB12194	Organic oxygen compounds	Organooxygen compounds	Carbohydrates and carbohydrate conjugates	Pentoses
Uracil	Bulk-cancer-specific	Breast	Kidney	Brain	Ovarian				HMDB0000300	HMDB00300	HMDB0000300,HMDB00300	Organoheterocyclic compounds	Diazines	Pyrimidines and pyrimidine derivatives	Pyrimidones
L-Arginine	Bulk-cancer-specific	Kidney	Breast	Ovarian	Brain				HMDB0000517	HMDB00517	HMDB0000517,HMDB00517	Organic acids and derivatives	Carboxylic acids and derivatives	Amino acids, peptides, and analogues	L-alpha-amino acids
Caproic acid	Bulk-cancer-specific		Breast		Brain; Kidney; Ovarian				HMDB0000535	HMDB00535HMDB0061883HMDB61883	HMDB0000535,HMDB00535,HMDB0061883,HMDB61883	Lipids and lipid-like molecules	Fatty Acyls	Fatty acids and conjugates	Medium-chain fatty acids
Gluconic acid	Bulk-cancer-specific	Breast	Kidney	Brain	Ovarian				HMDB0000625	HMDB0003373HMDB00625HMDB03373	HMDB0000625,HMDB0003373,HMDB00625,HMDB03373	Organic oxygen compounds	Organooxygen compounds	Carbohydrates and carbohydrate conjugates	Sugar acids and derivatives
Dodecanoic acid	Bulk-cancer-specific	Kidney	Breast		Brain; Ovarian				HMDB0000638	HMDB00638	HMDB0000638,HMDB00638	Lipids and lipid-like molecules	Fatty Acyls	Fatty acids and conjugates	Medium-chain fatty acids
4-Hydroxyphenylpyruvic acid	Bulk-cancer-specific	Breast; Kidney			Brain; Ovarian				HMDB0000707	HMDB00707	HMDB0000707,HMDB00707	Benzenoids	Benzene and substituted derivatives	Phenylpyruvic acid derivatives	Phenylpyruvic acid derivatives
Glycylproline	Bulk-cancer-specific	Breast			Brain; Kidney; Ovarian				HMDB0000721	HMDB00721	HMDB0000721,HMDB00721	Organic acids and derivatives	Carboxylic acids and derivatives	Amino acids, peptides, and analogues	Dipeptides
4-Hydroxyproline	Bulk-cancer-specific	Breast; Kidney			Brain; Ovarian				HMDB0000725	HMDB0006055HMDB0036576HMDB00725HMDB06055HMDB36576	HMDB0000725,HMDB0006055,HMDB0036576,HMDB00725,HMDB06055,HMDB36576	Organic acids and derivatives	Carboxylic acids and derivatives	Amino acids, peptides, and analogues	Proline and derivatives
Hydroxyphenyllactic acid	Bulk-cancer-specific	Breast; Kidney			Brain; Ovarian				HMDB0000755	HMDB00755	HMDB0000755,HMDB00755	Phenylpropanoids and polyketides	Phenylpropanoic acids	Phenylpropanoic acids	Phenylpropanoic acids
Pseudouridine	Bulk-cancer-specific	Breast	Kidney		Brain; Ovarian				HMDB0000767	HMDB0006075HMDB00767HMDB06075	HMDB0000767,HMDB0006075,HMDB00767,HMDB06075	Nucleosides, nucleotides, and analogues	Nucleoside and nucleotide analogues	Nucleoside and nucleotide analogues	Nucleoside and nucleotide analogues
Octanoylcarnitine	Bulk-cancer-specific	Breast; Kidney		Ovarian	Brain				HMDB0000791	HMDB0000834HMDB00791HMDB00834	HMDB0000791,HMDB0000834,HMDB00791,HMDB00834	Lipids and lipid-like molecules	Fatty Acyls	Fatty acid esters	Acyl carnitines
Myristic acid	Bulk-cancer-specific	Kidney	Breast	Brain	Ovarian				HMDB0000806	HMDB00806	HMDB0000806,HMDB00806	Lipids and lipid-like molecules	Fatty Acyls	Fatty acids and conjugates	Long-chain fatty acids
Citrulline	Bulk-cancer-specific	Kidney	Breast		Brain; Ovarian				HMDB0000904	HMDB00904	HMDB0000904,HMDB00904	Organic acids and derivatives	Carboxylic acids and derivatives	Amino acids, peptides, and analogues	L-alpha-amino acids
S-Adenosylhomocysteine	Bulk-cancer-specific	Breast; Kidney		Ovarian	Brain				HMDB0000939	HMDB00939	HMDB0000939,HMDB00939	Organoheterocyclic compounds	Lactones	Gamma butyrolactones	Gamma butyrolactones
Threonic acid	Bulk-cancer-specific	Breast		Kidney	Brain; Ovarian				HMDB0000943	HMDB0062620HMDB00943HMDB62620	HMDB0000943,HMDB0062620,HMDB00943,HMDB62620	Organic oxygen compounds	Organooxygen compounds	Carbohydrates and carbohydrate conjugates	Sugar acids and derivatives
Arachidonic acid	Bulk-cancer-specific	Breast	Kidney		Brain; Ovarian				HMDB0001043	HMDB0060102HMDB01043HMDB60102	HMDB0001043,HMDB0060102,HMDB01043,HMDB60102	Lipids and lipid-like molecules	Fatty Acyls	Fatty acids and conjugates	Long-chain fatty acids
N-Acetylaspartylglutamic acid	Bulk-cancer-specific	Breast	Kidney		Brain; Ovarian				HMDB0001067	HMDB01067	HMDB0001067,HMDB01067	Organic acids and derivatives	Carboxylic acids and derivatives	Amino acids, peptides, and analogues	Dipeptides
Mannose 6-phosphate	Bulk-cancer-specific	Breast; Kidney			Brain; Ovarian				HMDB0001078	HMDB01078	HMDB0001078,HMDB01078	Organic oxygen compounds	Organooxygen compounds	Carbohydrates and carbohydrate conjugates	Hexose phosphates
4-Trimethylammoniobutanoic acid	Bulk-cancer-specific	Breast; Kidney			Brain; Ovarian				HMDB0001161	HMDB0006831HMDB01161HMDB06831	HMDB0001161,HMDB0006831,HMDB01161,HMDB06831	Lipids and lipid-like molecules	Fatty Acyls	Fatty acids and conjugates	Straight chain fatty acids
Maltotriose	Bulk-cancer-specific	Breast		Kidney	Brain; Ovarian				HMDB0001262	HMDB01262	HMDB0001262,HMDB01262	Organic oxygen compounds	Organooxygen compounds	Carbohydrates and carbohydrate conjugates	Oligosaccharides
6-Phosphogluconic acid	Bulk-cancer-specific	Breast; Kidney			Brain; Ovarian				HMDB0001316	HMDB01316	HMDB0001316,HMDB01316	Organic oxygen compounds	Organooxygen compounds	Carbohydrates and carbohydrate conjugates	Monosaccharide phosphates
Glucose 6-phosphate	Bulk-cancer-specific	Breast; Kidney		Brain	Ovarian				HMDB0001401	HMDB0001549HMDB0006793HMDB01401HMDB01549HMDB06793	HMDB0001401,HMDB0001549,HMDB0006793,HMDB01401,HMDB01549,HMDB06793	Organic oxygen compounds	Organooxygen compounds	Carbohydrates and carbohydrate conjugates	Hexose phosphates
Niacinamide	Bulk-cancer-specific	Breast		Kidney; Ovarian	Brain				HMDB0001406	HMDB01406	HMDB0001406,HMDB01406	Organoheterocyclic compounds	Pyridines and derivatives	Pyridinecarboxylic acids and derivatives	Nicotinamides
Citicoline	Bulk-cancer-specific	Breast		Kidney	Brain; Ovarian				HMDB0001413	HMDB01413	HMDB0001413,HMDB01413	Organoheterocyclic compounds	Pteridines and derivatives	Pterins and derivatives	Pterins and derivatives
Putrescine	Bulk-cancer-specific	Breast; Brain		Ovarian	Kidney				HMDB0001414	HMDB0060243HMDB01414HMDB60243	HMDB0001414,HMDB0060243,HMDB01414,HMDB60243	Organic nitrogen compounds	Organonitrogen compounds	Amines	Monoalkylamines
Phosphate	Bulk-cancer-specific	Breast	Kidney	Brain	Ovarian				HMDB0001429	HMDB0000973HMDB0002105HMDB0002142HMDB0005947HMDB00973HMDB01429HMDB02105HMDB02142HMDB05947	HMDB0001429,HMDB0000973,HMDB0002105,HMDB0002142,HMDB0005947,HMDB00973,HMDB01429,HMDB02105,HMDB02142,HMDB05947	Homogeneous non-metal compounds	Non-metal oxoanionic compounds	Non-metal phosphates	Non-metal phosphates
gamma-Tocopherol	Bulk-cancer-specific		Breast		Brain; Kidney; Ovarian				HMDB0001492	HMDB0002634HMDB01492HMDB02634	HMDB0001492,HMDB0002634,HMDB01492,HMDB02634	Lipids and lipid-like molecules	Prenol lipids	Quinone and hydroquinone lipids	Tocopherols
Asymmetric dimethylarginine	Bulk-cancer-specific	Breast	Kidney		Brain; Ovarian				HMDB0001539	HMDB01539	HMDB0001539,HMDB01539	Organic acids and derivatives	Carboxylic acids and derivatives	Amino acids, peptides, and analogues	Arginine and derivatives
alpha-Tocopherol	Bulk-cancer-specific		Breast	Kidney	Brain; Ovarian				HMDB0001893	HMDB01893	HMDB0001893,HMDB01893	Lipids and lipid-like molecules	Prenol lipids	Quinone and hydroquinone lipids	Tocopherols
Docosapentaenoic acid (22n-6)	Bulk-cancer-specific	Breast	Kidney		Brain; Ovarian				HMDB0001976	HMDB0060113HMDB01976HMDB60113	HMDB0001976,HMDB0060113,HMDB01976,HMDB60113	Lipids and lipid-like molecules	Fatty Acyls	Fatty acids and conjugates	Very long-chain fatty acids
Methionine sulfoxide	Bulk-cancer-specific		Breast	Kidney; Ovarian	Brain				HMDB0002005	HMDB02005	HMDB0002005,HMDB02005	Organic acids and derivatives	Carboxylic acids and derivatives	Amino acids, peptides, and analogues	L-alpha-amino acids
11Z-Eicosenoic acid	Bulk-cancer-specific	Breast; Kidney			Brain; Ovarian				HMDB0002231	HMDB02231	HMDB0002231,HMDB02231	Lipids and lipid-like molecules	Fatty Acyls	Fatty acids and conjugates	Long-chain fatty acids
beta-Glycerophosphoric acid	Bulk-cancer-specific	Breast			Brain; Kidney; Ovarian				HMDB0002520	HMDB02520	HMDB0002520,HMDB02520	Lipids and lipid-like molecules	Glycerophospholipids	Glycerophosphates	Glycerophosphates
1,5-Anhydrosorbitol	Bulk-cancer-specific	Breast; Kidney			Brain; Ovarian				HMDB0002712	HMDB0011726HMDB0011736HMDB02712HMDB11726HMDB11736	HMDB0002712,HMDB0011726,HMDB0011736,HMDB02712,HMDB11726,HMDB11736	Organic oxygen compounds	Organooxygen compounds	Carbohydrates and carbohydrate conjugates	Monosaccharides
N-Acetylglucosamine 6-phosphate	Bulk-cancer-specific	Breast; Kidney			Brain; Ovarian				HMDB0002817	HMDB02817	HMDB0002817,HMDB02817	Organic oxygen compounds	Organooxygen compounds	Carbohydrates and carbohydrate conjugates	Acylaminosugars
Docosatrienoic acid	Bulk-cancer-specific	Breast; Kidney			Brain; Ovarian				HMDB0002823	HMDB02823	HMDB0002823,HMDB02823	Lipids and lipid-like molecules	Fatty Acyls	Fatty acids and conjugates	Very long-chain fatty acids
D-Ornithine	Bulk-cancer-specific		Breast; Kidney		Brain; Ovarian				HMDB0003374	HMDB03374	HMDB0003374,HMDB03374	Organic acids and derivatives	Carboxylic acids and derivatives	Amino acids, peptides, and analogues	D-alpha-amino acids
D-Serine	Bulk-cancer-specific	Breast	Kidney	Brain	Ovarian				HMDB0003406	HMDB03406	HMDB0003406,HMDB03406	Organic acids and derivatives	Carboxylic acids and derivatives	Amino acids, peptides, and analogues	Serine and derivatives
N2,N2-Dimethylguanosine	Bulk-cancer-specific		Breast; Kidney		Brain; Ovarian				HMDB0004824	HMDB04824	HMDB0004824,HMDB04824	Nucleosides, nucleotides, and analogues	Purine nucleosides	Purine nucleosides	Purine nucleosides
LysoPE(18:0/0:0)	Bulk-cancer-specific	Breast	Kidney		Brain; Ovarian				HMDB0011130	HMDB11130	HMDB0011130,HMDB11130	Lipids and lipid-like molecules	Glycerophospholipids	Glycerophosphoethanolamines	1-acyl-sn-glycero-3-phosphoethanolamines
gamma-Glutamylleucine	Bulk-cancer-specific	Breast; Kidney			Brain; Ovarian				HMDB0011171	HMDB0029153HMDB11171HMDB29153	HMDB0011171,HMDB0029153,HMDB11171,HMDB29153	Organic acids and derivatives	Carboxylic acids and derivatives	Amino acids, peptides, and analogues	Dipeptides
MG(16:0/0:0/0:0)	Bulk-cancer-specific	Breast	Kidney		Brain; Ovarian				HMDB0011564	HMDB0031074HMDB11564HMDB31074	HMDB0011564,HMDB0031074,HMDB11564,HMDB31074	Lipids and lipid-like molecules	Glycerolipids	Monoradylglycerols	1-monoacylglycerols
gamma-Glutamylglutamic acid	Bulk-cancer-specific	Breast; Kidney			Brain; Ovarian				HMDB0011737	HMDB0029148HMDB11737HMDB29148	HMDB0011737,HMDB0029148,HMDB11737,HMDB29148	Organic acids and derivatives	Carboxylic acids and derivatives	Amino acids, peptides, and analogues	Glutamic acid and derivatives
N2-gamma-Glutamylglutamine	Bulk-cancer-specific	Kidney	Breast		Brain; Ovarian				HMDB0011738	HMDB11738	HMDB0011738,HMDB11738	Organic acids and derivatives	Carboxylic acids and derivatives	Amino acids, peptides, and analogues	Dipeptides
gamma-Glutamyltyrosine	Bulk-cancer-specific	Breast; Kidney			Brain; Ovarian				HMDB0011741	HMDB0029161HMDB11741HMDB29161	HMDB0011741,HMDB0029161,HMDB11741,HMDB29161	Organic acids and derivatives	Carboxylic acids and derivatives	Amino acids, peptides, and analogues	Tyrosine and derivatives
7alpha-Hydroxy-3-oxo-4-cholestenoate	Bulk-cancer-specific	Breast; Kidney			Brain; Ovarian				HMDB0012458	HMDB0062430HMDB12458HMDB62430	HMDB0012458,HMDB0062430,HMDB12458,HMDB62430	Lipids and lipid-like molecules	Steroids and steroid derivatives	Bile acids, alcohols and derivatives	Monohydroxy bile acids, alcohols and derivatives
10Z-Nonadecenoic acid	Bulk-cancer-specific	Breast; Kidney			Brain; Ovarian				HMDB0013622	HMDB0062543HMDB0062658HMDB13622HMDB62543HMDB62658	HMDB0013622,HMDB0062543,HMDB0062658,HMDB13622,HMDB62543,HMDB62658	Lipids and lipid-like molecules	Fatty Acyls	Fatty acids and conjugates	Long-chain fatty acids
Glycylvaline	Bulk-cancer-specific	Breast			Brain; Kidney; Ovarian				HMDB0028854	HMDB28854	HMDB0028854,HMDB28854	Organic acids and derivatives	Carboxylic acids and derivatives	Amino acids, peptides, and analogues	Dipeptides
2-Hydroxyhexadecanoic acid	Bulk-cancer-specific	Breast		Kidney	Brain; Ovarian				HMDB0031057	HMDB0062548HMDB31057HMDB62548	HMDB0031057,HMDB0062548,HMDB31057,HMDB62548	Lipids and lipid-like molecules	Fatty Acyls	Fatty acids and conjugates	Long-chain fatty acids
10Z-Heptadecenoic acid	Bulk-cancer-specific	Kidney	Breast		Brain; Ovarian				HMDB0060038	HMDB0062542HMDB60038HMDB62542	HMDB0060038,HMDB0062542,HMDB60038,HMDB62542	Lipids and lipid-like molecules	Fatty Acyls	Fatty acids and conjugates	Long-chain fatty acids
LysoPI(18:0/0:0)	Bulk-cancer-specific	Breast	Kidney	Brain	Ovarian				HMDB0240261	HMDB0061696HMDB0062777HMDB61696HMDB62777	HMDB0240261,HMDB0061696,HMDB0062777,HMDB61696,HMDB62777	Lipids and lipid-like molecules	Glycerophospholipids	Glycerophosphoinositols	1-acyl-sn-glycerol-3-phosphoinositols
D-Glucose	Bulk-cancer-specific	Brain; Kidney		Breast	Ovarian				HMDB0000122	HMDB0000516HMDB0003340HMDB0006564HMDB00122HMDB00516HMDB0062170HMDB03340HMDB06564HMDB62170	HMDB0000122,HMDB0000516,HMDB0003340,HMDB0006564,HMDB00122,HMDB00516,HMDB0062170,HMDB03340,HMDB06564,HMDB62170	Organic oxygen compounds	Organooxygen compounds	Carbohydrates and carbohydrate conjugates	Hexoses
Palmitic acid	Bulk-cancer-specific	Kidney	Brain	Breast	Ovarian				HMDB0000220	HMDB00220HMDB0060083HMDB60083	HMDB0000220,HMDB00220,HMDB0060083,HMDB60083	Lipids and lipid-like molecules	Fatty Acyls	Fatty acids and conjugates	Long-chain fatty acids
Sucrose	Bulk-cancer-specific		Brain		Breast; Kidney; Ovarian				HMDB0000258	HMDB00258HMDB0125600	HMDB0000258,HMDB00258,HMDB0125600	Organic oxygen compounds	Organooxygen compounds	Carbohydrates and carbohydrate conjugates	O-glycosyl compounds
D-Ribulose 5-phosphate	Bulk-cancer-specific	Brain; Kidney			Breast; Ovarian				HMDB0000618	HMDB0002033HMDB0002694HMDB00618HMDB02033HMDB02694	HMDB0000618,HMDB0002033,HMDB0002694,HMDB00618,HMDB02033,HMDB02694	Organic oxygen compounds	Organooxygen compounds	Carbohydrates and carbohydrate conjugates	Pentose phosphates
L-Leucine	Bulk-cancer-specific		Brain	Breast; Kidney	Ovarian				HMDB0000687	HMDB00687	HMDB0000687,HMDB00687	Organic acids and derivatives	Carboxylic acids and derivatives	Amino acids, peptides, and analogues	Leucine and derivatives
Mannitol	Bulk-cancer-specific	Brain		Breast	Kidney; Ovarian				HMDB0000765	HMDB0001363HMDB00765HMDB01363	HMDB0000765,HMDB0001363,HMDB00765,HMDB01363	Organic oxygen compounds	Organooxygen compounds	Carbohydrates and carbohydrate conjugates	Sugar alcohols
CE(18:1(9Z))	Bulk-cancer-specific	Brain			Breast; Kidney; Ovarian				HMDB0000918	HMDB0005191HMDB00918HMDB05191	HMDB0000918,HMDB0005191,HMDB00918,HMDB05191	Lipids and lipid-like molecules	Steroids and steroid derivatives	Steroid esters	Cholesteryl esters
Hypotaurine	Bulk-cancer-specific	Brain; Kidney			Breast; Ovarian				HMDB0000965	HMDB00965	HMDB0000965,HMDB00965	Organic acids and derivatives	Sulfinic acids and derivatives	Sulfinic acids	Sulfinic acids
Propylene glycol	Bulk-cancer-specific		Brain	Breast	Kidney; Ovarian				HMDB0001881	HMDB01881	HMDB0001881,HMDB01881	Organic oxygen compounds	Organooxygen compounds	Alcohols and polyols	1,2-diols
Heptadecanoic acid	Bulk-cancer-specific	Kidney	Brain	Breast	Ovarian				HMDB0002259	HMDB02259	HMDB0002259,HMDB02259	Lipids and lipid-like molecules	Fatty Acyls	Fatty acids and conjugates	Long-chain fatty acids
Cer(d18:1/20:0)	Bulk-cancer-specific		Brain		Breast; Kidney; Ovarian				HMDB0004951	HMDB04951	HMDB0004951,HMDB04951	Lipids and lipid-like molecules	Sphingolipids	Ceramides	Long-chain ceramides
Cer(d18:1/22:0)	Bulk-cancer-specific	Brain			Breast; Kidney; Ovarian				HMDB0004952	HMDB04952	HMDB0004952,HMDB04952	Lipids and lipid-like molecules	Sphingolipids	Ceramides	Ceramides
Cer(d18:1/26:0)	Bulk-cancer-specific	Brain			Breast; Kidney; Ovarian				HMDB0004955	HMDB04955	HMDB0004955,HMDB04955	Lipids and lipid-like molecules	Sphingolipids	Ceramides	Ceramides
Cer(d18:1/24:0)	Bulk-cancer-specific	Brain			Breast; Kidney; Ovarian				HMDB0004956	HMDB0000831HMDB00831HMDB04956	HMDB0004956,HMDB0000831,HMDB00831,HMDB04956	Lipids and lipid-like molecules	Sphingolipids	Ceramides	Ceramides
TG(16:0/16:0/16:0)	Bulk-cancer-specific	Brain			Breast; Kidney; Ovarian				HMDB0005356	HMDB05356	HMDB0005356,HMDB05356	Lipids and lipid-like molecules	Glycerolipids	Triradylcglycerols	Triacylglycerols
TG(16:0/16:0/18:0)	Bulk-cancer-specific	Brain			Breast; Kidney; Ovarian				HMDB0005357	HMDB05357	HMDB0005357,HMDB05357	Lipids and lipid-like molecules	Glycerolipids	Triradylcglycerols	Triacylglycerols
TG(16:0/18:0/18:1(9Z))	Bulk-cancer-specific	Brain			Breast; Kidney; Ovarian				HMDB0005367	HMDB05367	HMDB0005367,HMDB05367	Lipids and lipid-like molecules	Glycerolipids	Triradylcglycerols	Triacylglycerols
TG(16:1(9Z)/18:2(9Z,12Z)/18:2(9Z,12Z))	Bulk-cancer-specific	Brain			Breast; Kidney; Ovarian				HMDB0005446	HMDB05446	HMDB0005446,HMDB05446	Lipids and lipid-like molecules	Glycerolipids	Triradylcglycerols	Triacylglycerols
TG(18:1(9Z)/18:2(9Z,12Z)/18:2(9Z,12Z))	Bulk-cancer-specific	Brain			Breast; Kidney; Ovarian				HMDB0005461	HMDB05461	HMDB0005461,HMDB05461	Lipids and lipid-like molecules	Glycerolipids	Triradylcglycerols	Triacylglycerols
TG(18:2(9Z,12Z)/18:2(9Z,12Z)/18:2(9Z,12Z))	Bulk-cancer-specific	Brain			Breast; Kidney; Ovarian				HMDB0005474	HMDB05474	HMDB0005474,HMDB05474	Lipids and lipid-like molecules	Glycerolipids	Triradylcglycerols	Triacylglycerols
CE(20:4(5Z,8Z,11Z,14Z))	Bulk-cancer-specific	Brain			Breast; Kidney; Ovarian				HMDB0006726	HMDB06726	HMDB0006726,HMDB06726	Lipids and lipid-like molecules	Steroids and steroid derivatives	Steroid esters	Cholesteryl esters
CE(22:4(7Z,10Z,13Z,16Z))	Bulk-cancer-specific	Brain			Breast; Kidney; Ovarian				HMDB0006729	HMDB06729	HMDB0006729,HMDB06729	Lipids and lipid-like molecules	Steroids and steroid derivatives	Steroid esters	Cholesteryl esters
CE(22:6(4Z,7Z,10Z,13Z,16Z,19Z))	Bulk-cancer-specific	Brain			Breast; Kidney; Ovarian				HMDB0006733	HMDB06733	HMDB0006733,HMDB06733	Lipids and lipid-like molecules	Steroids and steroid derivatives	Steroid esters	Cholesteryl esters
CE(20:3(8Z,11Z,14Z))	Bulk-cancer-specific	Brain			Breast; Kidney; Ovarian				HMDB0006736	HMDB06736	HMDB0006736,HMDB06736	Lipids and lipid-like molecules	Steroids and steroid derivatives	Steroid esters	Cholesteryl esters
DG(16:0/20:3(5Z,8Z,11Z)/0:0)	Bulk-cancer-specific	Brain			Breast; Kidney; Ovarian				HMDB0007110	HMDB07110	HMDB0007110,HMDB07110	Lipids and lipid-like molecules	Glycerolipids	Diradylglycerols	1,2-diacylglycerols
DG(18:0/18:1(11Z)/0:0)	Bulk-cancer-specific		Brain		Breast; Kidney; Ovarian				HMDB0007159	HMDB07159	HMDB0007159,HMDB07159	Lipids and lipid-like molecules	Glycerolipids	Diradylglycerols	1,2-diacylglycerols
DG(18:0/22:4(7Z,10Z,13Z,16Z)/0:0)	Bulk-cancer-specific		Brain		Breast; Kidney; Ovarian				HMDB0007176	HMDB07176	HMDB0007176,HMDB07176	Lipids and lipid-like molecules	Glycerolipids	Diradylglycerols	1,2-diacylglycerols
DG(18:1(11Z)/18:2(9Z,12Z)/0:0)	Bulk-cancer-specific	Brain			Breast; Kidney; Ovarian				HMDB0007190	HMDB07190	HMDB0007190,HMDB07190	Lipids and lipid-like molecules	Fatty Acyls	Lineolic acids and derivatives	Lineolic acids and derivatives
DG(22:1(13Z)/22:1(13Z)/0:0)	Bulk-cancer-specific		Brain		Breast; Kidney; Ovarian				HMDB0007638	HMDB07638	HMDB0007638,HMDB07638	Lipids and lipid-like molecules	Glycerolipids	Diradylglycerols	1,2-diacylglycerols
PA(16:0/18:1(11Z))	Bulk-cancer-specific		Brain		Breast; Kidney; Ovarian				HMDB0007858	HMDB07858	HMDB0007858,HMDB07858	Lipids and lipid-like molecules	Glycerophospholipids	Glycerophosphates	1,2-diacylglycerol-3-phosphates
PC(14:0/14:0)	Bulk-cancer-specific		Brain		Breast; Kidney; Ovarian				HMDB0007866	HMDB07866	HMDB0007866,HMDB07866	Lipids and lipid-like molecules	Glycerophospholipids	Glycerophosphocholines	Phosphatidylcholines
PC(14:0/15:0)	Bulk-cancer-specific		Brain		Breast; Kidney; Ovarian				HMDB0007868	HMDB07868	HMDB0007868,HMDB07868	Lipids and lipid-like molecules	Glycerophospholipids	Glycerophosphocholines	Phosphatidylcholines
PC(14:1(9Z)/16:0)	Bulk-cancer-specific		Brain		Breast; Kidney; Ovarian				HMDB0007902	HMDB07902	HMDB0007902,HMDB07902	Lipids and lipid-like molecules	Glycerophospholipids	Glycerophosphocholines	Phosphatidylcholines
PC(15:0/22:2(13Z,16Z))	Bulk-cancer-specific		Brain		Breast; Kidney; Ovarian				HMDB0007954	HMDB07954	HMDB0007954,HMDB07954	Lipids and lipid-like molecules	Glycerophospholipids	Glycerophosphocholines	Phosphatidylcholines
PC(15:0/22:6(4Z,7Z,10Z,13Z,16Z,19Z))	Bulk-cancer-specific		Brain		Breast; Kidney; Ovarian				HMDB0007958	HMDB07958	HMDB0007958,HMDB07958	Lipids and lipid-like molecules	Glycerophospholipids	Glycerophosphocholines	Phosphatidylcholines
PC(16:0/18:0)	Bulk-cancer-specific	Kidney	Brain		Breast; Ovarian				HMDB0007970	HMDB07970	HMDB0007970,HMDB07970	Lipids and lipid-like molecules	Glycerophospholipids	Glycerophosphocholines	Phosphatidylcholines
PC(16:0/20:4(5Z,8Z,11Z,14Z))	Bulk-cancer-specific		Brain; Kidney		Breast; Ovarian				HMDB0007982	HMDB07982	HMDB0007982,HMDB07982	Lipids and lipid-like molecules	Glycerophospholipids	Glycerophosphocholines	Phosphatidylcholines
PC(16:0/24:1(15Z))	Bulk-cancer-specific		Brain		Breast; Kidney; Ovarian				HMDB0007993	HMDB07993	HMDB0007993,HMDB07993	Lipids and lipid-like molecules	Glycerophospholipids	Glycerophosphocholines	Phosphatidylcholines
PC(18:0/18:1(11Z))	Bulk-cancer-specific		Brain		Breast; Kidney; Ovarian				HMDB0008037	HMDB08037	HMDB0008037,HMDB08037	Lipids and lipid-like molecules	Glycerophospholipids	Glycerophosphocholines	Phosphatidylcholines
PC(18:0/20:4(5Z,8Z,11Z,14Z))	Bulk-cancer-specific	Kidney	Brain		Breast; Ovarian				HMDB0008048	HMDB08048	HMDB0008048,HMDB08048	Lipids and lipid-like molecules	Glycerophospholipids	Glycerophosphocholines	Phosphatidylcholines
PC(18:0/22:4(7Z,10Z,13Z,16Z))	Bulk-cancer-specific		Brain		Breast; Kidney; Ovarian				HMDB0008054	HMDB08054	HMDB0008054,HMDB08054	Lipids and lipid-like molecules	Glycerophospholipids	Glycerophosphocholines	Phosphatidylcholines
PC(18:0/22:5(4Z,7Z,10Z,13Z,16Z))	Bulk-cancer-specific		Brain		Breast; Kidney; Ovarian				HMDB0008055	HMDB08055	HMDB0008055,HMDB08055	Lipids and lipid-like molecules	Glycerophospholipids	Glycerophosphocholines	Phosphatidylcholines
PC(18:0/22:6(4Z,7Z,10Z,13Z,16Z,19Z))	Bulk-cancer-specific		Brain	Kidney	Breast; Ovarian				HMDB0008057	HMDB08057	HMDB0008057,HMDB08057	Lipids and lipid-like molecules	Glycerophospholipids	Glycerophosphocholines	Phosphatidylcholines
PC(18:1(11Z)/18:2(9Z,12Z))	Bulk-cancer-specific		Brain		Breast; Kidney; Ovarian				HMDB0008072	HMDB08072	HMDB0008072,HMDB08072	Lipids and lipid-like molecules	Glycerophospholipids	Glycerophosphocholines	Phosphatidylcholines
PC(18:1(11Z)/20:4(5Z,8Z,11Z,14Z))	Bulk-cancer-specific		Brain		Breast; Kidney; Ovarian				HMDB0008081	HMDB08081	HMDB0008081,HMDB08081	Lipids and lipid-like molecules	Glycerophospholipids	Glycerophosphocholines	Phosphatidylcholines
PC(18:1(11Z)/22:5(4Z,7Z,10Z,13Z,16Z))	Bulk-cancer-specific		Brain		Breast; Kidney; Ovarian				HMDB0008088	HMDB08088	HMDB0008088,HMDB08088	Lipids and lipid-like molecules	Glycerophospholipids	Glycerophosphocholines	Phosphatidylcholines
PC(20:2(11Z,14Z)/15:0)	Bulk-cancer-specific		Brain		Breast; Kidney; Ovarian				HMDB0008330	HMDB08330	HMDB0008330,HMDB08330	Lipids and lipid-like molecules	Glycerophospholipids	Glycerophosphocholines	Phosphatidylcholines
PC(20:3(5Z,8Z,11Z)/20:4(5Z,8Z,11Z,14Z))	Bulk-cancer-specific		Brain		Breast; Kidney; Ovarian				HMDB0008378	HMDB08378	HMDB0008378,HMDB08378	Lipids and lipid-like molecules	Glycerophospholipids	Glycerophosphocholines	Phosphatidylcholines
PC(20:3(5Z,8Z,11Z)/22:6(4Z,7Z,10Z,13Z,16Z,19Z))	Bulk-cancer-specific		Brain		Breast; Kidney; Ovarian				HMDB0008387	HMDB08387	HMDB0008387,HMDB08387	Lipids and lipid-like molecules	Glycerophospholipids	Glycerophosphocholines	Phosphatidylcholines
PC(20:4(5Z,8Z,11Z,14Z)/22:6(4Z,7Z,10Z,13Z,16Z,19Z))	Bulk-cancer-specific		Brain		Breast; Kidney; Ovarian				HMDB0008452	HMDB08452	HMDB0008452,HMDB08452	Lipids and lipid-like molecules	Glycerophospholipids	Glycerophosphocholines	Phosphatidylcholines
PC(20:4(5Z,8Z,11Z,14Z)/24:1(15Z))	Bulk-cancer-specific		Brain		Breast; Kidney; Ovarian				HMDB0008454	HMDB08454	HMDB0008454,HMDB08454	Lipids and lipid-like molecules	Glycerophospholipids	Glycerophosphocholines	Phosphatidylcholines
PC(22:2(13Z,16Z)/22:0)	Bulk-cancer-specific		Brain		Breast; Kidney; Ovarian				HMDB0008610	HMDB08610	HMDB0008610,HMDB08610	Lipids and lipid-like molecules	Glycerophospholipids	Glycerophosphocholines	Phosphatidylcholines
PC(22:4(7Z,10Z,13Z,16Z)/22:6(4Z,7Z,10Z,13Z,16Z,19Z))	Bulk-cancer-specific		Brain		Breast; Kidney; Ovarian				HMDB0008649	HMDB08649	HMDB0008649,HMDB08649	Lipids and lipid-like molecules	Glycerophospholipids	Glycerophosphocholines	Phosphatidylcholines
PC(22:6(4Z,7Z,10Z,13Z,16Z,19Z)/22:6(4Z,7Z,10Z,13Z,16Z,19Z))	Bulk-cancer-specific		Brain		Breast; Kidney; Ovarian				HMDB0008748	HMDB08748	HMDB0008748,HMDB08748	Lipids and lipid-like molecules	Glycerophospholipids	Glycerophosphocholines	Phosphatidylcholines
PE(14:0/22:6(4Z,7Z,10Z,13Z,16Z,19Z))	Bulk-cancer-specific		Brain		Breast; Kidney; Ovarian				HMDB0008847	HMDB08847	HMDB0008847,HMDB08847	Lipids and lipid-like molecules	Glycerophospholipids	Glycerophosphoethanolamines	Phosphatidylethanolamines
PE(16:0/18:2(9Z,12Z))	Bulk-cancer-specific		Brain; Kidney		Breast; Ovarian				HMDB0008928	HMDB0005322HMDB05322HMDB08928	HMDB0008928,HMDB0005322,HMDB05322,HMDB08928	Lipids and lipid-like molecules	Glycerophospholipids	Glycerophosphoethanolamines	Phosphatidylethanolamines
PE(16:0/22:4(7Z,10Z,13Z,16Z))	Bulk-cancer-specific		Brain		Breast; Kidney; Ovarian				HMDB0008943	HMDB08943	HMDB0008943,HMDB08943	Lipids and lipid-like molecules	Glycerophospholipids	Glycerophosphoethanolamines	Phosphatidylethanolamines
PE(16:0/22:5(4Z,7Z,10Z,13Z,16Z))	Bulk-cancer-specific		Brain		Breast; Kidney; Ovarian				HMDB0008944	HMDB08944	HMDB0008944,HMDB08944	Lipids and lipid-like molecules	Glycerophospholipids	Glycerophosphoethanolamines	Phosphatidylethanolamines
PE(18:0/18:1(11Z))	Bulk-cancer-specific		Brain		Breast; Kidney; Ovarian				HMDB0008992	HMDB0005329HMDB05329HMDB08992	HMDB0008992,HMDB0005329,HMDB05329,HMDB08992	Lipids and lipid-like molecules	Glycerophospholipids	Glycerophosphoethanolamines	Phosphatidylethanolamines
PE(18:0/20:1(11Z))	Bulk-cancer-specific		Brain		Breast; Kidney; Ovarian				HMDB0008999	HMDB0005331HMDB05331HMDB08999	HMDB0008999,HMDB0005331,HMDB05331,HMDB08999	Lipids and lipid-like molecules	Glycerophospholipids	Glycerophosphoethanolamines	Phosphatidylethanolamines
PE(18:0/20:2(11Z,14Z))	Bulk-cancer-specific		Brain		Breast; Kidney; Ovarian				HMDB0009000	HMDB09000	HMDB0009000,HMDB09000	Lipids and lipid-like molecules	Glycerophospholipids	Glycerophosphoethanolamines	Phosphatidylethanolamines
PE(18:0/22:4(7Z,10Z,13Z,16Z))	Bulk-cancer-specific		Brain		Breast; Kidney; Ovarian				HMDB0009009	HMDB09009	HMDB0009009,HMDB09009	Lipids and lipid-like molecules	Glycerophospholipids	Glycerophosphoethanolamines	Phosphatidylethanolamines
PE(18:0/22:5(4Z,7Z,10Z,13Z,16Z))	Bulk-cancer-specific		Brain		Breast; Kidney; Ovarian				HMDB0009010	HMDB09010	HMDB0009010,HMDB09010	Lipids and lipid-like molecules	Glycerophospholipids	Glycerophosphoethanolamines	Phosphatidylethanolamines
PE(18:0/22:6(4Z,7Z,10Z,13Z,16Z,19Z))	Bulk-cancer-specific		Brain		Breast; Kidney; Ovarian				HMDB0009012	HMDB0005334HMDB05334HMDB09012	HMDB0009012,HMDB0005334,HMDB05334,HMDB09012	Lipids and lipid-like molecules	Glycerophospholipids	Glycerophosphoethanolamines	Phosphatidylethanolamines
PE(18:1(11Z)/18:1(11Z))	Bulk-cancer-specific		Brain		Breast; Kidney; Ovarian				HMDB0009025	HMDB09025	HMDB0009025,HMDB09025	Lipids and lipid-like molecules	Glycerophospholipids	Glycerophosphoethanolamines	Phosphatidylethanolamines
PE(18:1(11Z)/20:1(11Z))	Bulk-cancer-specific		Brain		Breast; Kidney; Ovarian				HMDB0009032	HMDB09032	HMDB0009032,HMDB09032	Lipids and lipid-like molecules	Glycerophospholipids	Glycerophosphoethanolamines	Phosphatidylethanolamines
PE(20:0/20:4(5Z,8Z,11Z,14Z))	Bulk-cancer-specific	Brain			Breast; Kidney; Ovarian				HMDB0009234	HMDB09234	HMDB0009234,HMDB09234	Lipids and lipid-like molecules	Glycerophospholipids	Glycerophosphoethanolamines	Phosphatidylethanolamines
PE(20:0/22:4(7Z,10Z,13Z,16Z))	Bulk-cancer-specific		Brain		Breast; Kidney; Ovarian				HMDB0009240	HMDB09240	HMDB0009240,HMDB09240	Lipids and lipid-like molecules	Glycerophospholipids	Glycerophosphoethanolamines	Phosphatidylethanolamines
PE(20:4(5Z,8Z,11Z,14Z)/22:0)	Bulk-cancer-specific	Brain			Breast; Kidney; Ovarian				HMDB0009402	HMDB09402	HMDB0009402,HMDB09402	Lipids and lipid-like molecules	Glycerophospholipids	Glycerophosphoethanolamines	Phosphatidylethanolamines
PE(22:6(4Z,7Z,10Z,13Z,16Z,19Z)/22:6(4Z,7Z,10Z,13Z,16Z,19Z))	Bulk-cancer-specific		Brain		Breast; Kidney; Ovarian				HMDB0009705	HMDB0005354HMDB05354HMDB09705	HMDB0009705,HMDB0005354,HMDB05354,HMDB09705	Lipids and lipid-like molecules	Glycerophospholipids	Glycerophosphoethanolamines	Phosphatidylethanolamines
PE(24:0/18:1(11Z))	Bulk-cancer-specific	Brain			Breast; Kidney; Ovarian				HMDB0009718	HMDB09718	HMDB0009718,HMDB09718	Lipids and lipid-like molecules	Glycerophospholipids	Glycerophosphoethanolamines	Phosphatidylethanolamines
PI(18:0/22:4(7Z,10Z,13Z,16Z))	Bulk-cancer-specific		Brain		Breast; Kidney; Ovarian				HMDB0009818	HMDB09818	HMDB0009818,HMDB09818	Lipids and lipid-like molecules	Glycerophospholipids	Glycerophosphoinositols	Phosphatidylinositols
PI(18:1(9Z)/18:1(9Z))	Bulk-cancer-specific		Brain		Breast; Kidney; Ovarian				HMDB0009837	HMDB09837	HMDB0009837,HMDB09837	Lipids and lipid-like molecules	Glycerophospholipids	Glycerophosphoinositols	Phosphatidylinositols
CE(22:5(4Z,7Z,10Z,13Z,16Z))	Bulk-cancer-specific	Brain			Breast; Kidney; Ovarian				HMDB0010374	HMDB10374	HMDB0010374,HMDB10374	Lipids and lipid-like molecules	Steroids and steroid derivatives	Steroid esters	Cholesteryl esters
LysoPC(22:0/0:0)	Bulk-cancer-specific	Brain			Breast; Kidney; Ovarian				HMDB0010398	HMDB10398	HMDB0010398,HMDB10398	Lipids and lipid-like molecules	Glycerophospholipids	Glycerophosphocholines	1-acyl-sn-glycero-3-phosphocholines
TG(18:1(9Z)/18:1(9Z)/22:4(7Z,10Z,13Z,16Z))	Bulk-cancer-specific	Brain			Breast; Kidney; Ovarian				HMDB0010467	HMDB10467	HMDB0010467,HMDB10467	Lipids and lipid-like molecules	Glycerolipids	Triradylcglycerols	Triacylglycerols
TG(18:2(9Z,12Z)/18:2(9Z,12Z)/18:3(6Z,9Z,12Z))	Bulk-cancer-specific	Brain			Breast; Kidney; Ovarian				HMDB0010489	HMDB10489	HMDB0010489,HMDB10489	Lipids and lipid-like molecules	Glycerolipids	Triradylcglycerols	Triacylglycerols
PG(16:0/18:0)	Bulk-cancer-specific		Brain		Breast; Kidney; Ovarian				HMDB0010572	HMDB10572	HMDB0010572,HMDB10572	Lipids and lipid-like molecules	Glycerophospholipids	Glycerophosphoglycerols	Phosphatidylglycerols
PG(18:0/20:4(5Z,8Z,11Z,14Z))	Bulk-cancer-specific		Brain		Breast; Kidney; Ovarian				HMDB0010610	HMDB10610	HMDB0010610,HMDB10610	Lipids and lipid-like molecules	Glycerophospholipids	Glycerophosphoglycerols	Phosphatidylglycerols
PG(18:1(11Z)/22:4(7Z,10Z,13Z,16Z))	Bulk-cancer-specific	Brain			Breast; Kidney; Ovarian				HMDB0010626	HMDB10626	HMDB0010626,HMDB10626	Lipids and lipid-like molecules	Glycerophospholipids	Glycerophosphoglycerols	Phosphatidylglycerols
PG(18:1(11Z)/22:5(4Z,7Z,10Z,13Z,16Z))	Bulk-cancer-specific	Brain			Breast; Kidney; Ovarian				HMDB0010627	HMDB10627	HMDB0010627,HMDB10627	Lipids and lipid-like molecules	Glycerophospholipids	Glycerophosphoglycerols	Phosphatidylglycerols
PG(18:2(9Z,12Z)/18:2(9Z,12Z))	Bulk-cancer-specific	Brain			Breast; Kidney; Ovarian				HMDB0010650	HMDB10650	HMDB0010650,HMDB10650	Lipids and lipid-like molecules	Glycerophospholipids	Glycerophosphoglycerols	Phosphatidylglycerols
PG(18:2(9Z,12Z)/20:3(5Z,8Z,11Z))	Bulk-cancer-specific	Brain			Breast; Kidney; Ovarian				HMDB0010653	HMDB10653	HMDB0010653,HMDB10653	Lipids and lipid-like molecules	Glycerophospholipids	Glycerophosphoglycerols	Phosphatidylglycerols
PG(18:2(9Z,12Z)/20:4(5Z,8Z,11Z,14Z))	Bulk-cancer-specific	Brain			Breast; Kidney; Ovarian				HMDB0010655	HMDB10655	HMDB0010655,HMDB10655	Lipids and lipid-like molecules	Glycerophospholipids	Glycerophosphoglycerols	Phosphatidylglycerols
PG(18:2(9Z,12Z)/22:4(7Z,10Z,13Z,16Z))	Bulk-cancer-specific	Brain			Breast; Kidney; Ovarian				HMDB0010656	HMDB10656	HMDB0010656,HMDB10656	Lipids and lipid-like molecules	Glycerophospholipids	Glycerophosphoglycerols	Phosphatidylglycerols
PG(18:2(9Z,12Z)/22:6(4Z,7Z,10Z,13Z,16Z,19Z))	Bulk-cancer-specific	Brain			Breast; Kidney; Ovarian				HMDB0010659	HMDB10659	HMDB0010659,HMDB10659	Lipids and lipid-like molecules	Glycerophospholipids	Glycerophosphoglycerols	Phosphatidylglycerols
PC(P-18:0/20:4(5Z,8Z,11Z,14Z))	Bulk-cancer-specific	Brain			Breast; Kidney; Ovarian				HMDB0011253	HMDB11253	HMDB0011253,HMDB11253	Lipids and lipid-like molecules	Glycerophospholipids	Glycerophosphocholines	1-(1Z-alkenyl),2-acyl-glycerophosphocholines
PC(P-18:1(11Z)/18:1(11Z))	Bulk-cancer-specific		Brain		Breast; Kidney; Ovarian				HMDB0011275	HMDB11275	HMDB0011275,HMDB11275	Lipids and lipid-like molecules	Glycerophospholipids	Glycerophosphocholines	1-(1Z-alkenyl),2-acyl-glycerophosphocholines
PE(P-16:0/16:1(9Z))	Bulk-cancer-specific		Brain		Breast; Kidney; Ovarian				HMDB0011339	HMDB11339	HMDB0011339,HMDB11339	Lipids and lipid-like molecules	Glycerophospholipids	Glycerophosphoethanolamines	1-(1Z-alkenyl),2-acylglycerophosphoethanolamines
PE(P-18:0/18:1(11Z))	Bulk-cancer-specific		Brain		Breast; Kidney; Ovarian				HMDB0011374	HMDB11374	HMDB0011374,HMDB11374	Lipids and lipid-like molecules	Glycerophospholipids	Glycerophosphoethanolamines	1-(1Z-alkenyl),2-acylglycerophosphoethanolamines
PE(P-18:0/20:1(11Z))	Bulk-cancer-specific		Brain		Breast; Kidney; Ovarian				HMDB0011381	HMDB11381	HMDB0011381,HMDB11381	Lipids and lipid-like molecules	Glycerophospholipids	Glycerophosphoethanolamines	1-(1Z-alkenyl),2-acylglycerophosphoethanolamines
PE(P-18:0/22:1(13Z))	Bulk-cancer-specific		Brain		Breast; Kidney; Ovarian				HMDB0011389	HMDB11389	HMDB0011389,HMDB11389	Lipids and lipid-like molecules	Glycerophospholipids	Glycerophosphoethanolamines	1-(1Z-alkenyl),2-acylglycerophosphoethanolamines
PE(P-18:0/22:4(7Z,10Z,13Z,16Z))	Bulk-cancer-specific		Brain		Breast; Kidney; Ovarian				HMDB0011391	HMDB11391	HMDB0011391,HMDB11391	Lipids and lipid-like molecules	Glycerophospholipids	Glycerophosphoethanolamines	1-(1Z-alkenyl),2-acylglycerophosphoethanolamines
PE(P-18:1(11Z)/16:1(9Z))	Bulk-cancer-specific		Brain		Breast; Kidney; Ovarian				HMDB0011405	HMDB11405	HMDB0011405,HMDB11405	Lipids and lipid-like molecules	Glycerophospholipids	Glycerophosphoethanolamines	1-(1Z-alkenyl),2-acylglycerophosphoethanolamines
PE(P-18:1(11Z)/18:1(11Z))	Bulk-cancer-specific		Brain		Breast; Kidney; Ovarian				HMDB0011407	HMDB11407	HMDB0011407,HMDB11407	Lipids and lipid-like molecules	Glycerophospholipids	Glycerophosphoethanolamines	1-(1Z-alkenyl),2-acylglycerophosphoethanolamines
PE(P-18:1(11Z)/20:1(11Z))	Bulk-cancer-specific		Brain		Breast; Kidney; Ovarian				HMDB0011414	HMDB11414	HMDB0011414,HMDB11414	Lipids and lipid-like molecules	Glycerophospholipids	Glycerophosphoethanolamines	1-(1Z-alkenyl),2-acylglycerophosphoethanolamines
PE(P-18:1(11Z)/20:5(5Z,8Z,11Z,14Z,17Z))	Bulk-cancer-specific	Brain			Breast; Kidney; Ovarian				HMDB0011420	HMDB11420	HMDB0011420,HMDB11420	Lipids and lipid-like molecules	Glycerophospholipids	Glycerophosphoethanolamines	1-(1Z-alkenyl),2-acylglycerophosphoethanolamines
PE(P-18:1(11Z)/22:6(4Z,7Z,10Z,13Z,16Z,19Z))	Bulk-cancer-specific		Brain		Breast; Kidney; Ovarian				HMDB0011427	HMDB11427	HMDB0011427,HMDB11427	Lipids and lipid-like molecules	Glycerophospholipids	Glycerophosphoethanolamines	1-(1Z-alkenyl),2-acylglycerophosphoethanolamines
LysoPE(20:0/0:0)	Bulk-cancer-specific	Brain			Breast; Kidney; Ovarian				HMDB0011511	HMDB11511	HMDB0011511,HMDB11511	Lipids and lipid-like molecules	Glycerophospholipids	Glycerophosphoethanolamines	1-acyl-sn-glycero-3-phosphoethanolamines
SM(d18:1/24:0)	Bulk-cancer-specific		Brain		Breast; Kidney; Ovarian				HMDB0011697	HMDB0012106HMDB11697HMDB12106	HMDB0011697,HMDB0012106,HMDB11697,HMDB12106	Lipids and lipid-like molecules	Sphingolipids	Phosphosphingolipids	Phosphosphingolipids
SM(d18:1/26:0)	Bulk-cancer-specific		Brain		Breast; Kidney; Ovarian				HMDB0011698	HMDB11698	HMDB0011698,HMDB11698	Lipids and lipid-like molecules	Sphingolipids	Phosphosphingolipids	Phosphosphingolipids
Cer(d18:0/22:0)	Bulk-cancer-specific	Brain			Breast; Kidney; Ovarian				HMDB0011765	HMDB11765	HMDB0011765,HMDB11765	Lipids and lipid-like molecules	Sphingolipids	Ceramides	Ceramides
Cer(d18:0/24:0)	Bulk-cancer-specific	Brain			Breast; Kidney; Ovarian				HMDB0011768	HMDB11768	HMDB0011768,HMDB11768	Lipids and lipid-like molecules	Sphingolipids	Ceramides	Ceramides
SM(d18:0/20:0)	Bulk-cancer-specific		Brain		Breast; Kidney; Ovarian				HMDB0012090	HMDB12090	HMDB0012090,HMDB12090	Lipids and lipid-like molecules	Sphingolipids	Phosphosphingolipids	Phosphosphingolipids
PS(16:0/20:4(5Z,8Z,11Z,14Z))	Bulk-cancer-specific	Brain			Breast; Kidney; Ovarian				HMDB0012361	HMDB12361	HMDB0012361,HMDB12361	Lipids and lipid-like molecules	Glycerophospholipids	Glycerophosphoserines	Phosphatidylserines
PS(16:1(9Z)/18:0)	Bulk-cancer-specific	Brain			Breast; Kidney; Ovarian				HMDB0012367	HMDB12367	HMDB0012367,HMDB12367	Lipids and lipid-like molecules	Glycerophospholipids	Glycerophosphoserines	Phosphatidylserines
PS(18:1(9Z)/18:1(9Z))	Bulk-cancer-specific		Brain		Breast; Kidney; Ovarian				HMDB0012390	HMDB12390	HMDB0012390,HMDB12390	Lipids and lipid-like molecules	Glycerophospholipids	Glycerophosphoserines	Phosphatidylserines
PS(18:1(9Z)/20:4(5Z,8Z,11Z,14Z))	Bulk-cancer-specific		Brain		Breast; Kidney; Ovarian				HMDB0012394	HMDB12394	HMDB0012394,HMDB12394	Lipids and lipid-like molecules	Glycerophospholipids	Glycerophosphoserines	Phosphatidylserines
PS(20:4(5Z,8Z,11Z,14Z)/22:6(4Z,7Z,10Z,13Z,16Z,19Z))	Bulk-cancer-specific		Brain		Breast; Kidney; Ovarian				HMDB0012439	HMDB12439	HMDB0012439,HMDB12439	Lipids and lipid-like molecules	Glycerophospholipids	Glycerophosphoserines	Phosphatidylserines
PS(22:6(4Z,7Z,10Z,13Z,16Z,19Z)/22:6(4Z,7Z,10Z,13Z,16Z,19Z))	Bulk-cancer-specific		Brain		Breast; Kidney; Ovarian				HMDB0012450	HMDB12450	HMDB0012450,HMDB12450	Lipids and lipid-like molecules	Glycerophospholipids	Glycerophosphoserines	Phosphatidylserines
PC(O-18:1(9Z)/20:4(8Z,11Z,14Z,17Z))	Bulk-cancer-specific	Brain			Breast; Kidney; Ovarian				HMDB0013432	HMDB13432	HMDB0013432,HMDB13432	Lipids and lipid-like molecules	Glycerophospholipids	Glycerophosphocholines	1-alkyl,2-acylglycero-3-phosphocholines
SM(d18:1/26:1(17Z))	Bulk-cancer-specific		Brain		Breast; Kidney; Ovarian				HMDB0013461	HMDB13461	HMDB0013461,HMDB13461	Lipids and lipid-like molecules	Sphingolipids	Phosphosphingolipids	Phosphosphingolipids
Mimosine	Bulk-cancer-specific		Brain		Breast; Kidney; Ovarian				HMDB0015188	HMDB15188	HMDB0015188,HMDB15188	Organic acids and derivatives	Carboxylic acids and derivatives	Amino acids, peptides, and analogues	L-alpha-amino acids
9-Octadecenoic acid 1-[(phosphonoxy)methyl]-1,2-ethanediyl ester	Bulk-cancer-specific		Brain		Breast; Kidney; Ovarian				HMDB0031129	HMDB31129	HMDB0031129,HMDB31129	Lipids and lipid-like molecules	Glycerophospholipids	Glycerophosphates	1,2-diacylglycerol-3-phosphates
TG(14:0/16:0/16:0)	Bulk-cancer-specific	Brain			Breast; Kidney; Ovarian				HMDB0042123	HMDB0062638HMDB42123HMDB62638	HMDB0042123,HMDB0062638,HMDB42123,HMDB62638	Lipids and lipid-like molecules	Glycerolipids	Triradylcglycerols	Triacylglycerols
TG(14:0/16:0/20:4(5Z,8Z,11Z,14Z))	Bulk-cancer-specific	Brain			Breast; Kidney; Ovarian				HMDB0042140	HMDB42140	HMDB0042140,HMDB42140	Lipids and lipid-like molecules	Glycerolipids	Triradylcglycerols	Triacylglycerols
TG(14:0/20:4(5Z,8Z,11Z,14Z)/22:6(4Z,7Z,10Z,13Z,16Z,19Z))	Bulk-cancer-specific	Brain			Breast; Kidney; Ovarian				HMDB0042659	HMDB42659	HMDB0042659,HMDB42659	Lipids and lipid-like molecules	Glycerolipids	Triradylcglycerols	Triacylglycerols
TG(15:0/16:0/22:2(13Z,16Z))	Bulk-cancer-specific	Brain			Breast; Kidney; Ovarian				HMDB0043037	HMDB43037	HMDB0043037,HMDB43037	Lipids and lipid-like molecules	Glycerolipids	Triradylcglycerols	Triacylglycerols
TG(16:0/14:0/14:1(9Z))	Bulk-cancer-specific	Brain			Breast; Kidney; Ovarian				HMDB0043834	HMDB43834	HMDB0043834,HMDB43834	Lipids and lipid-like molecules	Glycerolipids	Triradylcglycerols	Triacylglycerols
TG(16:0/18:0/22:6(4Z,7Z,10Z,13Z,16Z,19Z))	Bulk-cancer-specific	Brain			Breast; Kidney; Ovarian				HMDB0043939	HMDB43939	HMDB0043939,HMDB43939	Lipids and lipid-like molecules	Glycerolipids	Triradylcglycerols	Triacylglycerols
TG(16:0/18:1(11Z)/22:4(7Z,10Z,13Z,16Z))	Bulk-cancer-specific	Brain			Breast; Kidney; Ovarian				HMDB0044100	HMDB44100	HMDB0044100,HMDB44100	Lipids and lipid-like molecules	Glycerolipids	Triradylcglycerols	Triacylglycerols
TG(16:0/20:4(5Z,8Z,11Z,14Z)/22:6(4Z,7Z,10Z,13Z,16Z,19Z))	Bulk-cancer-specific	Brain			Breast; Kidney; Ovarian				HMDB0044387	HMDB44387	HMDB0044387,HMDB44387	Lipids and lipid-like molecules	Glycerolipids	Triradylcglycerols	Triacylglycerols
TG(16:0/22:6(4Z,7Z,10Z,13Z,16Z,19Z)/22:6(4Z,7Z,10Z,13Z,16Z,19Z))	Bulk-cancer-specific	Brain			Breast; Kidney; Ovarian				HMDB0044639	HMDB44639	HMDB0044639,HMDB44639	Lipids and lipid-like molecules	Glycerolipids	Triradylcglycerols	Triacylglycerols
TG(18:0/18:1(11Z)/22:4(7Z,10Z,13Z,16Z))	Bulk-cancer-specific	Brain			Breast; Kidney; Ovarian				HMDB0044929	HMDB44929	HMDB0044929,HMDB44929	Lipids and lipid-like molecules	Glycerolipids	Triradylcglycerols	Triacylglycerols
TG(18:0/20:4(5Z,8Z,11Z,14Z)/22:4(7Z,10Z,13Z,16Z))	Bulk-cancer-specific	Brain			Breast; Kidney; Ovarian				HMDB0045199	HMDB45199	HMDB0045199,HMDB45199	Lipids and lipid-like molecules	Glycerolipids	Triradylcglycerols	Triacylglycerols
TG(18:0/22:4(7Z,10Z,13Z,16Z)/22:6(4Z,7Z,10Z,13Z,16Z,19Z))	Bulk-cancer-specific	Brain			Breast; Kidney; Ovarian				HMDB0045260	HMDB45260	HMDB0045260,HMDB45260	Lipids and lipid-like molecules	Glycerolipids	Triradylcglycerols	Triacylglycerols
TG(24:0/15:0/20:1(11Z))	Bulk-cancer-specific	Brain			Breast; Kidney; Ovarian				HMDB0047034	HMDB47034	HMDB0047034,HMDB47034	Lipids and lipid-like molecules	Glycerolipids	Triradylcglycerols	Triacylglycerols
TG(14:1(9Z)/14:0/O-18:0)	Bulk-cancer-specific	Brain			Breast; Kidney; Ovarian				HMDB0047746	HMDB47746	HMDB0047746,HMDB47746	Lipids and lipid-like molecules	Glycerolipids	Triradylcglycerols	Alkyldiacylglycerols
TG(14:1(9Z)/O-18:0/14:1(9Z))	Bulk-cancer-specific	Brain			Breast; Kidney; Ovarian				HMDB0048391	HMDB48391	HMDB0048391,HMDB48391	Lipids and lipid-like molecules	Glycerolipids	Triradylcglycerols	Alkyldiacylglycerols
TG(16:1(9Z)/14:0/O-18:0)	Bulk-cancer-specific	Brain			Breast; Kidney; Ovarian				HMDB0048434	HMDB48434	HMDB0048434,HMDB48434	Lipids and lipid-like molecules	Glycerolipids	Triradylcglycerols	Alkyldiacylglycerols
TG(16:1(9Z)/15:0/18:1(9Z))	Bulk-cancer-specific	Brain			Breast; Kidney; Ovarian				HMDB0048437	HMDB48437	HMDB0048437,HMDB48437	Lipids and lipid-like molecules	Glycerolipids	Triradylcglycerols	Triacylglycerols
TG(16:1(9Z)/15:0/O-18:0)	Bulk-cancer-specific	Brain			Breast; Kidney; Ovarian				HMDB0048456	HMDB48456	HMDB0048456,HMDB48456	Lipids and lipid-like molecules	Glycerolipids	Triradylcglycerols	Alkyldiacylglycerols
TG(16:1(9Z)/14:1(9Z)/18:2(9Z,12Z))	Bulk-cancer-specific	Brain			Breast; Kidney; Ovarian				HMDB0048574	HMDB48574	HMDB0048574,HMDB48574	Lipids and lipid-like molecules	Glycerolipids	Triradylcglycerols	Triacylglycerols
TG(16:1(9Z)/14:1(9Z)/O-18:0)	Bulk-cancer-specific	Brain			Breast; Kidney; Ovarian				HMDB0048588	HMDB48588	HMDB0048588,HMDB48588	Lipids and lipid-like molecules	Glycerolipids	Triradylcglycerols	Alkyldiacylglycerols
TG(16:1(9Z)/20:5(5Z,8Z,11Z,14Z,17Z)/22:6(4Z,7Z,10Z,13Z,16Z,19Z))	Bulk-cancer-specific	Brain			Breast; Kidney; Ovarian				HMDB0049005	HMDB49005	HMDB0049005,HMDB49005	Lipids and lipid-like molecules	Glycerolipids	Triradylcglycerols	Triacylglycerols
TG(18:1(11Z)/18:2(9Z,12Z)/24:1(15Z))	Bulk-cancer-specific	Brain			Breast; Kidney; Ovarian				HMDB0049392	HMDB49392	HMDB0049392,HMDB49392	Lipids and lipid-like molecules	Glycerolipids	Triradylcglycerols	Triacylglycerols
TG(18:1(9Z)/15:0/O-18:0)	Bulk-cancer-specific	Brain			Breast; Kidney; Ovarian				HMDB0049740	HMDB49740	HMDB0049740,HMDB49740	Lipids and lipid-like molecules	Glycerolipids	Triradylcglycerols	Alkyldiacylglycerols
TG(22:1(13Z)/14:0/O-18:0)	Bulk-cancer-specific	Brain			Breast; Kidney; Ovarian				HMDB0051424	HMDB51424	HMDB0051424,HMDB51424	Lipids and lipid-like molecules	Glycerolipids	Triradylcglycerols	Alkyldiacylglycerols
TG(24:1(15Z)/14:0/O-18:0)	Bulk-cancer-specific	Brain			Breast; Kidney; Ovarian				HMDB0051932	HMDB51932	HMDB0051932,HMDB51932	Lipids and lipid-like molecules	Glycerolipids	Triradylcglycerols	Alkyldiacylglycerols
TG(24:1(15Z)/16:0/O-18:0)	Bulk-cancer-specific	Brain			Breast; Kidney; Ovarian				HMDB0051964	HMDB51964	HMDB0051964,HMDB51964	Lipids and lipid-like molecules	Glycerolipids	Triradylcglycerols	Alkyldiacylglycerols
TG(24:1(15Z)/18:0/O-18:0)	Bulk-cancer-specific	Brain			Breast; Kidney; Ovarian				HMDB0051980	HMDB51980	HMDB0051980,HMDB51980	Lipids and lipid-like molecules	Glycerolipids	Triradylcglycerols	Alkyldiacylglycerols
TG(18:2(9Z,12Z)/15:0/O-18:0)	Bulk-cancer-specific	Brain			Breast; Kidney; Ovarian				HMDB0052425	HMDB52425	HMDB0052425,HMDB52425	Lipids and lipid-like molecules	Fatty Acyls	Lineolic acids and derivatives	Lineolic acids and derivatives
TG(18:2(9Z,12Z)/20:4(5Z,8Z,11Z,14Z)/22:4(7Z,10Z,13Z,16Z))	Bulk-cancer-specific	Brain			Breast; Kidney; Ovarian				HMDB0052687	HMDB52687	HMDB0052687,HMDB52687	Lipids and lipid-like molecules	Glycerolipids	Triradylcglycerols	Triacylglycerols
TG(20:3n6/15:0/O-18:0)	Bulk-cancer-specific	Brain			Breast; Kidney; Ovarian				HMDB0053676	HMDB53676	HMDB0053676,HMDB53676	Lipids and lipid-like molecules	Glycerolipids	Triradylcglycerols	Alkyldiacylglycerols
TG(20:4(5Z,8Z,11Z,14Z)/22:5(4Z,7Z,10Z,13Z,16Z)/22:6(4Z,7Z,10Z,13Z,16Z,19Z))	Bulk-cancer-specific	Brain			Breast; Kidney; Ovarian				HMDB0054263	HMDB54263	HMDB0054263,HMDB54263	Lipids and lipid-like molecules	Glycerolipids	Triradylcglycerols	Triacylglycerols
TG(22:2(13Z,16Z)/18:0/O-18:0)	Bulk-cancer-specific	Brain			Breast; Kidney; Ovarian				HMDB0054380	HMDB54380	HMDB0054380,HMDB54380	Lipids and lipid-like molecules	Glycerolipids	Triradylcglycerols	Alkyldiacylglycerols
TG(22:2(13Z,16Z)/20:0/O-18:0)	Bulk-cancer-specific	Brain			Breast; Kidney; Ovarian				HMDB0054390	HMDB54390	HMDB0054390,HMDB54390	Lipids and lipid-like molecules	Glycerolipids	Triradylcglycerols	Alkyldiacylglycerols
TG(22:2(13Z,16Z)/22:0/O-18:0)	Bulk-cancer-specific	Brain			Breast; Kidney; Ovarian				HMDB0054400	HMDB54400	HMDB0054400,HMDB54400	Lipids and lipid-like molecules	Glycerolipids	Triradylcglycerols	Alkyldiacylglycerols
TG(18:3(9Z,12Z,15Z)/14:0/O-18:0)	Bulk-cancer-specific	Brain			Breast; Kidney; Ovarian				HMDB0055154	HMDB55154	HMDB0055154,HMDB55154	Lipids and lipid-like molecules	Fatty Acyls	Lineolic acids and derivatives	Lineolic acids and derivatives
TG(18:3(9Z,12Z,15Z)/15:0/O-18:0)	Bulk-cancer-specific	Brain			Breast; Kidney; Ovarian				HMDB0055161	HMDB55161	HMDB0055161,HMDB55161	Lipids and lipid-like molecules	Fatty Acyls	Lineolic acids and derivatives	Lineolic acids and derivatives
TG(18:3(9Z,12Z,15Z)/18:0/O-18:0)	Bulk-cancer-specific	Brain			Breast; Kidney; Ovarian				HMDB0055175	HMDB55175	HMDB0055175,HMDB55175	Lipids and lipid-like molecules	Fatty Acyls	Lineolic acids and derivatives	Lineolic acids and derivatives
TG(18:3(9Z,12Z,15Z)/20:0/O-18:0)	Bulk-cancer-specific	Brain			Breast; Kidney; Ovarian				HMDB0055182	HMDB55182	HMDB0055182,HMDB55182	Lipids and lipid-like molecules	Glycerolipids	Triradylcglycerols	Alkyldiacylglycerols
TG(18:3(9Z,12Z,15Z)/24:0/O-18:0)	Bulk-cancer-specific	Brain			Breast; Kidney; Ovarian				HMDB0055196	HMDB55196	HMDB0055196,HMDB55196	Lipids and lipid-like molecules	Glycerolipids	Triradylcglycerols	Alkyldiacylglycerols
TG(20:4(8Z,11Z,14Z,17Z)/14:0/O-18:0)	Bulk-cancer-specific	Brain			Breast; Kidney; Ovarian				HMDB0055540	HMDB55540	HMDB0055540,HMDB55540	Lipids and lipid-like molecules	Glycerolipids	Triradylcglycerols	Alkyldiacylglycerols
TG(20:4(8Z,11Z,14Z,17Z)/16:0/O-18:0)	Bulk-cancer-specific	Brain			Breast; Kidney; Ovarian				HMDB0055550	HMDB55550	HMDB0055550,HMDB55550	Lipids and lipid-like molecules	Glycerolipids	Triradylcglycerols	Alkyldiacylglycerols
TG(20:4(8Z,11Z,14Z,17Z)/22:0/O-18:0)	Bulk-cancer-specific	Brain			Breast; Kidney; Ovarian				HMDB0055565	HMDB55565	HMDB0055565,HMDB55565	Lipids and lipid-like molecules	Glycerolipids	Triradylcglycerols	Alkyldiacylglycerols
TG(20:5(5Z,8Z,11Z,14Z,17Z)/14:0/O-18:0)	Bulk-cancer-specific	Brain			Breast; Kidney; Ovarian				HMDB0055688	HMDB55688	HMDB0055688,HMDB55688	Lipids and lipid-like molecules	Glycerolipids	Triradylcglycerols	Alkyldiacylglycerols
TG(20:5(5Z,8Z,11Z,14Z,17Z)/14:1(9Z)/O-18:0)	Bulk-cancer-specific	Brain			Breast; Kidney; Ovarian				HMDB0055716	HMDB55716	HMDB0055716,HMDB55716	Lipids and lipid-like molecules	Glycerolipids	Triradylcglycerols	Alkyldiacylglycerols
TG(22:5(7Z,10Z,13Z,16Z,19Z)/16:0/O-18:0)	Bulk-cancer-specific	Brain			Breast; Kidney; Ovarian				HMDB0055812	HMDB55812	HMDB0055812,HMDB55812	Lipids and lipid-like molecules	Glycerolipids	Triradylcglycerols	Alkyldiacylglycerols
TG(22:6(4Z,7Z,10Z,13Z,16Z,19Z)/14:0/O-18:0)	Bulk-cancer-specific	Brain			Breast; Kidney; Ovarian				HMDB0055894	HMDB55894	HMDB0055894,HMDB55894	Lipids and lipid-like molecules	Glycerolipids	Triradylcglycerols	Alkyldiacylglycerols
TG(22:6(4Z,7Z,10Z,13Z,16Z,19Z)/14:1(9Z)/O-18:0)	Bulk-cancer-specific	Brain			Breast; Kidney; Ovarian				HMDB0055908	HMDB55908	HMDB0055908,HMDB55908	Lipids and lipid-like molecules	Glycerolipids	Triradylcglycerols	Alkyldiacylglycerols
TG(22:6(4Z,7Z,10Z,13Z,16Z,19Z)/16:1(9Z)/O-18:0)	Bulk-cancer-specific	Brain			Breast; Kidney; Ovarian				HMDB0055910	HMDB55910	HMDB0055910,HMDB55910	Lipids and lipid-like molecules	Glycerolipids	Triradylcglycerols	Alkyldiacylglycerols
TG(22:6(4Z,7Z,10Z,13Z,16Z,19Z)/18:2(9Z,12Z)/O-18:0)	Bulk-cancer-specific	Brain			Breast; Kidney; Ovarian				HMDB0055924	HMDB55924	HMDB0055924,HMDB55924	Lipids and lipid-like molecules	Glycerolipids	Triradylcglycerols	Alkyldiacylglycerols
TG(22:6(4Z,7Z,10Z,13Z,16Z,19Z)/20:3n6/O-18:0)	Bulk-cancer-specific	Brain			Breast; Kidney; Ovarian				HMDB0055930	HMDB55930	HMDB0055930,HMDB55930	Lipids and lipid-like molecules	Glycerolipids	Triradylcglycerols	Alkyldiacylglycerols
TG(22:6(4Z,7Z,10Z,13Z,16Z,19Z)/18:3(9Z,12Z,15Z)/O-18:0)	Bulk-cancer-specific	Brain			Breast; Kidney; Ovarian				HMDB0055940	HMDB55940	HMDB0055940,HMDB55940	Lipids and lipid-like molecules	Glycerolipids	Triradylcglycerols	Alkyldiacylglycerols
TG(16:0/16:0/17:0)	Bulk-cancer-specific	Brain			Breast; Kidney; Ovarian				HMDB0104223		HMDB0104223	Lipids and lipid-like molecules	Glycerolipids	Triradylcglycerols	Triacylglycerols
TG(19:0/20:0/a-13:0)[rac]	Bulk-cancer-specific	Brain			Breast; Kidney; Ovarian				HMDB0110765		HMDB0110765	Lipids and lipid-like molecules	Glycerolipids	Triradylcglycerols	Triacylglycerols
CL(18:1(9Z)/18:2(9Z,11Z)/18:1(9Z)/16:0)	Bulk-cancer-specific		Brain		Breast; Kidney; Ovarian				HMDB0111579		HMDB0111579	Lipids and lipid-like molecules	Glycerophospholipids	Glycerophosphoglycerophosphoglycerols	Cardiolipins
CL(18:2(9Z,11Z)/18:1(9Z)/18:1(9Z)/18:1(9Z))	Bulk-cancer-specific		Brain		Breast; Kidney; Ovarian				HMDB0111675		HMDB0111675	Lipids and lipid-like molecules	Glycerophospholipids	Glycerophosphoglycerophosphoglycerols	Cardiolipins
PS(18:0/20:1(11Z))	Bulk-cancer-specific		Brain		Breast; Kidney; Ovarian				HMDB0112375		HMDB0112375	Lipids and lipid-like molecules	Glycerophospholipids	Glycerophosphoserines	Phosphatidylserines
PS(18:0/20:2(11Z,14Z))	Bulk-cancer-specific		Brain		Breast; Kidney; Ovarian				HMDB0112376		HMDB0112376	Lipids and lipid-like molecules	Glycerophospholipids	Glycerophosphoserines	Phosphatidylserines
PS(18:1(11Z)/20:1(11Z))	Bulk-cancer-specific		Brain		Breast; Kidney; Ovarian				HMDB0112393		HMDB0112393	Lipids and lipid-like molecules	Glycerophospholipids	Glycerophosphoserines	Phosphatidylserines
1-Methylhistidine	Bulk-cancer-specific		Kidney	Ovarian	Breast; Brain				HMDB0000001	HMDB00001HMDB0004935HMDB0006703HMDB0006704HMDB04935HMDB06703HMDB06704	HMDB0000001,HMDB00001,HMDB0004935,HMDB0006703,HMDB0006704,HMDB04935,HMDB06703,HMDB06704	Organic acids and derivatives	Carboxylic acids and derivatives	Amino acids, peptides, and analogues	Histidine and derivatives
Deoxyuridine	Bulk-cancer-specific		Kidney		Breast; Brain; Ovarian				HMDB0000012	HMDB00012	HMDB0000012,HMDB00012	Nucleosides, nucleotides, and analogues	Pyrimidine nucleosides	Pyrimidine 2'-deoxyribonucleosides	Pyrimidine 2'-deoxyribonucleosides
Deoxycytidine	Bulk-cancer-specific	Kidney		Ovarian	Breast; Brain				HMDB0000014	HMDB00014	HMDB0000014,HMDB00014	Nucleosides, nucleotides, and analogues	Pyrimidine nucleosides	Pyrimidine 2'-deoxyribonucleosides	Pyrimidine 2'-deoxyribonucleosides
4-Pyridoxic acid	Bulk-cancer-specific		Kidney		Breast; Brain; Ovarian				HMDB0000017	HMDB00017	HMDB0000017,HMDB00017	Organoheterocyclic compounds	Pyridines and derivatives	Pyridinecarboxylic acids and derivatives	Pyridinecarboxylic acids
Carnosine	Bulk-cancer-specific		Kidney		Breast; Brain; Ovarian				HMDB0000033	HMDB00033	HMDB0000033,HMDB00033	Organic acids and derivatives	Peptidomimetics	Hybrid peptides	Hybrid peptides
Argininosuccinic acid	Bulk-cancer-specific		Kidney		Breast; Brain; Ovarian				HMDB0000052	HMDB0001006HMDB00052HMDB01006	HMDB0000052,HMDB0001006,HMDB00052,HMDB01006	Organic acids and derivatives	Carboxylic acids and derivatives	Amino acids, peptides, and analogues	Aspartic acid and derivatives
Adenosine 3',5'-diphosphate	Bulk-cancer-specific		Kidney		Breast; Brain; Ovarian				HMDB0000061	HMDB0001468HMDB00061HMDB01468	HMDB0000061,HMDB0001468,HMDB00061,HMDB01468	Nucleosides, nucleotides, and analogues	Purine nucleotides	Purine ribonucleotides	Purine ribonucleoside 3',5'-bisphosphates
Pipecolic acid	Bulk-cancer-specific	Kidney		Breast; Ovarian	Brain				HMDB0000070	HMDB00070	HMDB0000070,HMDB00070	Organic acids and derivatives	Carboxylic acids and derivatives	Amino acids, peptides, and analogues	Alpha amino acids
Deoxyguanosine	Bulk-cancer-specific	Kidney		Breast	Brain; Ovarian				HMDB0000085	HMDB00085	HMDB0000085,HMDB00085	Nucleosides, nucleotides, and analogues	Purine nucleosides	Purine 2'-deoxyribonucleosides	Purine 2'-deoxyribonucleosides
Dimethylglycine	Bulk-cancer-specific	Kidney; Ovarian			Breast; Brain				HMDB0000092	HMDB00092	HMDB0000092,HMDB00092	Organic acids and derivatives	Carboxylic acids and derivatives	Amino acids, peptides, and analogues	Alpha amino acids
gamma-Aminobutyric acid	Bulk-cancer-specific	Ovarian	Kidney	Breast	Brain				HMDB0000112	HMDB00112	HMDB0000112,HMDB00112	Organic acids and derivatives	Carboxylic acids and derivatives	Amino acids, peptides, and analogues	Gamma amino acids and derivatives
Glycerylphosphorylethanolamine	Bulk-cancer-specific		Kidney		Breast; Brain; Ovarian				HMDB0000114	HMDB00114	HMDB0000114,HMDB00114	Lipids and lipid-like molecules	Glycerophospholipids	Glycerophosphoethanolamines	Glycerophosphoethanolamines
Glycerol 3-phosphate	Bulk-cancer-specific		Kidney	Breast; Brain	Ovarian				HMDB0000126	HMDB0002722HMDB00126HMDB02722	HMDB0000126,HMDB0002722,HMDB00126,HMDB02722	Lipids and lipid-like molecules	Glycerophospholipids	Glycerophosphates	Glycerophosphates
D-Glucuronic acid	Bulk-cancer-specific		Kidney	Breast	Brain; Ovarian				HMDB0000127	HMDB00127	HMDB0000127,HMDB00127	Organic oxygen compounds	Organooxygen compounds	Carbohydrates and carbohydrate conjugates	Glucuronic acid derivatives
Guanidoacetic acid	Bulk-cancer-specific		Kidney	Ovarian	Breast; Brain				HMDB0000128	HMDB00128	HMDB0000128,HMDB00128	Organic acids and derivatives	Carboxylic acids and derivatives	Amino acids, peptides, and analogues	Alpha amino acids and derivatives
L-Threonine	Bulk-cancer-specific		Kidney	Breast; Brain	Ovarian				HMDB0000167	HMDB00167	HMDB0000167,HMDB00167	Organic acids and derivatives	Carboxylic acids and derivatives	Amino acids, peptides, and analogues	L-alpha-amino acids
Anserine	Bulk-cancer-specific		Kidney		Breast; Brain; Ovarian				HMDB0000194	HMDB00194	HMDB0000194,HMDB00194	Organic acids and derivatives	Peptidomimetics	Hybrid peptides	Hybrid peptides
Indoleacetic acid	Bulk-cancer-specific		Kidney		Breast; Brain; Ovarian				HMDB0000197	HMDB00197	HMDB0000197,HMDB00197	Organoheterocyclic compounds	Indoles and derivatives	Indolyl carboxylic acids and derivatives	Indole-3-acetic acid derivatives
L-Acetylcarnitine	Bulk-cancer-specific	Kidney		Breast; Ovarian	Brain				HMDB0000201	HMDB0000456HMDB0000515HMDB00201HMDB00456HMDB00515	HMDB0000201,HMDB0000456,HMDB0000515,HMDB00201,HMDB00456,HMDB00515	Lipids and lipid-like molecules	Fatty Acyls	Fatty acid esters	Acyl carnitines
Methylmalonic acid	Bulk-cancer-specific		Kidney		Breast; Brain; Ovarian				HMDB0000202	HMDB00202	HMDB0000202,HMDB00202	Organic acids and derivatives	Carboxylic acids and derivatives	Dicarboxylic acids and derivatives	Dicarboxylic acids and derivatives
Oxoglutaric acid	Bulk-cancer-specific	Kidney		Breast	Brain; Ovarian				HMDB0000208	HMDB0002812HMDB00208HMDB0062781HMDB02812HMDB62781	HMDB0000208,HMDB0002812,HMDB00208,HMDB0062781,HMDB02812,HMDB62781	Organic acids and derivatives	Keto acids and derivatives	Gamma-keto acids and derivatives	Gamma-keto acids and derivatives
Orotic acid	Bulk-cancer-specific	Kidney			Breast; Brain; Ovarian				HMDB0000226	HMDB00226	HMDB0000226,HMDB00226	Organoheterocyclic compounds	Diazines	Pyrimidines and pyrimidine derivatives	Pyrimidinecarboxylic acids
Nicotinamide ribotide	Bulk-cancer-specific		Kidney		Breast; Brain; Ovarian				HMDB0000229	HMDB00229HMDB0059645HMDB59645	HMDB0000229,HMDB00229,HMDB0059645,HMDB59645	Nucleosides, nucleotides, and analogues	Pyridine nucleotides	Nicotinamide nucleotides	Nicotinamide nucleotides
Pyruvic acid	Bulk-cancer-specific	Kidney		Breast; Brain	Ovarian				HMDB0000243	HMDB00243	HMDB0000243,HMDB00243	Organic acids and derivatives	Keto acids and derivatives	Alpha-keto acids and derivatives	Alpha-keto acids and derivatives
Succinic acid	Bulk-cancer-specific	Kidney		Breast; Ovarian	Brain				HMDB0000254	HMDB00254	HMDB0000254,HMDB00254	Organic acids and derivatives	Carboxylic acids and derivatives	Dicarboxylic acids and derivatives	Dicarboxylic acids and derivatives
Sphinganine	Bulk-cancer-specific	Kidney		Breast	Brain; Ovarian				HMDB0000269	HMDB00269	HMDB0000269,HMDB00269	Organic nitrogen compounds	Organonitrogen compounds	Amines	1,2-aminoalcohols
Thymidine	Bulk-cancer-specific		Kidney	Ovarian	Breast; Brain				HMDB0000273	HMDB00273	HMDB0000273,HMDB00273	Nucleosides, nucleotides, and analogues	Pyrimidine nucleosides	Pyrimidine 2'-deoxyribonucleosides	Pyrimidine 2'-deoxyribonucleosides
Saccharopine	Bulk-cancer-specific	Kidney			Breast; Brain; Ovarian				HMDB0000279	HMDB00279HMDB0062698HMDB62698	HMDB0000279,HMDB00279,HMDB0062698,HMDB62698	Organic acids and derivatives	Carboxylic acids and derivatives	Amino acids, peptides, and analogues	Glutamic acid and derivatives
Urea	Bulk-cancer-specific		Kidney	Breast	Brain; Ovarian				HMDB0000294	HMDB00294	HMDB0000294,HMDB00294	Organic acids and derivatives	Organic carbonic acids and derivatives	Ureas	Ureas
Vitamin A	Bulk-cancer-specific		Kidney		Breast; Brain; Ovarian				HMDB0000305	HMDB00305	HMDB0000305,HMDB00305	Lipids and lipid-like molecules	Prenol lipids	Retinoids	Retinoids
3-Amino-2-piperidone	Bulk-cancer-specific		Kidney		Breast; Brain; Ovarian				HMDB0000323	HMDB00323	HMDB0000323,HMDB00323	Organic acids and derivatives	Carboxylic acids and derivatives	Amino acids, peptides, and analogues	Alpha amino acid amides
(S)-3,4-Dihydroxybutyric acid	Bulk-cancer-specific		Kidney		Breast; Brain; Ovarian				HMDB0000337	HMDB0006118HMDB00337HMDB06118	HMDB0000337,HMDB0006118,HMDB00337,HMDB06118	Organic acids and derivatives	Hydroxy acids and derivatives	Beta hydroxy acids and derivatives	Beta hydroxy acids and derivatives
3-Hydroxyadipic acid	Bulk-cancer-specific		Kidney		Breast; Brain; Ovarian				HMDB0000345	HMDB00345	HMDB0000345,HMDB00345	Organic acids and derivatives	Hydroxy acids and derivatives	Medium-chain hydroxy acids and derivatives	Medium-chain hydroxy acids and derivatives
3-Hydroxymethylglutaric acid	Bulk-cancer-specific		Kidney		Breast; Brain; Ovarian				HMDB0000355	HMDB00355HMDB0059737HMDB59737	HMDB0000355,HMDB00355,HMDB0059737,HMDB59737	Lipids and lipid-like molecules	Fatty Acyls	Fatty acids and conjugates	Hydroxy fatty acids
2,4-Dihydroxybutanoic acid	Bulk-cancer-specific		Kidney		Breast; Brain; Ovarian				HMDB0000360	HMDB00360	HMDB0000360,HMDB00360	Organic acids and derivatives	Hydroxy acids and derivatives	Short-chain hydroxy acids and derivatives	Short-chain hydroxy acids and derivatives
Epiandrosterone	Bulk-cancer-specific		Kidney		Breast; Brain; Ovarian				HMDB0000365	HMDB00365	HMDB0000365,HMDB00365	Lipids and lipid-like molecules	Steroids and steroid derivatives	Androstane steroids	Androgens and derivatives
2-Methylbutyroylcarnitine	Bulk-cancer-specific		Kidney	Breast	Brain; Ovarian				HMDB0000378	HMDB0001963HMDB00378HMDB01963	HMDB0000378,HMDB0001963,HMDB00378,HMDB01963	Lipids and lipid-like molecules	Fatty Acyls	Fatty acid esters	Acyl carnitines
2-Hydroxy-3-methylbutyric acid	Bulk-cancer-specific	Kidney			Breast; Brain; Ovarian				HMDB0000407	HMDB00407HMDB0062584HMDB62584	HMDB0000407,HMDB00407,HMDB0062584,HMDB62584	Lipids and lipid-like molecules	Fatty Acyls	Fatty acids and conjugates	Hydroxy fatty acids
5-Hydroxylysine	Bulk-cancer-specific		Kidney		Breast; Brain; Ovarian				HMDB0000450	HMDB0006827HMDB00450HMDB06827	HMDB0000450,HMDB0006827,HMDB00450,HMDB06827	Organic acids and derivatives	Carboxylic acids and derivatives	Amino acids, peptides, and analogues	L-alpha-amino acids
Allantoin	Bulk-cancer-specific		Kidney		Breast; Brain; Ovarian				HMDB0000462	HMDB00462	HMDB0000462,HMDB00462	Organoheterocyclic compounds	Azoles	Imidazoles	Imidazoles
7Z,10Z-Hexadecadienoic acid	Bulk-cancer-specific		Kidney		Breast; Brain; Ovarian				HMDB0000477	HMDB00477	HMDB0000477,HMDB00477	Lipids and lipid-like molecules	Fatty Acyls	Fatty acids and conjugates	Long-chain fatty acids
Aspartylglycosamine	Bulk-cancer-specific	Kidney			Breast; Brain; Ovarian				HMDB0000489	HMDB0001515HMDB00489HMDB01515	HMDB0000489,HMDB0001515,HMDB00489,HMDB01515	Organic oxygen compounds	Organooxygen compounds	Carbohydrates and carbohydrate conjugates	Glycosylamines
5,6-Dihydrouridine	Bulk-cancer-specific		Kidney		Breast; Brain; Ovarian				HMDB0000497	HMDB00497	HMDB0000497,HMDB00497	Organic oxygen compounds	Organooxygen compounds	Carbohydrates and carbohydrate conjugates	Glycosylamines
4-Deoxyerythronic acid	Bulk-cancer-specific		Kidney		Breast; Brain; Ovarian				HMDB0000498	HMDB00498	HMDB0000498,HMDB00498	Organic oxygen compounds	Organooxygen compounds	Carbohydrates and carbohydrate conjugates	Sugar acids and derivatives
Ribitol	Bulk-cancer-specific		Kidney	Breast	Brain; Ovarian				HMDB0000508	HMDB00508	HMDB0000508,HMDB00508	Organic oxygen compounds	Organooxygen compounds	Carbohydrates and carbohydrate conjugates	Sugar alcohols
Aminoadipic acid	Bulk-cancer-specific	Kidney		Breast; Brain	Ovarian				HMDB0000510	HMDB00510	HMDB0000510,HMDB00510	Organic acids and derivatives	Carboxylic acids and derivatives	Amino acids, peptides, and analogues	L-alpha-amino acids
3-Methylglutaconic acid	Bulk-cancer-specific		Kidney		Breast; Brain; Ovarian				HMDB0000522	HMDB00522	HMDB0000522,HMDB00522	Lipids and lipid-like molecules	Fatty Acyls	Fatty acids and conjugates	Methyl-branched fatty acids
Acetylglycine	Bulk-cancer-specific	Kidney			Breast; Brain; Ovarian				HMDB0000532	HMDB00532	HMDB0000532,HMDB00532	Organic acids and derivatives	Carboxylic acids and derivatives	Amino acids, peptides, and analogues	N-acyl-alpha amino acids
3-Methylglutarylcarnitine	Bulk-cancer-specific		Kidney		Breast; Brain; Ovarian				HMDB0000552	HMDB00552	HMDB0000552,HMDB00552	Lipids and lipid-like molecules	Fatty Acyls	Fatty acid esters	Acyl carnitines
Ethylmalonic acid	Bulk-cancer-specific		Kidney		Breast; Brain; Ovarian				HMDB0000622	HMDB00622	HMDB0000622,HMDB00622	Lipids and lipid-like molecules	Fatty Acyls	Fatty acids and conjugates	Branched fatty acids
Deoxycholic acid glycine conjugate	Bulk-cancer-specific	Kidney		Breast	Brain; Ovarian				HMDB0000631	HMDB0004012HMDB00631HMDB04012	HMDB0000631,HMDB0004012,HMDB00631,HMDB04012	Lipids and lipid-like molecules	Steroids and steroid derivatives	Bile acids, alcohols and derivatives	Glycinated bile acids and derivatives
Chenodeoxycholic acid glycine conjugate	Bulk-cancer-specific	Kidney		Breast	Brain; Ovarian				HMDB0000637	HMDB0004013HMDB00637HMDB04013	HMDB0000637,HMDB0004013,HMDB00637,HMDB04013	Lipids and lipid-like molecules	Steroids and steroid derivatives	Bile acids, alcohols and derivatives	Glycinated bile acids and derivatives
Galactose 1-phosphate	Bulk-cancer-specific	Kidney			Breast; Brain; Ovarian				HMDB0000645	HMDB0003359HMDB0062705HMDB00645HMDB03359HMDB62705	HMDB0000645,HMDB0003359,HMDB0062705,HMDB00645,HMDB03359,HMDB62705	Organic oxygen compounds	Organooxygen compounds	Carbohydrates and carbohydrate conjugates	Monosaccharide phosphates
D-alpha-Aminobutyric acid	Bulk-cancer-specific	Kidney		Breast	Brain; Ovarian				HMDB0000650	HMDB00650	HMDB0000650,HMDB00650	Organic acids and derivatives	Carboxylic acids and derivatives	Amino acids, peptides, and analogues	D-alpha-amino acids
Homo-L-arginine	Bulk-cancer-specific	Kidney			Breast; Brain; Ovarian				HMDB0000670	HMDB00670	HMDB0000670,HMDB00670	Organic acids and derivatives	Carboxylic acids and derivatives	Amino acids, peptides, and analogues	L-alpha-amino acids
Indolelactic acid	Bulk-cancer-specific	Kidney			Breast; Brain; Ovarian				HMDB0000671	HMDB00671	HMDB0000671,HMDB00671	Organoheterocyclic compounds	Indoles and derivatives	Indolyl carboxylic acids and derivatives	Indolyl carboxylic acids and derivatives
Indoxyl sulfate	Bulk-cancer-specific		Kidney		Breast; Brain; Ovarian				HMDB0000682	HMDB0003309HMDB00682HMDB03309	HMDB0000682,HMDB0003309,HMDB00682,HMDB03309	Organic acids and derivatives	Organic sulfuric acids and derivatives	Arylsulfates	Arylsulfates
Isovalerylcarnitine	Bulk-cancer-specific		Kidney	Breast; Ovarian	Brain				HMDB0000688	HMDB00688	HMDB0000688,HMDB00688	Lipids and lipid-like molecules	Fatty Acyls	Fatty acid esters	Acyl carnitines
Ketoleucine	Bulk-cancer-specific	Kidney		Breast	Brain; Ovarian				HMDB0000695	HMDB0000762HMDB00695HMDB00762	HMDB0000695,HMDB0000762,HMDB00695,HMDB00762	Organic acids and derivatives	Keto acids and derivatives	Short-chain keto acids and derivatives	Short-chain keto acids and derivatives
Hippuric acid	Bulk-cancer-specific		Kidney	Breast	Brain; Ovarian				HMDB0000714	HMDB0062583HMDB00714HMDB62583	HMDB0000714,HMDB0062583,HMDB00714,HMDB62583	Benzenoids	Benzene and substituted derivatives	Benzoic acids and derivatives	Hippuric acids
Kynurenic acid	Bulk-cancer-specific		Kidney		Breast; Brain; Ovarian				HMDB0000715	HMDB00715	HMDB0000715,HMDB00715	Organoheterocyclic compounds	Quinolines and derivatives	Quinoline carboxylic acids	Quinoline carboxylic acids
alpha-Hydroxyisobutyric acid	Bulk-cancer-specific	Kidney			Breast; Brain; Ovarian				HMDB0000729	HMDB00729	HMDB0000729,HMDB00729	Organic acids and derivatives	Hydroxy acids and derivatives	Alpha hydroxy acids and derivatives	Alpha hydroxy acids and derivatives
Isobutyryl-L-carnitine	Bulk-cancer-specific		Kidney	Breast	Brain; Ovarian				HMDB0000736	HMDB0002083HMDB0062556HMDB0062606HMDB00736HMDB02083HMDB62556HMDB62606	HMDB0000736,HMDB0002083,HMDB0062556,HMDB0062606,HMDB00736,HMDB02083,HMDB62556,HMDB62606	Lipids and lipid-like molecules	Fatty Acyls	Fatty acid esters	Acyl carnitines
Hexanoylcarnitine	Bulk-cancer-specific	Kidney		Breast; Ovarian	Brain				HMDB0000756	HMDB0000705HMDB00705HMDB00756	HMDB0000756,HMDB0000705,HMDB00705,HMDB00756	Lipids and lipid-like molecules	Fatty Acyls	Fatty acid esters	Acyl carnitines
N-Acetyl-L-alanine	Bulk-cancer-specific	Kidney		Breast; Ovarian	Brain				HMDB0000766	HMDB00766	HMDB0000766,HMDB00766	Organic acids and derivatives	Carboxylic acids and derivatives	Amino acids, peptides, and analogues	N-acyl-L-alpha-amino acids
Nonadecanoic acid	Bulk-cancer-specific	Kidney			Breast; Brain; Ovarian				HMDB0000772	HMDB00772	HMDB0000772,HMDB00772	Lipids and lipid-like molecules	Fatty Acyls	Fatty acids and conjugates	Long-chain fatty acids
Phenyllactic acid	Bulk-cancer-specific	Kidney			Breast; Brain; Ovarian				HMDB0000779	HMDB00779	HMDB0000779,HMDB00779	Phenylpropanoids and polyketides	Phenylpropanoic acids	Phenylpropanoic acids	Phenylpropanoic acids
Propionylcarnitine	Bulk-cancer-specific	Ovarian	Kidney	Breast	Brain				HMDB0000824	HMDB0062514HMDB00824HMDB62514	HMDB0000824,HMDB0062514,HMDB00824,HMDB62514	Lipids and lipid-like molecules	Fatty Acyls	Fatty acid esters	Acyl carnitines
Nicotinamide riboside	Bulk-cancer-specific		Kidney		Breast; Brain; Ovarian				HMDB0000855	HMDB00855	HMDB0000855,HMDB00855	Organic oxygen compounds	Organooxygen compounds	Carbohydrates and carbohydrate conjugates	Glycosylamines
Ribonic acid	Bulk-cancer-specific	Kidney			Breast; Brain; Ovarian				HMDB0000867	HMDB00867	HMDB0000867,HMDB00867	Organic oxygen compounds	Organooxygen compounds	Carbohydrates and carbohydrate conjugates	Sugar acids and derivatives
Xylulose 5-phosphate	Bulk-cancer-specific	Kidney			Breast; Brain; Ovarian				HMDB0000868	HMDB0006212HMDB00868HMDB06212	HMDB0000868,HMDB0006212,HMDB00868,HMDB06212	Organic oxygen compounds	Organooxygen compounds	Carbohydrates and carbohydrate conjugates	Pentose phosphates
Trigonelline	Bulk-cancer-specific		Kidney		Breast; Brain; Ovarian				HMDB0000875	HMDB00875	HMDB0000875,HMDB00875	Alkaloids and derivatives	Alkaloids and derivatives	Alkaloids and derivatives	Alkaloids and derivatives
Ribothymidine	Bulk-cancer-specific		Kidney		Breast; Brain; Ovarian				HMDB0000884	HMDB00884	HMDB0000884,HMDB00884	Nucleosides, nucleotides, and analogues	Pyrimidine nucleosides	Pyrimidine nucleosides	Pyrimidine nucleosides
Suberic acid	Bulk-cancer-specific		Kidney		Breast; Brain; Ovarian				HMDB0000893	HMDB0000837HMDB00837HMDB00893	HMDB0000893,HMDB0000837,HMDB00837,HMDB00893	Lipids and lipid-like molecules	Fatty Acyls	Fatty acids and conjugates	Medium-chain fatty acids
7-Methylguanine	Bulk-cancer-specific		Kidney		Breast; Brain; Ovarian				HMDB0000897	HMDB00897	HMDB0000897,HMDB00897	Organoheterocyclic compounds	Imidazopyrimidines	Purines and purine derivatives	Hypoxanthines
NAD	Bulk-cancer-specific	Ovarian	Kidney	Breast	Brain				HMDB0000902	HMDB00902	HMDB0000902,HMDB00902	Nucleosides, nucleotides, and analogues	(5'->5')-dinucleotides	(5'->5')-dinucleotides	(5'->5')-dinucleotides
Cholestenone	Bulk-cancer-specific	Kidney			Breast; Brain; Ovarian				HMDB0000921	HMDB00921	HMDB0000921,HMDB00921	Lipids and lipid-like molecules	Steroids and steroid derivatives	Cholestane steroids	Cholesterols and derivatives
Trimethylamine N-oxide	Bulk-cancer-specific		Kidney		Breast; Brain; Ovarian				HMDB0000925	HMDB00925	HMDB0000925,HMDB00925	Organic nitrogen compounds	Organonitrogen compounds	Aminoxides	Trialkyl amine oxides
trans-Aconitic acid	Bulk-cancer-specific	Kidney			Breast; Brain; Ovarian				HMDB0000958	HMDB00958	HMDB0000958,HMDB00958	Organic acids and derivatives	Carboxylic acids and derivatives	Tricarboxylic acids and derivatives	Tricarboxylic acids and derivatives
3-Sulfinoalanine	Bulk-cancer-specific	Kidney			Breast; Brain; Ovarian				HMDB0000996	HMDB0060179HMDB00996HMDB60179	HMDB0000996,HMDB0060179,HMDB00996,HMDB60179	Organic acids and derivatives	Carboxylic acids and derivatives	Amino acids, peptides, and analogues	L-alpha-amino acids
Biliverdin	Bulk-cancer-specific	Kidney			Breast; Brain; Ovarian				HMDB0001008	HMDB0002309HMDB01008HMDB02309	HMDB0001008,HMDB0002309,HMDB01008,HMDB02309	Organoheterocyclic compounds	Tetrapyrroles and derivatives	Bilirubins	Bilirubins
N-Formyl-L-methionine	Bulk-cancer-specific	Kidney		Breast	Brain; Ovarian				HMDB0001015	HMDB01015	HMDB0001015,HMDB01015	Organic acids and derivatives	Carboxylic acids and derivatives	Amino acids, peptides, and analogues	Methionine and derivatives
Dehydroepiandrosterone sulfate	Bulk-cancer-specific		Kidney	Breast	Brain; Ovarian				HMDB0001032	HMDB01032	HMDB0001032,HMDB01032	Lipids and lipid-like molecules	Steroids and steroid derivatives	Sulfated steroids	Sulfated steroids
5-Methylthioribose	Bulk-cancer-specific		Kidney		Breast; Brain; Ovarian				HMDB0001087	HMDB01087	HMDB0001087,HMDB01087	Organic oxygen compounds	Organooxygen compounds	Carbohydrates and carbohydrate conjugates	Pentoses
N-Acetyl-L-glutamic acid	Bulk-cancer-specific	Kidney			Breast; Brain; Ovarian				HMDB0001138	HMDB01138	HMDB0001138,HMDB01138	Organic acids and derivatives	Carboxylic acids and derivatives	Amino acids, peptides, and analogues	Glutamic acid and derivatives
Prostaglandin F2a	Bulk-cancer-specific	Kidney			Breast; Brain; Ovarian				HMDB0001139	HMDB01139	HMDB0001139,HMDB01139	Lipids and lipid-like molecules	Fatty Acyls	Eicosanoids	Prostaglandins and related compounds
5'-Methylthioadenosine	Bulk-cancer-specific	Ovarian	Kidney	Breast	Brain				HMDB0001173	HMDB01173	HMDB0001173,HMDB01173	Nucleosides, nucleotides, and analogues	5'-deoxyribonucleosides	5'-deoxy-5'-thionucleosides	5'-deoxy-5'-thionucleosides
Hydantoin-5-propionic acid	Bulk-cancer-specific		Kidney		Breast; Brain; Ovarian				HMDB0001212	HMDB01212	HMDB0001212,HMDB01212	Organoheterocyclic compounds	Azolidines	Imidazolidines	Hydantoins
FAD	Bulk-cancer-specific		Kidney	Breast	Brain; Ovarian				HMDB0001248	HMDB01248	HMDB0001248,HMDB01248	Nucleosides, nucleotides, and analogues	Flavin nucleotides	Flavin nucleotides	Flavin nucleotides
Spermidine	Bulk-cancer-specific	Kidney; Ovarian		Breast	Brain				HMDB0001257	HMDB01257	HMDB0001257,HMDB01257	Organic nitrogen compounds	Organonitrogen compounds	Amines	Dialkylamines
N1-Acetylspermidine	Bulk-cancer-specific	Kidney			Breast; Brain; Ovarian				HMDB0001276	HMDB01276	HMDB0001276,HMDB01276	Organic acids and derivatives	Carboximidic acids and derivatives	Carboximidic acids	Carboximidic acids
N6,N6,N6-Trimethyl-L-lysine	Bulk-cancer-specific	Ovarian	Kidney		Breast; Brain				HMDB0001325	HMDB01325	HMDB0001325,HMDB01325	Organic acids and derivatives	Carboxylic acids and derivatives	Amino acids, peptides, and analogues	L-alpha-amino acids
N-Acetyl-glucosamine 1-phosphate	Bulk-cancer-specific	Kidney			Breast; Brain; Ovarian				HMDB0001367	HMDB01367	HMDB0001367,HMDB01367	Organic oxygen compounds	Organooxygen compounds	Carbohydrates and carbohydrate conjugates	N-acyl-alpha-hexosamines
Guanosine monophosphate	Bulk-cancer-specific	Ovarian	Kidney		Breast; Brain				HMDB0001397	HMDB01397	HMDB0001397,HMDB01397	Nucleosides, nucleotides, and analogues	Purine nucleotides	Purine ribonucleotides	Purine ribonucleoside monophosphates
Pyridoxamine	Bulk-cancer-specific		Kidney	Ovarian	Breast; Brain				HMDB0001431	HMDB01431	HMDB0001431,HMDB01431	Organoheterocyclic compounds	Pyridines and derivatives	Pyridoxamines	Pyridoxamine 5'-phosphates
Dihydroxyacetone phosphate	Bulk-cancer-specific	Kidney			Breast; Brain; Ovarian				HMDB0001473	HMDB0011735HMDB01473HMDB11735	HMDB0001473,HMDB0011735,HMDB01473,HMDB11735	Organic oxygen compounds	Organooxygen compounds	Carbohydrates and carbohydrate conjugates	Monosaccharide phosphates
Acetylphosphate	Bulk-cancer-specific	Kidney			Breast; Brain; Ovarian				HMDB0001494	HMDB01494	HMDB0001494,HMDB01494	Organic acids and derivatives	Organic phosphoric acids and derivatives	Phosphate esters	Acyl monophosphates
Flavin mononucleotide	Bulk-cancer-specific		Kidney		Breast; Brain; Ovarian				HMDB0001520	HMDB01520	HMDB0001520,HMDB01520	Nucleosides, nucleotides, and analogues	Flavin nucleotides	Flavin nucleotides	Flavin nucleotides
Pyridoxal	Bulk-cancer-specific		Kidney		Breast; Brain; Ovarian				HMDB0001545	HMDB01545	HMDB0001545,HMDB01545	Organoheterocyclic compounds	Pyridines and derivatives	Pyridine carboxaldehydes	Pyridoxals and derivatives
Pyridoxamine 5'-phosphate	Bulk-cancer-specific		Kidney		Breast; Brain; Ovarian				HMDB0001555	HMDB01555	HMDB0001555,HMDB01555	Organoheterocyclic compounds	Pyridines and derivatives	Pyridoxamines	Pyridoxamine 5'-phosphates
Phosphorylcholine	Bulk-cancer-specific	Kidney; Ovarian		Breast	Brain				HMDB0001565	HMDB0000284HMDB00284HMDB01565	HMDB0001565,HMDB0000284,HMDB00284,HMDB01565	Organic nitrogen compounds	Organonitrogen compounds	Quaternary ammonium salts	Phosphocholines
Methylsuccinic acid	Bulk-cancer-specific		Kidney		Breast; Brain; Ovarian				HMDB0001844	HMDB01844	HMDB0001844,HMDB01844	Lipids and lipid-like molecules	Fatty Acyls	Fatty acids and conjugates	Methyl-branched fatty acids
Acetaminophen	Bulk-cancer-specific		Kidney		Breast; Brain; Ovarian				HMDB0001859	HMDB01859	HMDB0001859,HMDB01859	Benzenoids	Phenols	1-hydroxy-2-unsubstituted benzenoids	1-hydroxy-2-unsubstituted benzenoids
Benzoic acid	Bulk-cancer-specific	Kidney			Breast; Brain; Ovarian				HMDB0001870	HMDB01870	HMDB0001870,HMDB01870	Benzenoids	Benzene and substituted derivatives	Benzoic acids and derivatives	Benzoic acids
Theophylline	Bulk-cancer-specific	Kidney			Breast; Brain; Ovarian				HMDB0001889	HMDB01889	HMDB0001889,HMDB01889	Organoheterocyclic compounds	Imidazopyrimidines	Purines and purine derivatives	Xanthines
Acetylcysteine	Bulk-cancer-specific		Kidney		Breast; Brain; Ovarian				HMDB0001890	HMDB01890	HMDB0001890,HMDB01890	Organic acids and derivatives	Carboxylic acids and derivatives	Amino acids, peptides, and analogues	N-acyl-L-alpha-amino acids
N-Acetylputrescine	Bulk-cancer-specific		Kidney		Breast; Brain; Ovarian				HMDB0002064	HMDB0060268HMDB02064HMDB60268	HMDB0002064,HMDB0060268,HMDB02064,HMDB60268	Organic acids and derivatives	Carboximidic acids and derivatives	Carboximidic acids	Carboximidic acids
Erucic acid	Bulk-cancer-specific	Kidney			Breast; Brain; Ovarian				HMDB0002068	HMDB02068	HMDB0002068,HMDB02068	Lipids and lipid-like molecules	Fatty Acyls	Fatty acids and conjugates	Very long-chain fatty acids
Oleoylethanolamide	Bulk-cancer-specific		Kidney		Breast; Brain; Ovarian				HMDB0002088	HMDB02088	HMDB0002088,HMDB02088	Organic nitrogen compounds	Organonitrogen compounds	Amines	N-acylethanolamines
Malonylcarnitine	Bulk-cancer-specific		Kidney		Breast; Brain; Ovarian				HMDB0002095	HMDB0062496HMDB0062592HMDB02095HMDB62496HMDB62592	HMDB0002095,HMDB0062496,HMDB0062592,HMDB02095,HMDB62496,HMDB62592	Lipids and lipid-like molecules	Fatty Acyls	Fatty acid esters	Acyl carnitines
N-Carboxyethyl-g-aminobutyric acid	Bulk-cancer-specific		Kidney		Breast; Brain; Ovarian				HMDB0002201	HMDB02201	HMDB0002201,HMDB02201	Organic acids and derivatives	Carboxylic acids and derivatives	Amino acids, peptides, and analogues	Gamma amino acids and derivatives
Arachidic acid	Bulk-cancer-specific	Kidney			Breast; Brain; Ovarian				HMDB0002212	HMDB02212	HMDB0002212,HMDB02212	Lipids and lipid-like molecules	Fatty Acyls	Fatty acids and conjugates	Long-chain fatty acids
Dodecanoylcarnitine	Bulk-cancer-specific	Kidney		Breast; Ovarian	Brain				HMDB0002250	HMDB0062713HMDB02250HMDB62713	HMDB0002250,HMDB0062713,HMDB02250,HMDB62713	Lipids and lipid-like molecules	Fatty Acyls	Fatty acid esters	Acyl carnitines
Imidazolepropionic acid	Bulk-cancer-specific		Kidney		Breast; Brain; Ovarian				HMDB0002271	HMDB02271	HMDB0002271,HMDB02271	Organoheterocyclic compounds	Azoles	Imidazoles	Imidazolyl carboxylic acids and derivatives
4-Hydroxy-L-glutamic acid	Bulk-cancer-specific		Kidney		Breast; Brain; Ovarian				HMDB0002273	HMDB0001344HMDB01344HMDB02273	HMDB0002273,HMDB0001344,HMDB01344,HMDB02273	Organic acids and derivatives	Carboxylic acids and derivatives	Amino acids, peptides, and analogues	Glutamic acid and derivatives
Imidazolelactic acid	Bulk-cancer-specific		Kidney		Breast; Brain; Ovarian				HMDB0002320	HMDB02320	HMDB0002320,HMDB02320	Organoheterocyclic compounds	Azoles	Imidazoles	Imidazolyl carboxylic acids and derivatives
Tiglylcarnitine	Bulk-cancer-specific		Kidney		Breast; Brain; Ovarian				HMDB0002366	HMDB02366	HMDB0002366,HMDB02366	Lipids and lipid-like molecules	Fatty Acyls	Fatty acid esters	Acyl carnitines
4-Deoxythreonic acid	Bulk-cancer-specific		Kidney		Breast; Brain; Ovarian				HMDB0002453	HMDB02453	HMDB0002453,HMDB02453	Organic oxygen compounds	Organooxygen compounds	Carbohydrates and carbohydrate conjugates	Sugar acids and derivatives
Thiamine monophosphate	Bulk-cancer-specific		Kidney		Breast; Brain; Ovarian				HMDB0002666	HMDB02666	HMDB0002666,HMDB02666	Organoheterocyclic compounds	Diazines	Pyrimidines and pyrimidine derivatives	Thiamine phosphates
Desmosterol	Bulk-cancer-specific		Kidney		Breast; Brain; Ovarian				HMDB0002719	HMDB02719	HMDB0002719,HMDB02719	Lipids and lipid-like molecules	Steroids and steroid derivatives	Cholestane steroids	Cholesterols and derivatives
1-Methylinosine	Bulk-cancer-specific		Kidney		Breast; Brain; Ovarian				HMDB0002721	HMDB02721	HMDB0002721,HMDB02721	Nucleosides, nucleotides, and analogues	Purine nucleosides	Purine nucleosides	Purine nucleosides
Cysteic acid	Bulk-cancer-specific	Kidney			Breast; Brain; Ovarian				HMDB0002757	HMDB02757	HMDB0002757,HMDB02757	Organic acids and derivatives	Carboxylic acids and derivatives	Amino acids, peptides, and analogues	Alpha amino acids
Cortisone	Bulk-cancer-specific		Kidney		Breast; Brain; Ovarian				HMDB0002802	HMDB02802	HMDB0002802,HMDB02802	Lipids and lipid-like molecules	Steroids and steroid derivatives	Hydroxysteroids	21-hydroxysteroids
Methylimidazoleacetic acid	Bulk-cancer-specific		Kidney	Breast	Brain; Ovarian				HMDB0002820	HMDB02820	HMDB0002820,HMDB02820	Organoheterocyclic compounds	Azoles	Imidazoles	Imidazolyl carboxylic acids and derivatives
Erythritol	Bulk-cancer-specific		Kidney		Breast; Brain; Ovarian				HMDB0002994	HMDB0094689HMDB02994HMDB94689	HMDB0002994,HMDB0094689,HMDB02994,HMDB94689	Organic oxygen compounds	Organooxygen compounds	Carbohydrates and carbohydrate conjugates	Sugar alcohols
Ergothioneine	Bulk-cancer-specific	Kidney		Breast	Brain; Ovarian				HMDB0003045	HMDB03045	HMDB0003045,HMDB03045	Organic acids and derivatives	Carboxylic acids and derivatives	Amino acids, peptides, and analogues	Histidine and derivatives
Quinic acid	Bulk-cancer-specific		Kidney		Breast; Brain; Ovarian				HMDB0003072	HMDB03072	HMDB0003072,HMDB03072	Organic oxygen compounds	Organooxygen compounds	Alcohols and polyols	Quinic acids and derivatives
1-Methyluric acid	Bulk-cancer-specific		Kidney		Breast; Brain; Ovarian				HMDB0003099	HMDB03099	HMDB0003099,HMDB03099	Organoheterocyclic compounds	Imidazopyrimidines	Purines and purine derivatives	Xanthines
Guanidinosuccinic acid	Bulk-cancer-specific		Kidney		Breast; Brain; Ovarian				HMDB0003157	HMDB03157	HMDB0003157,HMDB03157	Organic acids and derivatives	Carboxylic acids and derivatives	Amino acids, peptides, and analogues	Aspartic acid and derivatives
Palmitoleic acid	Bulk-cancer-specific	Kidney		Breast	Brain; Ovarian				HMDB0003229	HMDB0060082HMDB03229HMDB60082	HMDB0003229,HMDB0060082,HMDB03229,HMDB60082	Lipids and lipid-like molecules	Fatty Acyls	Fatty acids and conjugates	Long-chain fatty acids
N2-Acetylornithine	Bulk-cancer-specific	Kidney		Breast	Brain; Ovarian				HMDB0003357	HMDB0006489HMDB03357HMDB06489	HMDB0003357,HMDB0006489,HMDB03357,HMDB06489	Organic acids and derivatives	Carboxylic acids and derivatives	Amino acids, peptides, and analogues	N-acyl-L-alpha-amino acids
Homocitric acid	Bulk-cancer-specific		Kidney		Breast; Brain; Ovarian				HMDB0003518	HMDB03518	HMDB0003518,HMDB03518	Organic acids and derivatives	Carboxylic acids and derivatives	Tricarboxylic acids and derivatives	Tricarboxylic acids and derivatives
3'-AMP	Bulk-cancer-specific		Kidney	Breast	Brain; Ovarian				HMDB0003540	HMDB0006550HMDB03540HMDB06550	HMDB0003540,HMDB0006550,HMDB03540,HMDB06550	Nucleosides, nucleotides, and analogues	Ribonucleoside 3'-phosphates	Ribonucleoside 3'-phosphates	Ribonucleoside 3'-phosphates
4-Acetamidobutanoic acid	Bulk-cancer-specific		Kidney		Breast; Brain; Ovarian				HMDB0003681	HMDB0006238HMDB0060265HMDB03681HMDB06238HMDB60265	HMDB0003681,HMDB0006238,HMDB0060265,HMDB03681,HMDB06238,HMDB60265	Organic acids and derivatives	Carboxylic acids and derivatives	Amino acids, peptides, and analogues	Gamma amino acids and derivatives
epsilon-(gamma-Glutamyl)lysine	Bulk-cancer-specific	Kidney			Breast; Brain; Ovarian				HMDB0003869	HMDB03869	HMDB0003869,HMDB03869	Organic acids and derivatives	Carboxylic acids and derivatives	Amino acids, peptides, and analogues	Glutamine and derivatives
3-Aminoisobutanoic acid	Bulk-cancer-specific	Kidney		Breast; Brain	Ovarian				HMDB0003911	HMDB0000485HMDB00485HMDB03911	HMDB0003911,HMDB0000485,HMDB00485,HMDB03911	Organic acids and derivatives	Carboxylic acids and derivatives	Amino acids, peptides, and analogues	Beta amino acids and derivatives
Anandamide	Bulk-cancer-specific		Kidney		Breast; Brain; Ovarian				HMDB0004080	HMDB04080	HMDB0004080,HMDB04080	Organic nitrogen compounds	Organonitrogen compounds	Amines	N-acylethanolamines
Phytosphingosine	Bulk-cancer-specific		Kidney	Breast	Brain; Ovarian				HMDB0004610	HMDB04610	HMDB0004610,HMDB04610	Organic nitrogen compounds	Organonitrogen compounds	Amines	1,3-aminoalcohols
N-a-Acetyl-L-arginine	Bulk-cancer-specific	Kidney			Breast; Brain; Ovarian				HMDB0004620	HMDB04620	HMDB0004620,HMDB04620	Organic acids and derivatives	Carboxylic acids and derivatives	Amino acids, peptides, and analogues	N-acyl-L-alpha-amino acids
12,13-DHOME	Bulk-cancer-specific		Kidney		Breast; Brain; Ovarian				HMDB0004705	HMDB04705	HMDB0004705,HMDB04705	Lipids and lipid-like molecules	Fatty Acyls	Fatty acids and conjugates	Long-chain fatty acids
Cer(d18:1/16:0)	Bulk-cancer-specific	Kidney			Breast; Brain; Ovarian				HMDB0004949	HMDB0000790HMDB00790HMDB04949	HMDB0004949,HMDB0000790,HMDB00790,HMDB04949	Lipids and lipid-like molecules	Sphingolipids	Ceramides	Long-chain ceramides
Pi-Methylimidazoleacetic acid	Bulk-cancer-specific		Kidney		Breast; Brain; Ovarian				HMDB0004988	HMDB04988	HMDB0004988,HMDB04988	Organoheterocyclic compounds	Azoles	Imidazoles	Imidazolyl carboxylic acids and derivatives
2-Methylguanosine	Bulk-cancer-specific		Kidney		Breast; Brain; Ovarian				HMDB0005862	HMDB05862	HMDB0005862,HMDB05862	Nucleosides, nucleotides, and analogues	Purine nucleosides	Purine nucleosides	Purine nucleosides
N-Acetylasparagine	Bulk-cancer-specific	Kidney			Breast; Brain; Ovarian				HMDB0006028	HMDB06028	HMDB0006028,HMDB06028	Organic acids and derivatives	Carboxylic acids and derivatives	Amino acids, peptides, and analogues	Asparagine and derivatives
N-Acetylglutamine	Bulk-cancer-specific	Kidney			Breast; Brain; Ovarian				HMDB0006029	HMDB06029	HMDB0006029,HMDB06029	Organic acids and derivatives	Carboxylic acids and derivatives	Amino acids, peptides, and analogues	Glutamine and derivatives
3-Hydroxyhippuric acid	Bulk-cancer-specific		Kidney		Breast; Brain; Ovarian				HMDB0006116	HMDB06116	HMDB0006116,HMDB06116	Benzenoids	Benzene and substituted derivatives	Benzoic acids and derivatives	Hippuric acids
Phenylacetylglutamine	Bulk-cancer-specific		Kidney	Breast	Brain; Ovarian				HMDB0006344	HMDB06344	HMDB0006344,HMDB06344	Organic acids and derivatives	Carboxylic acids and derivatives	Amino acids, peptides, and analogues	N-acyl-alpha amino acids
Arachidonoylcarnitine	Bulk-cancer-specific	Kidney			Breast; Brain; Ovarian				HMDB0006455	HMDB06455	HMDB0006455,HMDB06455	Lipids and lipid-like molecules	Fatty Acyls	Fatty acid esters	Acyl carnitines
Stearidonic acid	Bulk-cancer-specific	Kidney		Breast	Brain; Ovarian				HMDB0006547	HMDB06547	HMDB0006547,HMDB06547	Lipids and lipid-like molecules	Fatty Acyls	Lineolic acids and derivatives	Lineolic acids and derivatives
DG(18:1(9Z)/18:2(9Z,12Z)/0:0)	Bulk-cancer-specific	Kidney			Breast; Brain; Ovarian				HMDB0007219	HMDB07219	HMDB0007219,HMDB07219	Lipids and lipid-like molecules	Fatty Acyls	Lineolic acids and derivatives	Lineolic acids and derivatives
PC(16:0/18:1(9Z))	Bulk-cancer-specific		Kidney		Breast; Brain; Ovarian				HMDB0007972	HMDB07972	HMDB0007972,HMDB07972	Lipids and lipid-like molecules	Glycerophospholipids	Glycerophosphocholines	Phosphatidylcholines
PC(16:0/18:2(9Z,12Z))	Bulk-cancer-specific		Kidney		Breast; Brain; Ovarian				HMDB0007973	HMDB07973	HMDB0007973,HMDB07973	Lipids and lipid-like molecules	Glycerophospholipids	Glycerophosphocholines	Phosphatidylcholines
PE(16:0/18:1(9Z))	Bulk-cancer-specific		Kidney		Breast; Brain; Ovarian				HMDB0008927	HMDB0005320HMDB05320HMDB08927	HMDB0008927,HMDB0005320,HMDB05320,HMDB08927	Lipids and lipid-like molecules	Glycerophospholipids	Glycerophosphoethanolamines	Phosphatidylethanolamines
PE(18:0/18:1(9Z))	Bulk-cancer-specific		Kidney		Breast; Brain; Ovarian				HMDB0008993	HMDB0005330HMDB05330HMDB08993	HMDB0008993,HMDB0005330,HMDB05330,HMDB08993	Lipids and lipid-like molecules	Glycerophospholipids	Glycerophosphoethanolamines	Phosphatidylethanolamines
PE(18:0/20:4(5Z,8Z,11Z,14Z))	Bulk-cancer-specific		Kidney		Breast; Brain; Ovarian				HMDB0009003	HMDB0005333HMDB05333HMDB09003	HMDB0009003,HMDB0005333,HMDB05333,HMDB09003	Lipids and lipid-like molecules	Glycerophospholipids	Glycerophosphoethanolamines	Phosphatidylethanolamines
PI(18:0/18:2(9Z,12Z))	Bulk-cancer-specific	Kidney		Brain	Breast; Ovarian				HMDB0009809	HMDB09809	HMDB0009809,HMDB09809	Lipids and lipid-like molecules	Glycerophospholipids	Glycerophosphoinositols	Phosphatidylinositols
PI(18:0/20:4(5Z,8Z,11Z,14Z))	Bulk-cancer-specific		Kidney		Breast; Brain; Ovarian				HMDB0009815	HMDB09815	HMDB0009815,HMDB09815	Lipids and lipid-like molecules	Glycerophospholipids	Glycerophosphoinositols	1-phosphatidyl-1D-myo-inositols
Acetaminophen glucuronide	Bulk-cancer-specific		Kidney		Breast; Brain; Ovarian				HMDB0010316	HMDB10316	HMDB0010316,HMDB10316	Organic oxygen compounds	Organooxygen compounds	Carbohydrates and carbohydrate conjugates	Phenolic glycosides
1,7-Dimethyluric acid	Bulk-cancer-specific		Kidney		Breast; Brain; Ovarian				HMDB0011103	HMDB11103	HMDB0011103,HMDB11103	Organoheterocyclic compounds	Imidazopyrimidines	Purines and purine derivatives	Xanthines
7-Methyluric acid	Bulk-cancer-specific		Kidney		Breast; Brain; Ovarian				HMDB0011107	HMDB11107	HMDB0011107,HMDB11107	Organoheterocyclic compounds	Imidazopyrimidines	Purines and purine derivatives	Xanthines
Prolylglycine	Bulk-cancer-specific		Kidney		Breast; Brain; Ovarian				HMDB0011178	HMDB11178	HMDB0011178,HMDB11178	Organic acids and derivatives	Carboxylic acids and derivatives	Amino acids, peptides, and analogues	Dipeptides
PE(P-18:0/18:1(9Z))	Bulk-cancer-specific	Kidney			Breast; Brain; Ovarian				HMDB0011375	HMDB11375	HMDB0011375,HMDB11375	Lipids and lipid-like molecules	Glycerophospholipids	Glycerophosphoethanolamines	1-(1Z-alkenyl),2-acylglycerophosphoethanolamines
LysoPE(16:0/0:0)	Bulk-cancer-specific		Kidney		Breast; Brain; Ovarian				HMDB0011503	HMDB11503	HMDB0011503,HMDB11503	Lipids and lipid-like molecules	Glycerophospholipids	Glycerophosphoethanolamines	1-acyl-sn-glycero-3-phosphoethanolamines
LysoPE(18:1(9Z)/0:0)	Bulk-cancer-specific		Kidney	Breast	Brain; Ovarian				HMDB0011506	HMDB11506	HMDB0011506,HMDB11506	Lipids and lipid-like molecules	Glycerophospholipids	Glycerophosphoethanolamines	1-acyl-sn-glycero-3-phosphoethanolamines
MG(0:0/18:1(9Z)/0:0)	Bulk-cancer-specific		Kidney		Breast; Brain; Ovarian				HMDB0011537	HMDB11537	HMDB0011537,HMDB11537	Lipids and lipid-like molecules	Glycerolipids	Monoradylglycerols	2-monoacylglycerols
MG(18:1(9Z)/0:0/0:0)	Bulk-cancer-specific		Kidney	Breast	Brain; Ovarian				HMDB0011567	HMDB0062009HMDB0094684HMDB11567HMDB62009HMDB94684	HMDB0011567,HMDB0062009,HMDB0094684,HMDB11567,HMDB62009,HMDB94684	Lipids and lipid-like molecules	Glycerolipids	Monoradylglycerols	1-monoacylglycerols
MG(18:2(9Z,12Z)/0:0/0:0)	Bulk-cancer-specific		Kidney		Breast; Brain; Ovarian				HMDB0011568	HMDB11568	HMDB0011568,HMDB11568	Lipids and lipid-like molecules	Fatty Acyls	Lineolic acids and derivatives	Lineolic acids and derivatives
MG(20:0/0:0/0:0)	Bulk-cancer-specific	Kidney			Breast; Brain; Ovarian				HMDB0011572	HMDB11572	HMDB0011572,HMDB11572	Lipids and lipid-like molecules	Glycerolipids	Monoradylglycerols	1-monoacylglycerols
N-Acetylleucine	Bulk-cancer-specific	Kidney			Breast; Brain; Ovarian				HMDB0011756	HMDB11756	HMDB0011756,HMDB11756	Organic acids and derivatives	Carboxylic acids and derivatives	Amino acids, peptides, and analogues	Leucine and derivatives
N-Acetylvaline	Bulk-cancer-specific	Kidney			Breast; Brain; Ovarian				HMDB0011757	HMDB11757	HMDB0011757,HMDB11757	Organic acids and derivatives	Carboxylic acids and derivatives	Amino acids, peptides, and analogues	Valine and derivatives
SM(d18:1/18:1(9Z))	Bulk-cancer-specific		Kidney		Breast; Brain; Ovarian				HMDB0012101	HMDB12101	HMDB0012101,HMDB12101	Lipids and lipid-like molecules	Sphingolipids	Phosphosphingolipids	Phosphosphingolipids
(R)-2,3-Dihydroxy-isovalerate	Bulk-cancer-specific		Kidney		Breast; Brain; Ovarian				HMDB0012141	HMDB12141	HMDB0012141,HMDB12141	Lipids and lipid-like molecules	Fatty Acyls	Fatty acids and conjugates	Hydroxy fatty acids
PS(16:0/18:1(9Z))	Bulk-cancer-specific		Kidney	Brain	Breast; Ovarian				HMDB0012357	HMDB12357	HMDB0012357,HMDB12357	Lipids and lipid-like molecules	Glycerophospholipids	Glycerophosphoserines	Phosphatidylserines
PS(18:0/20:4(5Z,8Z,11Z,14Z))	Bulk-cancer-specific		Kidney		Breast; Brain; Ovarian				HMDB0012383	HMDB12383	HMDB0012383,HMDB12383	Lipids and lipid-like molecules	Glycerophospholipids	Glycerophosphoserines	Phosphatidylserines
12S-HHT	Bulk-cancer-specific	Kidney			Breast; Brain; Ovarian				HMDB0012535	HMDB12535	HMDB0012535,HMDB12535	Lipids and lipid-like molecules	Fatty Acyls	Fatty acids and conjugates	Long-chain fatty acids
3-Hydroxybutyrylcarnitine	Bulk-cancer-specific	Kidney			Breast; Brain; Ovarian				HMDB0013127	HMDB13127	HMDB0013127,HMDB13127	Lipids and lipid-like molecules	Fatty Acyls	Fatty acid esters	Acyl carnitines
Valerylcarnitine	Bulk-cancer-specific	Kidney		Breast	Brain; Ovarian				HMDB0013128	HMDB13128	HMDB0013128,HMDB13128	Lipids and lipid-like molecules	Fatty Acyls	Fatty acid esters	Acyl carnitines
Glutarylcarnitine	Bulk-cancer-specific		Kidney		Breast; Brain; Ovarian				HMDB0013130	HMDB0062587HMDB13130HMDB62587	HMDB0013130,HMDB0062587,HMDB13130,HMDB62587	Lipids and lipid-like molecules	Fatty Acyls	Fatty acid esters	Acyl carnitines
9-Decenoylcarnitine	Bulk-cancer-specific	Kidney			Breast; Brain; Ovarian				HMDB0013205	HMDB13205	HMDB0013205,HMDB13205	Lipids and lipid-like molecules	Fatty Acyls	Fatty acid esters	Acyl carnitines
Beta-Guanidinopropionic acid	Bulk-cancer-specific	Kidney			Breast; Brain; Ovarian				HMDB0013222	HMDB13222	HMDB0013222,HMDB13222	Organic nitrogen compounds	Organonitrogen compounds	Guanidines	Guanidines
Ne,Ne dimethyllysine	Bulk-cancer-specific		Kidney		Breast; Brain; Ovarian				HMDB0013287	HMDB13287	HMDB0013287,HMDB13287	Organic acids and derivatives	Carboxylic acids and derivatives	Amino acids, peptides, and analogues	Alpha amino acids
trans-2-Dodecenoylcarnitine	Bulk-cancer-specific	Kidney			Breast; Brain; Ovarian				HMDB0013326	HMDB13326	HMDB0013326,HMDB13326	Lipids and lipid-like molecules	Fatty Acyls	Fatty acid esters	Fatty acid esters
4-Hydroxyhippuric acid	Bulk-cancer-specific		Kidney		Breast; Brain; Ovarian				HMDB0013678	HMDB13678	HMDB0013678,HMDB13678	Benzenoids	Benzene and substituted derivatives	Benzoic acids and derivatives	Hippuric acids
Rocuronium	Bulk-cancer-specific		Kidney		Breast; Brain; Ovarian				HMDB0014866	HMDB14866	HMDB0014866,HMDB14866	Lipids and lipid-like molecules	Steroids and steroid derivatives	Steroid esters	Steroid esters
Cefazolin	Bulk-cancer-specific		Kidney		Breast; Brain; Ovarian				HMDB0015422	HMDB15422	HMDB0015422,HMDB15422	Organoheterocyclic compounds	Lactams	Beta lactams	Cephalosporins
Vecuronium	Bulk-cancer-specific		Kidney		Breast; Brain; Ovarian				HMDB0015432	HMDB15432	HMDB0015432,HMDB15432	Lipids and lipid-like molecules	Steroids and steroid derivatives	Steroid esters	Steroid esters
Phenylalanylglycine	Bulk-cancer-specific	Kidney			Breast; Brain; Ovarian				HMDB0028995	HMDB28995	HMDB0028995,HMDB28995	Organic acids and derivatives	Carboxylic acids and derivatives	Amino acids, peptides, and analogues	Dipeptides
Tyrosylglycine	Bulk-cancer-specific	Kidney			Breast; Brain; Ovarian				HMDB0029105	HMDB29105	HMDB0029105,HMDB29105	Organic acids and derivatives	Carboxylic acids and derivatives	Amino acids, peptides, and analogues	Dipeptides
L-Targinine	Bulk-cancer-specific		Kidney		Breast; Brain; Ovarian				HMDB0029416	HMDB29416	HMDB0029416,HMDB29416	Organic acids and derivatives	Carboxylic acids and derivatives	Amino acids, peptides, and analogues	Arginine and derivatives
(S)C(S)S-S-Methylcysteine sulfoxide	Bulk-cancer-specific	Kidney			Breast; Brain; Ovarian				HMDB0029432	HMDB29432	HMDB0029432,HMDB29432	Organic acids and derivatives	Carboxylic acids and derivatives	Amino acids, peptides, and analogues	Alpha amino acids
Indole-3-carboxaldehyde	Bulk-cancer-specific	Kidney			Breast; Brain; Ovarian				HMDB0029737	HMDB29737	HMDB0029737,HMDB29737	Organoheterocyclic compounds	Indoles and derivatives	Indoles	Indoles
Methyl beta-D-glucopyranoside	Bulk-cancer-specific	Kidney			Breast; Brain; Ovarian				HMDB0029965	HMDB29965	HMDB0029965,HMDB29965	Organic oxygen compounds	Organooxygen compounds	Carbohydrates and carbohydrate conjugates	O-glycosyl compounds
gamma-Glutamylmethionine	Bulk-cancer-specific	Kidney		Breast	Brain; Ovarian				HMDB0034367	HMDB0029155HMDB29155HMDB34367	HMDB0034367,HMDB0029155,HMDB29155,HMDB34367	Organic acids and derivatives	Carboxylic acids and derivatives	Amino acids, peptides, and analogues	Dipeptides
Hydroxypropanedioic acid	Bulk-cancer-specific	Kidney			Breast; Brain; Ovarian				HMDB0035227	HMDB35227	HMDB0035227,HMDB35227	Organic acids and derivatives	Carboxylic acids and derivatives	Dicarboxylic acids and derivatives	Dicarboxylic acids and derivatives
17-Methyloctadecanoic acid	Bulk-cancer-specific	Kidney			Breast; Brain; Ovarian				HMDB0037397	HMDB0061710HMDB37397HMDB61710	HMDB0037397,HMDB0061710,HMDB37397,HMDB61710	Lipids and lipid-like molecules	Fatty Acyls	Fatty acids and conjugates	Long-chain fatty acids
2,4-Dihydroxyacetophenone 5-sulfate	Bulk-cancer-specific	Kidney			Breast; Brain; Ovarian				HMDB0041646	HMDB41646	HMDB0041646,HMDB41646	Organic oxygen compounds	Organooxygen compounds	Carbonyl compounds	Alkyl-phenylketones
gamma-Carboxyglutamic acid	Bulk-cancer-specific		Kidney		Breast; Brain; Ovarian				HMDB0041900	HMDB41900	HMDB0041900,HMDB41900	Organic acids and derivatives	Carboxylic acids and derivatives	Amino acids, peptides, and analogues	Alpha amino acids
Pyrocatechol sulfate	Bulk-cancer-specific		Kidney	Breast	Brain; Ovarian				HMDB0059724	HMDB0061713HMDB59724HMDB61713	HMDB0059724,HMDB0061713,HMDB59724,HMDB61713	Organic acids and derivatives	Organic sulfuric acids and derivatives	Arylsulfates	Phenylsulfates
Phenol sulphate	Bulk-cancer-specific		Kidney	Breast	Brain; Ovarian				HMDB0060015	HMDB60015	HMDB0060015,HMDB60015	Organic acids and derivatives	Organic sulfuric acids and derivatives	Arylsulfates	Phenylsulfates
Monoethylglycinexylidide	Bulk-cancer-specific		Kidney	Breast	Brain; Ovarian				HMDB0060656	HMDB60656	HMDB0060656,HMDB60656	Organic acids and derivatives	Carboxylic acids and derivatives	Amino acids, peptides, and analogues	Alpha amino acid amides
Lenticin	Bulk-cancer-specific	Kidney		Breast	Brain; Ovarian				HMDB0061115	HMDB61115	HMDB0061115,HMDB61115	Organic acids and derivatives	Carboxylic acids and derivatives	Amino acids, peptides, and analogues	L-alpha-amino acids
3-Hydroxyhexanoic acid	Bulk-cancer-specific		Kidney		Breast; Brain; Ovarian				HMDB0061652	HMDB61652	HMDB0061652,HMDB61652	Organic acids and derivatives	Hydroxy acids and derivatives	Medium-chain hydroxy acids and derivatives	Medium-chain hydroxy acids and derivatives
1-Oleoylglycerophosphoserine	Bulk-cancer-specific		Kidney		Breast; Brain; Ovarian				HMDB0061694	HMDB61694	HMDB0061694,HMDB61694	Lipids and lipid-like molecules	Glycerophospholipids	Glycerophosphoserines	1-acyl-glycerol-3-phosphoserines
LysoPI(16:0/0:0)	Bulk-cancer-specific		Kidney		Breast; Brain; Ovarian				HMDB0061695	HMDB0062714HMDB61695HMDB62714	HMDB0061695,HMDB0062714,HMDB61695,HMDB62714	Lipids and lipid-like molecules	Glycerophospholipids	Glycerophosphoinositols	1-acyl-sn-glycerol-3-phosphoinositols
Glutamic acid gamma-methyl ester	Bulk-cancer-specific		Kidney		Breast; Brain; Ovarian				HMDB0061715	HMDB61715	HMDB0061715,HMDB61715	Organic acids and derivatives	Carboxylic acids and derivatives	Amino acids, peptides, and analogues	Glutamic acid and derivatives
N-methyl-L-glutamic Acid	Bulk-cancer-specific		Kidney		Breast; Brain; Ovarian				HMDB0062660	HMDB62660	HMDB0062660,HMDB62660	Organic acids and derivatives	Carboxylic acids and derivatives	Amino acids, peptides, and analogues	Glutamic acid and derivatives
N-Formylphenylalanine	Bulk-cancer-specific	Kidney			Breast; Brain; Ovarian				HMDB0240317		HMDB0240317	Organic acids and derivatives	Carboxylic acids and derivatives	Amino acids, peptides, and analogues	Phenylalanine and derivatives
N6-Carboxymethyllysine	Bulk-cancer-specific		Kidney		Breast; Brain; Ovarian				HMDB0240347		HMDB0240347	Organic acids and derivatives	Carboxylic acids and derivatives	Amino acids, peptides, and analogues	L-alpha-amino acids
3-Methylcytidine	Bulk-cancer-specific		Kidney		Breast; Brain; Ovarian				HMDB0240577		HMDB0240577	NA	NA	NA	NA
Palmitoylcholine	Bulk-cancer-specific		Kidney		Breast; Brain; Ovarian				HMDB0240592		HMDB0240592	Organic nitrogen compounds	Organonitrogen compounds	Quaternary ammonium salts	Acyl cholines
Oleoylcholine	Bulk-cancer-specific		Kidney		Breast; Brain; Ovarian				HMDB0240596		HMDB0240596	Organic nitrogen compounds	Organonitrogen compounds	Quaternary ammonium salts	Acyl cholines
Acetylcholine	Bulk-cancer-specific	Ovarian			Breast; Brain; Kidney				HMDB0000895	HMDB00895	HMDB0000895,HMDB00895	Organic nitrogen compounds	Organonitrogen compounds	Quaternary ammonium salts	Acyl cholines
Citraconic acid	Bulk-cancer-specific		Ovarian		Breast; Brain; Kidney				HMDB0000634	HMDB00634	HMDB0000634,HMDB00634	Lipids and lipid-like molecules	Fatty Acyls	Fatty acids and conjugates	Methyl-branched fatty acids
Cytidine	Bulk-cancer-specific	Ovarian		Breast; Kidney	Brain				HMDB0000089	HMDB00089	HMDB0000089,HMDB00089	Nucleosides, nucleotides, and analogues	Pyrimidine nucleosides	Pyrimidine nucleosides	Pyrimidine nucleosides
Deoxyadenosine monophosphate	Bulk-cancer-specific	Ovarian			Breast; Brain; Kidney				HMDB0000905	HMDB00905	HMDB0000905,HMDB00905	Nucleosides, nucleotides, and analogues	Purine nucleotides	Purine deoxyribonucleotides	Purine 2'-deoxyribonucleoside monophosphates
Guanosine	Bulk-cancer-specific	Ovarian		Breast; Kidney	Brain				HMDB0000133	HMDB00133	HMDB0000133,HMDB00133	Nucleosides, nucleotides, and analogues	Purine nucleosides	Purine nucleosides	Purine nucleosides
Inosinic acid	Bulk-cancer-specific	Ovarian			Breast; Brain; Kidney				HMDB0000175	HMDB00175	HMDB0000175,HMDB00175	Nucleosides, nucleotides, and analogues	Purine nucleotides	Purine ribonucleotides	Purine ribonucleoside monophosphates
D-Phenyllactic acid	Bulk-cancer-specific	Ovarian			Breast; Brain; Kidney				HMDB0000563	HMDB00563	HMDB0000563,HMDB00563	Phenylpropanoids and polyketides	Phenylpropanoic acids	Phenylpropanoic acids	Phenylpropanoic acids
L-3-Phenyllactic acid	Bulk-cancer-specific	Ovarian			Breast; Brain; Kidney				HMDB0000748	HMDB0000475HMDB00475HMDB00748	HMDB0000748,HMDB0000475,HMDB00475,HMDB00748	Phenylpropanoids and polyketides	Phenylpropanoic acids	Phenylpropanoic acids	Phenylpropanoic acids
S-Adenosylmethionine	Bulk-cancer-specific	Ovarian		Breast; Kidney	Brain				HMDB0001185	HMDB0062709HMDB01185HMDB62709	HMDB0001185,HMDB0062709,HMDB01185,HMDB62709	Nucleosides, nucleotides, and analogues	5'-deoxyribonucleosides	5'-deoxy-5'-thionucleosides	5'-deoxy-5'-thionucleosides
Shikimic acid	Bulk-cancer-specific	Ovarian			Breast; Brain; Kidney				HMDB0003070	HMDB03070	HMDB0003070,HMDB03070	Organic oxygen compounds	Organooxygen compounds	Alcohols and polyols	Shikimic acids and derivatves
Thiamine	Bulk-cancer-specific	Ovarian		Kidney	Breast; Brain				HMDB0000235	HMDB00235	HMDB0000235,HMDB00235	Organoheterocyclic compounds	Diazines	Pyrimidines and pyrimidine derivatives	Thiamines
Uridine 5'-monophosphate	Bulk-cancer-specific	Ovarian			Breast; Brain; Kidney				HMDB0000288	HMDB00288	HMDB0000288,HMDB00288	Nucleosides, nucleotides, and analogues	Pyrimidine nucleotides	Pyrimidine ribonucleotides	Pyrimidine ribonucleoside monophosphates
Xanthylic acid	Bulk-cancer-specific	Ovarian			Breast; Brain; Kidney				HMDB0001554	HMDB01554	HMDB0001554,HMDB01554	Nucleosides, nucleotides, and analogues	Purine nucleotides	Purine ribonucleotides	Purine ribonucleoside monophosphates
(S)-a-Amino-2,5-dihydro-5-oxo-4-isoxazolepropanoic acid N2-glucoside	Spatial-other				Breast; Brain; Kidney; Ovarian	HNSCC; Ovarian		Breast; Brain; Kidney; Stomach	HMDB0029404	HMDB29404	HMDB0029404,HMDB29404	Organic oxygen compounds	Organooxygen compounds	Carbohydrates and carbohydrate conjugates	Glycosylamines
Ascorbic acid	Spatial-other				Breast; Brain; Kidney; Ovarian	HNSCC; Ovarian		Breast; Brain; Kidney; Stomach	HMDB0000044	HMDB00044HMDB0014273HMDB0029945HMDB14273HMDB29945	HMDB0000044,HMDB00044,HMDB0014273,HMDB0029945,HMDB14273,HMDB29945	Organoheterocyclic compounds	Dihydrofurans	Furanones	Butenolides
D-Mannose	Spatial-other				Breast; Brain; Kidney; Ovarian	HNSCC; Ovarian		Breast; Brain; Kidney; Stomach	HMDB0000169	HMDB00169	HMDB0000169,HMDB00169	Organic oxygen compounds	Organooxygen compounds	Carbohydrates and carbohydrate conjugates	Hexoses
FAHFA(18:1(9Z)/12-O-18:0)	Spatial-other				Breast; Brain; Kidney; Ovarian	HNSCC; Ovarian		Breast; Brain; Kidney; Stomach	HMDB0112105		HMDB0112105	Lipids and lipid-like molecules	Fatty Acyls	Fatty acids and conjugates	Long-chain fatty acids
Trifluoroacetic acid	Spatial-other				Breast; Brain; Kidney; Ovarian	HNSCC; Ovarian		Breast; Brain; Kidney; Stomach	HMDB0014118	HMDB14118	HMDB0014118,HMDB14118	Organic acids and derivatives	Carboxylic acids and derivatives	Alpha-halocarboxylic acids and derivatives	Alpha-halocarboxylic acids
Uric acid	Spatial-other				Breast; Brain; Kidney; Ovarian	HNSCC; Ovarian		Breast; Brain; Kidney; Stomach	HMDB0000289	HMDB00289	HMDB0000289,HMDB00289	Organoheterocyclic compounds	Imidazopyrimidines	Purines and purine derivatives	Xanthines
PA(20:0/14:1(9Z))	Spatial-other				Breast; Brain; Kidney; Ovarian	Breast; Kidney		HNSCC; Brain; Ovarian; Stomach	HMDB0115062		HMDB0115062	Lipids and lipid-like molecules	Glycerophospholipids	Glycerophosphates	1,2-diacylglycerol-3-phosphates
PA(22:4(7Z,10Z,13Z,16Z)/18:1(9Z))	Spatial-other				Breast; Brain; Kidney; Ovarian	Breast; Kidney		HNSCC; Brain; Ovarian; Stomach	HMDB0115330		HMDB0115330	Lipids and lipid-like molecules	Glycerophospholipids	Glycerophosphates	1,2-diacylglycerol-3-phosphates
PC(14:1(9Z)/22:0)	Spatial-other				Breast; Brain; Kidney; Ovarian	Breast; Kidney		HNSCC; Brain; Ovarian; Stomach	HMDB0007919	HMDB07919	HMDB0007919,HMDB07919	Lipids and lipid-like molecules	Glycerophospholipids	Glycerophosphocholines	Phosphatidylcholines
PC(18:1(11Z)/20:4(8Z,11Z,14Z,17Z))	Spatial-other				Breast; Brain; Kidney; Ovarian	Breast; Kidney		HNSCC; Brain; Ovarian; Stomach	HMDB0008082	HMDB08082	HMDB0008082,HMDB08082	Lipids and lipid-like molecules	Glycerophospholipids	Glycerophosphocholines	Phosphatidylcholines
PC(18:3(6Z,9Z,12Z)/18:1(9Z))	Spatial-other				Breast; Brain; Kidney; Ovarian	Breast; Kidney		HNSCC; Brain; Ovarian; Stomach	HMDB0008170	HMDB08170	HMDB0008170,HMDB08170	Lipids and lipid-like molecules	Glycerophospholipids	Glycerophosphocholines	Phosphatidylcholines
PC(20:4(8Z,11Z,14Z,17Z)/18:0)	Spatial-other				Breast; Brain; Kidney; Ovarian	Breast; Kidney		HNSCC; Brain; Ovarian; Stomach	HMDB0008464	HMDB08464	HMDB0008464,HMDB08464	Lipids and lipid-like molecules	Glycerophospholipids	Glycerophosphocholines	Phosphatidylcholines
PC(P-18:1(9Z)/P-18:1(9Z))	Spatial-other				Breast; Brain; Kidney; Ovarian	Breast; Kidney		HNSCC; Brain; Ovarian; Stomach	HMDB0011334	HMDB11334	HMDB0011334,HMDB11334	Lipids and lipid-like molecules	Glycerophospholipids	Glycerophosphocholines	Glycerophosphocholines
PE(P-18:1(9Z)/22:6(4Z,7Z,10Z,13Z,16Z,19Z))	Spatial-other				Breast; Brain; Kidney; Ovarian	Breast; Kidney		HNSCC; Brain; Ovarian; Stomach	HMDB0011460	HMDB11460	HMDB0011460,HMDB11460	Lipids and lipid-like molecules	Glycerophospholipids	Glycerophosphoethanolamines	1-(1Z-alkenyl),2-acylglycerophosphoethanolamines
SM(d18:1/20:0)	Spatial-other				Breast; Brain; Kidney; Ovarian	Breast; Kidney	Stomach	HNSCC; Brain; Ovarian	HMDB0012102	HMDB12102	HMDB0012102,HMDB12102	Lipids and lipid-like molecules	Sphingolipids	Phosphosphingolipids	Phosphosphingolipids
SM(d18:1/24:1(15Z))	Spatial-other				Breast; Brain; Kidney; Ovarian	Breast; Brain; Kidney; Stomach		HNSCC; Ovarian	HMDB0012107	HMDB12107	HMDB0012107,HMDB12107	Lipids and lipid-like molecules	Sphingolipids	Phosphosphingolipids	Phosphosphingolipids
PA(18:1(9Z)/18:1(11Z))	Spatial-other				Breast; Brain; Kidney; Ovarian	Ovarian; Stomach	HNSCC	Breast; Brain; Kidney	HMDB0007864	HMDB07864	HMDB0007864,HMDB07864	Lipids and lipid-like molecules	Glycerophospholipids	Glycerophosphates	1,2-diacylglycerol-3-phosphates
(+/-)-Ethyl 3-acetoxy-2-methylbutyrate	Spatial-cancer-specific				Breast; Brain; Kidney; Ovarian	HNSCC		Breast; Brain; Kidney; Ovarian; Stomach	HMDB0032258	HMDB32258	HMDB0032258,HMDB32258	Lipids and lipid-like molecules	Fatty Acyls	Fatty acid esters	Fatty acid esters
1-eicosanoyl-glycero-3-phosphate	Spatial-cancer-specific				Breast; Brain; Kidney; Ovarian	HNSCC		Breast; Brain; Kidney; Ovarian; Stomach	HMDB0062315	HMDB62315	HMDB0062315,HMDB62315	Lipids and lipid-like molecules	Glycerophospholipids	Glycerophosphates	1-acylglycerol-3-phosphates
12,13-EpOME	Spatial-cancer-specific				Breast; Brain; Kidney; Ovarian	HNSCC	Ovarian	Breast; Brain; Kidney; Stomach	HMDB0004702	HMDB04702	HMDB0004702,HMDB04702	Lipids and lipid-like molecules	Fatty Acyls	Fatty acids and conjugates	Long-chain fatty acids
12-HETE	Spatial-cancer-specific				Breast; Brain; Kidney; Ovarian	HNSCC		Breast; Brain; Kidney; Ovarian; Stomach	HMDB0006111	HMDB0004698HMDB04698HMDB06111	HMDB0006111,HMDB0004698,HMDB04698,HMDB06111	Lipids and lipid-like molecules	Fatty Acyls	Eicosanoids	Hydroxyeicosatetraenoic acids
2-Deoxy-L-ribono-1,4-lactone	Spatial-cancer-specific				Breast; Brain; Kidney; Ovarian	HNSCC		Breast; Brain; Kidney; Ovarian; Stomach	HMDB0033958	HMDB33958	HMDB0033958,HMDB33958	Organoheterocyclic compounds	Lactones	Gamma butyrolactones	Gamma butyrolactones
2-Hydroxy-3-methylpentanoic acid	Spatial-cancer-specific				Breast; Brain; Kidney; Ovarian	HNSCC		Breast; Brain; Kidney; Ovarian; Stomach	HMDB0000317	HMDB00317	HMDB0000317,HMDB00317	Lipids and lipid-like molecules	Fatty Acyls	Fatty acids and conjugates	Hydroxy fatty acids
2-Ketobutyric acid	Spatial-cancer-specific				Breast; Brain; Kidney; Ovarian	HNSCC		Breast; Brain; Kidney; Ovarian; Stomach	HMDB0000005	HMDB00005HMDB0006544HMDB06544	HMDB0000005,HMDB00005,HMDB0006544,HMDB06544	Organic acids and derivatives	Keto acids and derivatives	Short-chain keto acids and derivatives	Short-chain keto acids and derivatives
3,4-Methylenedioxybenzoic acid	Spatial-cancer-specific				Breast; Brain; Kidney; Ovarian	HNSCC		Breast; Brain; Kidney; Ovarian; Stomach	HMDB0032613	HMDB32613	HMDB0032613,HMDB32613	Organoheterocyclic compounds	Benzodioxoles	Benzodioxoles	Benzodioxoles
3,5,6-Trihydroxy-5-(hydroxymethyl)-2-methoxy-2-cyclohexen-1-one	Spatial-cancer-specific				Breast; Brain; Kidney; Ovarian	HNSCC		Breast; Brain; Kidney; Ovarian; Stomach	HMDB0041031	HMDB41031	HMDB0041031,HMDB41031	Organic oxygen compounds	Organooxygen compounds	Carbonyl compounds	Cyclohexenones
3-Hydroxy-6,8-dimethoxy-7(11)-eremophilen-12,8-olide	Spatial-cancer-specific				Breast; Brain; Kidney; Ovarian	HNSCC		Breast; Brain; Kidney; Ovarian; Stomach	HMDB0040756	HMDB40756	HMDB0040756,HMDB40756	Lipids and lipid-like molecules	Prenol lipids	Terpene lactones	Terpene lactones
3-Nonanon-1-yl acetate	Spatial-cancer-specific				Breast; Brain; Kidney; Ovarian	HNSCC		Breast; Brain; Kidney; Ovarian; Stomach	HMDB0037179	HMDB37179	HMDB0037179,HMDB37179	Lipids and lipid-like molecules	Fatty Acyls	Fatty alcohol esters	Fatty alcohol esters
5-Oxo-2(5H)-isoxazolepropanenitrile	Spatial-cancer-specific				Breast; Brain; Kidney; Ovarian	HNSCC		Breast; Brain; Kidney; Ovarian; Stomach	HMDB0031338	HMDB31338	HMDB0031338,HMDB31338	Organoheterocyclic compounds	Azoles	Isoxazoles	Isoxazoles
7-Methoxy-6-methyl-2H-1-benzopyran-2-one	Spatial-cancer-specific				Breast; Brain; Kidney; Ovarian	HNSCC		Breast; Brain; Kidney; Ovarian; Stomach	HMDB0032991	HMDB32991	HMDB0032991,HMDB32991	Phenylpropanoids and polyketides	Coumarins and derivatives	Coumarins and derivatives	Coumarins and derivatives
Alpha-Ketooctanoic acid	Spatial-cancer-specific				Breast; Brain; Kidney; Ovarian	HNSCC		Breast; Brain; Kidney; Ovarian; Stomach	HMDB0013211	HMDB13211	HMDB0013211,HMDB13211	Organic acids and derivatives	Keto acids and derivatives	Medium-chain keto acids and derivatives	Medium-chain keto acids and derivatives
Amitenone	Spatial-cancer-specific				Breast; Brain; Kidney; Ovarian	HNSCC		Breast; Brain; Kidney; Ovarian; Stomach	HMDB0029550	HMDB29550	HMDB0029550,HMDB29550	Lipids and lipid-like molecules	Prenol lipids	Diterpenoids	Diterpenoids
Canrenone	Spatial-cancer-specific				Breast; Brain; Kidney; Ovarian	HNSCC		Breast; Brain; Kidney; Ovarian; Stomach	HMDB0003033	HMDB03033	HMDB0003033,HMDB03033	Lipids and lipid-like molecules	Steroids and steroid derivatives	Steroid lactones	Steroid lactones
Cholesterol sulfate	Spatial-cancer-specific				Breast; Brain; Kidney; Ovarian	HNSCC	Ovarian	Breast; Brain; Kidney; Stomach	HMDB0000653	HMDB00653	HMDB0000653,HMDB00653	Lipids and lipid-like molecules	Steroids and steroid derivatives	Cholestane steroids	Cholesterols and derivatives
Citramalic acid	Spatial-cancer-specific				Breast; Brain; Kidney; Ovarian	HNSCC		Breast; Brain; Kidney; Ovarian; Stomach	HMDB0000426	HMDB00426	HMDB0000426,HMDB00426	Lipids and lipid-like molecules	Fatty Acyls	Fatty acids and conjugates	Hydroxy fatty acids
Cyclohexaneundecanoic acid	Spatial-cancer-specific				Breast; Brain; Kidney; Ovarian	HNSCC	Ovarian	Breast; Brain; Kidney; Stomach	HMDB0030997	HMDB30997	HMDB0030997,HMDB30997	Lipids and lipid-like molecules	Fatty Acyls	Fatty acids and conjugates	Long-chain fatty acids
Dimethyl succinate	Spatial-cancer-specific				Breast; Brain; Kidney; Ovarian	HNSCC	Ovarian	Breast; Brain; Kidney; Stomach	HMDB0033837	HMDB33837	HMDB0033837,HMDB33837	Lipids and lipid-like molecules	Fatty Acyls	Fatty acid esters	Fatty acid methyl esters
Ethyl aconitate	Spatial-cancer-specific				Breast; Brain; Kidney; Ovarian	HNSCC		Breast; Brain; Kidney; Ovarian; Stomach	HMDB0040275	HMDB40275	HMDB0040275,HMDB40275	Organic acids and derivatives	Carboxylic acids and derivatives	Tricarboxylic acids and derivatives	Tricarboxylic acids and derivatives
Galactitol	Spatial-cancer-specific				Breast; Brain; Kidney; Ovarian	HNSCC		Breast; Brain; Kidney; Ovarian; Stomach	HMDB0000107	HMDB00107	HMDB0000107,HMDB00107	Organic oxygen compounds	Organooxygen compounds	Carbohydrates and carbohydrate conjugates	Sugar alcohols
Glucosereductone	Spatial-cancer-specific				Breast; Brain; Kidney; Ovarian	HNSCC		Breast; Brain; Kidney; Ovarian; Stomach	HMDB0040261	HMDB40261	HMDB0040261,HMDB40261	Organic oxygen compounds	Organooxygen compounds	Carbonyl compounds	1,3-dicarbonyl compounds
Glycolic acid	Spatial-cancer-specific				Breast; Brain; Kidney; Ovarian	HNSCC		Breast; Brain; Kidney; Ovarian; Stomach	HMDB0000115	HMDB0003035HMDB00115HMDB03035	HMDB0000115,HMDB0003035,HMDB00115,HMDB03035	Organic acids and derivatives	Hydroxy acids and derivatives	Alpha hydroxy acids and derivatives	Alpha hydroxy acids and derivatives
Hallacridone	Spatial-cancer-specific				Breast; Brain; Kidney; Ovarian	HNSCC		Breast; Brain; Kidney; Ovarian; Stomach	HMDB0029826	HMDB29826	HMDB0029826,HMDB29826	Organoheterocyclic compounds	Quinolines and derivatives	Benzoquinolines	Acridones
Heptaethylene glycol	Spatial-cancer-specific				Breast; Brain; Kidney; Ovarian	HNSCC		Breast; Brain; Kidney; Ovarian; Stomach	HMDB0061835	HMDB61835	HMDB0061835,HMDB61835	Organic oxygen compounds	Organooxygen compounds	Ethers	Polyethylene glycols
Humulinic acid A	Spatial-cancer-specific				Breast; Brain; Kidney; Ovarian	HNSCC		Breast; Brain; Kidney; Ovarian; Stomach	HMDB0030104	HMDB30104	HMDB0030104,HMDB30104	Organic acids and derivatives	Vinylogous acids	Vinylogous acids	Vinylogous acids
Isoacitretin	Spatial-cancer-specific				Breast; Brain; Kidney; Ovarian	HNSCC		Breast; Brain; Kidney; Ovarian; Stomach	HMDB0003039	HMDB03039	HMDB0003039,HMDB03039	Lipids and lipid-like molecules	Prenol lipids	Retinoids	Retinoids
Isocurcumenol	Spatial-cancer-specific				Breast; Brain; Kidney; Ovarian	HNSCC		Breast; Brain; Kidney; Ovarian; Stomach	HMDB0036647	HMDB36647	HMDB0036647,HMDB36647	Lipids and lipid-like molecules	Prenol lipids	Sesquiterpenoids	Guaianes
Isoplumbagin	Spatial-cancer-specific				Breast; Brain; Kidney; Ovarian	HNSCC		Breast; Brain; Kidney; Ovarian; Stomach	HMDB0035291	HMDB35291	HMDB0035291,HMDB35291	Benzenoids	Naphthalenes	Naphthoquinones	Naphthoquinones
Malonic acid	Spatial-cancer-specific				Breast; Brain; Kidney; Ovarian	HNSCC		Breast; Brain; Kidney; Ovarian; Stomach	HMDB0000691	HMDB00691	HMDB0000691,HMDB00691	Organic acids and derivatives	Carboxylic acids and derivatives	Dicarboxylic acids and derivatives	Dicarboxylic acids and derivatives
Methyl (9Z)-10'-oxo-6,10'-diapo-6-carotenoate	Spatial-cancer-specific				Breast; Brain; Kidney; Ovarian	HNSCC		Breast; Brain; Kidney; Ovarian; Stomach	HMDB0031976	HMDB31976	HMDB0031976,HMDB31976	Lipids and lipid-like molecules	Fatty Acyls	Fatty aldehydes	Fatty aldehydes
Monoethyl carbonate	Spatial-cancer-specific				Breast; Brain; Kidney; Ovarian	HNSCC		Breast; Brain; Kidney; Ovarian; Stomach	HMDB0031232	HMDB31232	HMDB0031232,HMDB31232	Organic acids and derivatives	Organic carbonic acids and derivatives	Carbonic acid monoesters	Carbonic acid monoesters
Nicotinuric acid	Spatial-cancer-specific				Breast; Brain; Kidney; Ovarian	HNSCC		Breast; Brain; Kidney; Ovarian; Stomach	HMDB0003269	HMDB03269	HMDB0003269,HMDB03269	Organic acids and derivatives	Carboxylic acids and derivatives	Amino acids, peptides, and analogues	N-acyl-alpha amino acids
Olopatadine n-oxide	Spatial-cancer-specific				Breast; Brain; Kidney; Ovarian	HNSCC		Breast; Brain; Kidney; Ovarian; Stomach	HMDB0060595	HMDB60595	HMDB0060595,HMDB60595	Organic acids and derivatives	Organic sulfuric acids and derivatives	Arylsulfates	Phenylsulfates
PC(20:5(5Z,8Z,11Z,14Z,17Z)/P-18:1(11Z))	Spatial-cancer-specific				Breast; Brain; Kidney; Ovarian	HNSCC		Breast; Brain; Kidney; Ovarian; Stomach	HMDB0008523	HMDB08523	HMDB0008523,HMDB08523	Lipids and lipid-like molecules	Glycerophospholipids	Glycerophosphocholines	1-acyl,2-(1Z-alkenyl)-glycerophosphocholines
PE(18:1(11Z)/22:6(4Z,7Z,10Z,13Z,16Z,19Z))	Spatial-cancer-specific				Breast; Brain; Kidney; Ovarian	HNSCC		Breast; Brain; Kidney; Ovarian; Stomach	HMDB0009045	HMDB09045	HMDB0009045,HMDB09045	Lipids and lipid-like molecules	Glycerophospholipids	Glycerophosphoethanolamines	Phosphatidylethanolamines
PE(18:2(9Z,12Z)/22:6(4Z,7Z,10Z,13Z,16Z,19Z))	Spatial-cancer-specific				Breast; Brain; Kidney; Ovarian	HNSCC		Breast; Brain; Kidney; Ovarian; Stomach	HMDB0009111	HMDB09111	HMDB0009111,HMDB09111	Lipids and lipid-like molecules	Glycerophospholipids	Glycerophosphoethanolamines	Phosphatidylethanolamines
PGP(a-13:0/a-25:0)	Spatial-cancer-specific				Breast; Brain; Kidney; Ovarian	HNSCC		Breast; Brain; Kidney; Ovarian; Stomach	HMDB0116517		HMDB0116517	Lipids and lipid-like molecules	Glycerophospholipids	Glycerophosphoglycerophosphates	Phosphatidylglycerophosphates
PS(22:2(13Z,16Z)/22:6(4Z,7Z,10Z,13Z,16Z,19Z))	Spatial-cancer-specific				Breast; Brain; Kidney; Ovarian	HNSCC		Breast; Brain; Kidney; Ovarian; Stomach	HMDB0112785		HMDB0112785	Lipids and lipid-like molecules	Glycerophospholipids	Glycerophosphoserines	Phosphatidylserines
PS(22:4(7Z,10Z,13Z,16Z)/22:5(4Z,7Z,10Z,13Z,16Z))	Spatial-cancer-specific				Breast; Brain; Kidney; Ovarian	HNSCC		Breast; Brain; Kidney; Ovarian; Stomach	HMDB0112811		HMDB0112811	Lipids and lipid-like molecules	Glycerophospholipids	Glycerophosphoserines	Phosphatidylserines
Petroselinic acid	Spatial-cancer-specific				Breast; Brain; Kidney; Ovarian	HNSCC		Breast; Brain; Kidney; Ovarian; Stomach	HMDB0002080	HMDB02080	HMDB0002080,HMDB02080	Lipids and lipid-like molecules	Fatty Acyls	Fatty acids and conjugates	Long-chain fatty acids
Phosphoguanidinoacetate	Spatial-cancer-specific				Breast; Brain; Kidney; Ovarian	HNSCC		Breast; Brain; Kidney; Ovarian; Stomach	HMDB0003705	HMDB03705	HMDB0003705,HMDB03705	Organic acids and derivatives	Carboxylic acids and derivatives	Amino acids, peptides, and analogues	Alpha amino acids and derivatives
Propofol glucuronide	Spatial-cancer-specific				Breast; Brain; Kidney; Ovarian	HNSCC		Breast; Brain; Kidney; Ovarian; Stomach	HMDB0060933	HMDB60933	HMDB0060933,HMDB60933	Organic oxygen compounds	Organooxygen compounds	Carbohydrates and carbohydrate conjugates	Phenolic glycosides
Roxithromycin	Spatial-cancer-specific				Breast; Brain; Kidney; Ovarian	HNSCC		Breast; Brain; Kidney; Ovarian; Stomach	HMDB0014916	HMDB14916	HMDB0014916,HMDB14916	Benzenoids	Benzene and substituted derivatives	Benzene and substituted derivatives	Benzene and substituted derivatives
TG(12:0/12:0/12:0)	Spatial-cancer-specific				Breast; Brain; Kidney; Ovarian	HNSCC	Ovarian	Breast; Brain; Kidney; Stomach	HMDB0011188	HMDB11188	HMDB0011188,HMDB11188	Lipids and lipid-like molecules	Glycerolipids	Triradylcglycerols	Triacylglycerols
Tetrahydro-2,5-furan-diacetic acid	Spatial-cancer-specific				Breast; Brain; Kidney; Ovarian	HNSCC		Breast; Brain; Kidney; Ovarian; Stomach	HMDB0059767	HMDB59767	HMDB0059767,HMDB59767	Organic acids and derivatives	Carboxylic acids and derivatives	Dicarboxylic acids and derivatives	Dicarboxylic acids and derivatives
Tetrahydrofurfuryl acetate	Spatial-cancer-specific				Breast; Brain; Kidney; Ovarian	HNSCC	Stomach	Breast; Brain; Kidney; Ovarian	HMDB0031176	HMDB31176	HMDB0031176,HMDB31176	Organoheterocyclic compounds	Tetrahydrofurans	Tetrahydrofurans	Tetrahydrofurans
Tetrahydrofurfuryl butyrate	Spatial-cancer-specific				Breast; Brain; Kidney; Ovarian	HNSCC		Breast; Brain; Kidney; Ovarian; Stomach	HMDB0036188	HMDB36188	HMDB0036188,HMDB36188	Lipids and lipid-like molecules	Fatty Acyls	Fatty acid esters	Fatty acid esters
Thiolutin	Spatial-cancer-specific				Breast; Brain; Kidney; Ovarian	HNSCC		Breast; Brain; Kidney; Ovarian; Stomach	HMDB0034228	HMDB34228	HMDB0034228,HMDB34228	Organic nitrogen compounds	Organonitrogen compounds	N-arylamides	N-acetylarylamines
Tiropramide	Spatial-cancer-specific				Breast; Brain; Kidney; Ovarian	HNSCC		Breast; Brain; Kidney; Ovarian; Stomach	HMDB0042042	HMDB42042	HMDB0042042,HMDB42042	Organic acids and derivatives	Carboxylic acids and derivatives	Amino acids, peptides, and analogues	Phenylalanine and derivatives
Valganciclovir	Spatial-cancer-specific				Breast; Brain; Kidney; Ovarian	HNSCC		Breast; Brain; Kidney; Ovarian; Stomach	HMDB0015548	HMDB15548	HMDB0015548,HMDB15548	Organic acids and derivatives	Carboxylic acids and derivatives	Amino acids, peptides, and analogues	Alpha amino acid esters
6beta-Hydroxyasiatic acid	Spatial-cancer-specific				Breast; Brain; Kidney; Ovarian	Breast		HNSCC; Brain; Kidney; Ovarian; Stomach	HMDB0036670	HMDB36670	HMDB0036670,HMDB36670	Lipids and lipid-like molecules	Prenol lipids	Triterpenoids	Triterpenoids
LacCer(d18:1/12:0)	Spatial-cancer-specific				Breast; Brain; Kidney; Ovarian	Breast		HNSCC; Brain; Kidney; Ovarian; Stomach	HMDB0004866	HMDB0000173HMDB00173HMDB04866	HMDB0004866,HMDB0000173,HMDB00173,HMDB04866	NA	NA	NA	NA
PA(22:0/22:0)	Spatial-cancer-specific				Breast; Brain; Kidney; Ovarian	Breast		HNSCC; Brain; Kidney; Ovarian; Stomach	HMDB0115260		HMDB0115260	Lipids and lipid-like molecules	Glycerophospholipids	Glycerophosphates	1,2-diacylglycerol-3-phosphates
PC(18:3(6Z,9Z,12Z)/15:0)	Spatial-cancer-specific				Breast; Brain; Kidney; Ovarian	Breast		HNSCC; Brain; Kidney; Ovarian; Stomach	HMDB0008165	HMDB08165	HMDB0008165,HMDB08165	Lipids and lipid-like molecules	Glycerophospholipids	Glycerophosphocholines	Phosphatidylcholines
PC(22:0/22:0)	Spatial-cancer-specific				Breast; Brain; Kidney; Ovarian	Breast		HNSCC; Brain; Kidney; Ovarian; Stomach	HMDB0008545	HMDB08545	HMDB0008545,HMDB08545	Lipids and lipid-like molecules	Glycerophospholipids	Glycerophosphocholines	Phosphatidylcholines
PC(22:1(13Z)/22:1(13Z))	Spatial-cancer-specific				Breast; Brain; Kidney; Ovarian	Breast		HNSCC; Brain; Kidney; Ovarian; Stomach	HMDB0008578	HMDB08578	HMDB0008578,HMDB08578	Lipids and lipid-like molecules	Glycerophospholipids	Glycerophosphocholines	Phosphatidylcholines
PC(P-16:0/18:2(9Z,12Z))	Spatial-cancer-specific				Breast; Brain; Kidney; Ovarian	Breast	Kidney	HNSCC; Brain; Ovarian; Stomach	HMDB0011211	HMDB11211	HMDB0011211,HMDB11211	Lipids and lipid-like molecules	Glycerophospholipids	Glycerophosphocholines	1-(1Z-alkenyl),2-acyl-glycerophosphocholines
PC(P-16:0/20:1(11Z))	Spatial-cancer-specific				Breast; Brain; Kidney; Ovarian	Breast	Kidney	HNSCC; Brain; Ovarian; Stomach	HMDB0011216	HMDB11216	HMDB0011216,HMDB11216	Lipids and lipid-like molecules	Glycerophospholipids	Glycerophosphocholines	1-(1Z-alkenyl),2-acyl-glycerophosphocholines
PE(14:1(9Z)/22:0)	Spatial-cancer-specific				Breast; Brain; Kidney; Ovarian	Breast		HNSCC; Brain; Kidney; Ovarian; Stomach	HMDB0008874	HMDB08874	HMDB0008874,HMDB08874	Lipids and lipid-like molecules	Glycerophospholipids	Glycerophosphoethanolamines	Phosphatidylethanolamines
PE(22:0/20:1(11Z))	Spatial-cancer-specific				Breast; Brain; Kidney; Ovarian	Breast		HNSCC; Brain; Kidney; Ovarian; Stomach	HMDB0009494	HMDB09494	HMDB0009494,HMDB09494	Lipids and lipid-like molecules	Glycerophospholipids	Glycerophosphoethanolamines	Phosphatidylethanolamines
PG(18:1(9Z)/22:5(7Z,10Z,13Z,16Z,19Z))	Spatial-cancer-specific				Breast; Brain; Kidney; Ovarian	Breast		HNSCC; Brain; Kidney; Ovarian; Stomach	HMDB0010643	HMDB10643	HMDB0010643,HMDB10643	Lipids and lipid-like molecules	Glycerophospholipids	Glycerophosphoglycerols	Phosphatidylglycerols
PG(20:2(11Z,14Z)/18:2(9Z,12Z))	Spatial-cancer-specific				Breast; Brain; Kidney; Ovarian	Breast		HNSCC; Brain; Kidney; Ovarian; Stomach	HMDB0116577		HMDB0116577	Lipids and lipid-like molecules	Glycerophospholipids	Glycerophosphoglycerols	Phosphatidylglycerols
PS(14:1(9Z)/22:0)	Spatial-cancer-specific				Breast; Brain; Kidney; Ovarian	Breast	Kidney	HNSCC; Brain; Ovarian; Stomach	HMDB0112279		HMDB0112279	Lipids and lipid-like molecules	Glycerophospholipids	Glycerophosphoserines	Phosphatidylserines
PS(15:0/20:0)	Spatial-cancer-specific				Breast; Brain; Kidney; Ovarian	Breast		HNSCC; Brain; Kidney; Ovarian; Stomach	HMDB0112327		HMDB0112327	Lipids and lipid-like molecules	Glycerophospholipids	Glycerophosphoserines	Phosphatidylserines
TG(16:0/14:0/18:1(9Z))	Spatial-cancer-specific				Breast; Brain; Kidney; Ovarian	Breast	Kidney	HNSCC; Brain; Ovarian; Stomach	HMDB0010414	HMDB10414	HMDB0010414,HMDB10414	Lipids and lipid-like molecules	Glycerolipids	Triradylcglycerols	Triacylglycerols
TG(16:0/16:1(9Z)/16:1(9Z))	Spatial-cancer-specific				Breast; Brain; Kidney; Ovarian	Breast	Stomach; Kidney	HNSCC; Brain; Ovarian	HMDB0005376	HMDB05376	HMDB0005376,HMDB05376	Lipids and lipid-like molecules	Glycerolipids	Triradylcglycerols	Triacylglycerols
TG(16:1(9Z)/16:0/18:3(9Z,12Z,15Z))	Spatial-cancer-specific				Breast; Brain; Kidney; Ovarian	Breast	Kidney	HNSCC; Brain; Ovarian; Stomach	HMDB0010424	HMDB10424	HMDB0010424,HMDB10424	Lipids and lipid-like molecules	Glycerolipids	Triradylcglycerols	Triacylglycerols
TG(18:1(9Z)/16:0/22:1(13Z))	Spatial-cancer-specific				Breast; Brain; Kidney; Ovarian	Breast	Kidney	HNSCC; Brain; Ovarian; Stomach	HMDB0049744	HMDB49744	HMDB0049744,HMDB49744	Lipids and lipid-like molecules	Glycerolipids	Triradylcglycerols	Triacylglycerols
TG(22:0/18:2(9Z,12Z)/16:1(9Z))	Spatial-cancer-specific				Breast; Brain; Kidney; Ovarian	Breast	Kidney	HNSCC; Brain; Ovarian; Stomach	HMDB0046634	HMDB46634	HMDB0046634,HMDB46634	Lipids and lipid-like molecules	Glycerolipids	Triradylcglycerols	Triacylglycerols
TG(22:0/20:3n6/14:1(9Z))	Spatial-cancer-specific				Breast; Brain; Kidney; Ovarian	Breast	Kidney	HNSCC; Brain; Ovarian; Stomach	HMDB0046708	HMDB46708	HMDB0046708,HMDB46708	Lipids and lipid-like molecules	Glycerolipids	Triradylcglycerols	Triacylglycerols
1,7-Dimethylguanosine	Spatial-cancer-specific				Breast; Brain; Kidney; Ovarian	Brain		HNSCC; Breast; Kidney; Ovarian; Stomach	HMDB0001961	HMDB01961	HMDB0001961,HMDB01961	Nucleosides, nucleotides, and analogues	Purine nucleosides	Purine nucleosides	Purine nucleosides
1-(beta-D-Glucopyranosyloxy)-3-octanone	Spatial-cancer-specific				Breast; Brain; Kidney; Ovarian	Brain		HNSCC; Breast; Kidney; Ovarian; Stomach	HMDB0031315	HMDB31315	HMDB0031315,HMDB31315	Lipids and lipid-like molecules	Fatty Acyls	Fatty acyl glycosides	Fatty acyl glycosides of mono- and disaccharides
1-Methoxy-3-(4-hydroxyphenyl)-2E-propenal 4'-glucoside	Spatial-cancer-specific				Breast; Brain; Kidney; Ovarian	Brain		HNSCC; Breast; Kidney; Ovarian; Stomach	HMDB0034755	HMDB34755	HMDB0034755,HMDB34755	Organic oxygen compounds	Organooxygen compounds	Carbohydrates and carbohydrate conjugates	Phenolic glycosides
17beta-Estradiol 3-sulfate	Spatial-cancer-specific				Breast; Brain; Kidney; Ovarian	Brain		HNSCC; Breast; Kidney; Ovarian; Stomach	HMDB0004448	HMDB04448	HMDB0004448,HMDB04448	Lipids and lipid-like molecules	Steroids and steroid derivatives	Sulfated steroids	Sulfated steroids
4'-N-desmethylolanzapine	Spatial-cancer-specific				Breast; Brain; Kidney; Ovarian	Brain		HNSCC; Breast; Kidney; Ovarian; Stomach	HMDB0060959	HMDB60959	HMDB0060959,HMDB60959	Organoheterocyclic compounds	Benzodiazepines	Benzodiazepines	Benzodiazepines
Acetylpterosin C	Spatial-cancer-specific				Breast; Brain; Kidney; Ovarian	Brain		HNSCC; Breast; Kidney; Ovarian; Stomach	HMDB0030764	HMDB30764	HMDB0030764,HMDB30764	Benzenoids	Indanes	Indanones	Indanones
Acetylvalerenolic acid	Spatial-cancer-specific				Breast; Brain; Kidney; Ovarian	Brain		HNSCC; Breast; Kidney; Ovarian; Stomach	HMDB0035687	HMDB35687	HMDB0035687,HMDB35687	Lipids and lipid-like molecules	Prenol lipids	Sesquiterpenoids	Sesquiterpenoids
Acutilobin	Spatial-cancer-specific				Breast; Brain; Kidney; Ovarian	Brain		HNSCC; Breast; Kidney; Ovarian; Stomach	HMDB0040670	HMDB40670	HMDB0040670,HMDB40670	Phenylpropanoids and polyketides	Coumarins and derivatives	Pyranocoumarins	Linear pyranocoumarins
Arachidyl carnitine	Spatial-cancer-specific				Breast; Brain; Kidney; Ovarian	Brain		HNSCC; Breast; Kidney; Ovarian; Stomach	HMDB0006460	HMDB06460	HMDB0006460,HMDB06460	Lipids and lipid-like molecules	Fatty Acyls	Fatty acid esters	Acyl carnitines
Chlorhexidine	Spatial-cancer-specific				Breast; Brain; Kidney; Ovarian	Brain		HNSCC; Breast; Kidney; Ovarian; Stomach	HMDB0015016	HMDB15016	HMDB0015016,HMDB15016	Benzenoids	Benzene and substituted derivatives	Halobenzenes	Chlorobenzenes
Citrusin F	Spatial-cancer-specific				Breast; Brain; Kidney; Ovarian	Brain		HNSCC; Breast; Kidney; Ovarian; Stomach	HMDB0039235	HMDB39235	HMDB0039235,HMDB39235	Organic oxygen compounds	Organooxygen compounds	Carbohydrates and carbohydrate conjugates	Phenolic glycosides
Cohulupone	Spatial-cancer-specific				Breast; Brain; Kidney; Ovarian	Brain		HNSCC; Breast; Kidney; Ovarian; Stomach	HMDB0030064	HMDB30064	HMDB0030064,HMDB30064	Organic oxygen compounds	Organooxygen compounds	Carbonyl compounds	Beta-diketones
Cotinine glucuronide	Spatial-cancer-specific				Breast; Brain; Kidney; Ovarian	Brain		HNSCC; Breast; Kidney; Ovarian; Stomach	HMDB0001013	HMDB01013	HMDB0001013,HMDB01013	Nucleosides, nucleotides, and analogues	Pyrimidine nucleotides	Pyrimidine ribonucleotides	Pyrimidine ribonucleoside diphosphates
Cyclopentolate	Spatial-cancer-specific				Breast; Brain; Kidney; Ovarian	Brain		HNSCC; Breast; Kidney; Ovarian; Stomach	HMDB0015114	HMDB15114	HMDB0015114,HMDB15114	Benzenoids	Benzene and substituted derivatives	Benzene and substituted derivatives	Benzene and substituted derivatives
Daphniphylline	Spatial-cancer-specific				Breast; Brain; Kidney; Ovarian	Brain		HNSCC; Breast; Kidney; Ovarian; Stomach	HMDB0030291	HMDB30291	HMDB0030291,HMDB30291	Alkaloids and derivatives	Daphniphylline-type alkaloids	Daphniphylline-type alkaloids	Daphniphylline-type alkaloids
Dulciol C	Spatial-cancer-specific				Breast; Brain; Kidney; Ovarian	Brain		HNSCC; Breast; Kidney; Ovarian; Stomach	HMDB0029991	HMDB29991	HMDB0029991,HMDB29991	Organoheterocyclic compounds	Benzopyrans	1-benzopyrans	8-prenylated xanthones
Enterolactone	Spatial-cancer-specific				Breast; Brain; Kidney; Ovarian	Brain		HNSCC; Breast; Kidney; Ovarian; Stomach	HMDB0006101	HMDB06101	HMDB0006101,HMDB06101	Lignans, neolignans and related compounds	Furanoid lignans	Tetrahydrofuran lignans	Dibenzylbutyrolactone lignans
Etamiphylline	Spatial-cancer-specific				Breast; Brain; Kidney; Ovarian	Brain		HNSCC; Breast; Kidney; Ovarian; Stomach	HMDB0041889	HMDB41889	HMDB0041889,HMDB41889	Organoheterocyclic compounds	Imidazopyrimidines	Purines and purine derivatives	Xanthines
Gibberellin A105	Spatial-cancer-specific				Breast; Brain; Kidney; Ovarian	Brain		HNSCC; Breast; Kidney; Ovarian; Stomach	HMDB0031076	HMDB31076	HMDB0031076,HMDB31076	Lipids and lipid-like molecules	Prenol lipids	Diterpenoids	C19-gibberellin 6-carboxylic acids
Glutaminylglutamine	Spatial-cancer-specific				Breast; Brain; Kidney; Ovarian	Brain		HNSCC; Breast; Kidney; Ovarian; Stomach	HMDB0028795	HMDB28795	HMDB0028795,HMDB28795	Organic acids and derivatives	Carboxylic acids and derivatives	Amino acids, peptides, and analogues	Dipeptides
Hydroxybuprenorphine	Spatial-cancer-specific				Breast; Brain; Kidney; Ovarian	Brain		HNSCC; Breast; Kidney; Ovarian; Stomach	HMDB0060547	HMDB60547	HMDB0060547,HMDB60547	Benzenoids	Phenanthrenes and derivatives	Phenanthrenes and derivatives	Phenanthrenes and derivatives
Imazamethabenz	Spatial-cancer-specific				Breast; Brain; Kidney; Ovarian	Brain		HNSCC; Breast; Kidney; Ovarian; Stomach	HMDB0034885	HMDB34885	HMDB0034885,HMDB34885	Organic acids and derivatives	Carboxylic acids and derivatives	Amino acids, peptides, and analogues	Alpha amino acids and derivatives
Isopulegone caffeate	Spatial-cancer-specific				Breast; Brain; Kidney; Ovarian	Brain		HNSCC; Breast; Kidney; Ovarian; Stomach	HMDB0029566	HMDB29566	HMDB0029566,HMDB29566	Phenylpropanoids and polyketides	Cinnamic acids and derivatives	Hydroxycinnamic acids and derivatives	Coumaric acids and derivatives
Licoagrochalcone B	Spatial-cancer-specific				Breast; Brain; Kidney; Ovarian	Brain		HNSCC; Breast; Kidney; Ovarian; Stomach	HMDB0035501	HMDB35501	HMDB0035501,HMDB35501	Phenylpropanoids and polyketides	Linear 1,3-diarylpropanoids	Chalcones and dihydrochalcones	Retrochalcones
Litcubine	Spatial-cancer-specific				Breast; Brain; Kidney; Ovarian	Brain		HNSCC; Breast; Kidney; Ovarian; Stomach	HMDB0032110	HMDB32110	HMDB0032110,HMDB32110	Organoheterocyclic compounds	Tetrahydroisoquinolines	Tetrahydroisoquinolines	Tetrahydroisoquinolines
Litcubinine	Spatial-cancer-specific				Breast; Brain; Kidney; Ovarian	Brain		HNSCC; Breast; Kidney; Ovarian; Stomach	HMDB0032650	HMDB32650	HMDB0032650,HMDB32650	Organoheterocyclic compounds	Tetrahydroisoquinolines	Tetrahydroisoquinolines	Tetrahydroisoquinolines
LysoPA(8:0/0:0)	Spatial-cancer-specific				Breast; Brain; Kidney; Ovarian	Brain	HNSCC	Breast; Kidney; Ovarian; Stomach	HMDB0114740		HMDB0114740	Lipids and lipid-like molecules	Glycerophospholipids	Glycerophosphates	1-acylglycerol-3-phosphates
LysoPC(16:1(9Z)/0:0)	Spatial-cancer-specific				Breast; Brain; Kidney; Ovarian	Brain		HNSCC; Breast; Kidney; Ovarian; Stomach	HMDB0010383	HMDB10383	HMDB0010383,HMDB10383	Lipids and lipid-like molecules	Glycerophospholipids	Glycerophosphocholines	1-acyl-sn-glycero-3-phosphocholines
LysoPC(20:4(5Z,8Z,11Z,14Z)/0:0)	Spatial-cancer-specific				Breast; Brain; Kidney; Ovarian	Brain		HNSCC; Breast; Kidney; Ovarian; Stomach	HMDB0010395	HMDB10395	HMDB0010395,HMDB10395	Lipids and lipid-like molecules	Glycerophospholipids	Glycerophosphocholines	1-acyl-sn-glycero-3-phosphocholines
LysoPC(P-18:0/0:0)	Spatial-cancer-specific				Breast; Brain; Kidney; Ovarian	Brain		HNSCC; Breast; Kidney; Ovarian; Stomach	HMDB0013122	HMDB13122	HMDB0013122,HMDB13122	Lipids and lipid-like molecules	Glycerophospholipids	Glycerophosphocholines	1-(1Z-alkenyl)-glycero-3-phosphocholines
Matricin	Spatial-cancer-specific				Breast; Brain; Kidney; Ovarian	Brain		HNSCC; Breast; Kidney; Ovarian; Stomach	HMDB0036643	HMDB36643	HMDB0036643,HMDB36643	Organoheterocyclic compounds	Lactones	Gamma butyrolactones	Gamma butyrolactones
Menadiol dibutyrate	Spatial-cancer-specific				Breast; Brain; Kidney; Ovarian	Brain		HNSCC; Breast; Kidney; Ovarian; Stomach	HMDB0032726	HMDB32726	HMDB0032726,HMDB32726	Benzenoids	Naphthalenes	Naphthalenes	Naphthalenes
Myricatomentoside I	Spatial-cancer-specific				Breast; Brain; Kidney; Ovarian	Brain		HNSCC; Breast; Kidney; Ovarian; Stomach	HMDB0031536	HMDB31536	HMDB0031536,HMDB31536	Lignans, neolignans and related compounds	Lignan glycosides	Lignan glycosides	Lignan glycosides
N1-trans-Feruloylagmatine	Spatial-cancer-specific				Breast; Brain; Kidney; Ovarian	Brain		HNSCC; Breast; Kidney; Ovarian; Stomach	HMDB0037107	HMDB37107	HMDB0037107,HMDB37107	Phenylpropanoids and polyketides	Cinnamic acids and derivatives	Hydroxycinnamic acids and derivatives	Hydroxycinnamic acids and derivatives
Nicotine glucuronide	Spatial-cancer-specific				Breast; Brain; Kidney; Ovarian	Brain		HNSCC; Breast; Kidney; Ovarian; Stomach	HMDB0001272	HMDB01272	HMDB0001272,HMDB01272	Nucleosides, nucleotides, and analogues	Purine nucleotides	Purine ribonucleotides	Purine ribonucleoside triphosphates
PC(14:0/18:1(11Z))	Spatial-cancer-specific				Breast; Brain; Kidney; Ovarian	Brain		HNSCC; Breast; Kidney; Ovarian; Stomach	HMDB0007872	HMDB07872	HMDB0007872,HMDB07872	Lipids and lipid-like molecules	Glycerophospholipids	Glycerophosphocholines	Phosphatidylcholines
PC(14:0/18:2(9Z,12Z))	Spatial-cancer-specific				Breast; Brain; Kidney; Ovarian	Brain	Ovarian	HNSCC; Breast; Kidney; Stomach	HMDB0007874	HMDB07874	HMDB0007874,HMDB07874	Lipids and lipid-like molecules	Glycerophospholipids	Glycerophosphocholines	Phosphatidylcholines
Penicilloic acid	Spatial-cancer-specific				Breast; Brain; Kidney; Ovarian	Brain		HNSCC; Breast; Kidney; Ovarian; Stomach	HMDB0060617	HMDB60617	HMDB0060617,HMDB60617	Organic acids and derivatives	Carboxylic acids and derivatives	Amino acids, peptides, and analogues	N-acyl-alpha amino acids
Perilloside B	Spatial-cancer-specific				Breast; Brain; Kidney; Ovarian	Brain		HNSCC; Breast; Kidney; Ovarian; Stomach	HMDB0040465	HMDB40465	HMDB0040465,HMDB40465	Lipids and lipid-like molecules	Prenol lipids	Terpene glycosides	Terpene glycosides
Phenylbutyrylglutamine	Spatial-cancer-specific				Breast; Brain; Kidney; Ovarian	Brain		HNSCC; Breast; Kidney; Ovarian; Stomach	HMDB0011687	HMDB11687	HMDB0011687,HMDB11687	Organic acids and derivatives	Carboxylic acids and derivatives	Amino acids, peptides, and analogues	Glutamine and derivatives
Reboxetine	Spatial-cancer-specific				Breast; Brain; Kidney; Ovarian	Brain		HNSCC; Breast; Kidney; Ovarian; Stomach	HMDB0014379	HMDB14379	HMDB0014379,HMDB14379	Benzenoids	Phenol ethers	Phenol ethers	Phenol ethers
SM(d18:1/14:0)	Spatial-cancer-specific				Breast; Brain; Kidney; Ovarian	Brain	Kidney	HNSCC; Breast; Ovarian; Stomach	HMDB0012097	HMDB12097	HMDB0012097,HMDB12097	Lipids and lipid-like molecules	Sphingolipids	Phosphosphingolipids	Phosphosphingolipids
SM(d18:1/18:1(11Z))	Spatial-cancer-specific				Breast; Brain; Kidney; Ovarian	Brain		HNSCC; Breast; Kidney; Ovarian; Stomach	HMDB0012100	HMDB12100	HMDB0012100,HMDB12100	Lipids and lipid-like molecules	Sphingolipids	Phosphosphingolipids	Phosphosphingolipids
Tanacetol A	Spatial-cancer-specific				Breast; Brain; Kidney; Ovarian	Brain		HNSCC; Breast; Kidney; Ovarian; Stomach	HMDB0035722	HMDB35722	HMDB0035722,HMDB35722	Lipids and lipid-like molecules	Prenol lipids	Sesquiterpenoids	Germacrane sesquiterpenoids
Tyramine glucuronide	Spatial-cancer-specific				Breast; Brain; Kidney; Ovarian	Brain		HNSCC; Breast; Kidney; Ovarian; Stomach	HMDB0010328	HMDB10328	HMDB0010328,HMDB10328	Organic oxygen compounds	Organooxygen compounds	Carbohydrates and carbohydrate conjugates	Phenolic glycosides
Xanthohumol C	Spatial-cancer-specific				Breast; Brain; Kidney; Ovarian	Brain		HNSCC; Breast; Kidney; Ovarian; Stomach	HMDB0030234	HMDB30234	HMDB0030234,HMDB30234	Phenylpropanoids and polyketides	Linear 1,3-diarylpropanoids	Chalcones and dihydrochalcones	2'-Hydroxychalcones
[4]-Gingerdiol 3,5-diacetate	Spatial-cancer-specific				Breast; Brain; Kidney; Ovarian	Brain		HNSCC; Breast; Kidney; Ovarian; Stomach	HMDB0039132	HMDB39132	HMDB0039132,HMDB39132	Benzenoids	Phenols	Methoxyphenols	Methoxyphenols
(2R)-6,8-Diglucopyranosyl-4',5,7-trihydroxyflavanone	Spatial-cancer-specific				Breast; Brain; Kidney; Ovarian	Kidney		HNSCC; Breast; Brain; Ovarian; Stomach	HMDB0037407	HMDB37407	HMDB0037407,HMDB37407	Phenylpropanoids and polyketides	Flavonoids	Flavonoid glycosides	Flavonoid 8-C-glycosides
4伪-carboxy-4尾-methyl-5伪-cholesta-8,24-dien-3尾-ol	Spatial-cancer-specific				Breast; Brain; Kidney; Ovarian	Kidney		HNSCC; Breast; Brain; Ovarian; Stomach	HMDB0062383	HMDB62383	HMDB0062383,HMDB62383	Lipids and lipid-like molecules	Prenol lipids	Triterpenoids	Triterpenoids
5-Methyltetrahydrofolic acid	Spatial-cancer-specific				Breast; Brain; Kidney; Ovarian	Kidney		HNSCC; Breast; Brain; Ovarian; Stomach	HMDB0001396	HMDB01396	HMDB0001396,HMDB01396	Organoheterocyclic compounds	Pteridines and derivatives	Pterins and derivatives	Tetrahydrofolic acids
CE(18:1(11Z))	Spatial-cancer-specific				Breast; Brain; Kidney; Ovarian	Kidney		HNSCC; Breast; Brain; Ovarian; Stomach	HMDB0005189	HMDB0005190HMDB05189HMDB05190	HMDB0005189,HMDB0005190,HMDB05189,HMDB05190	Homogeneous metal compounds	Homogeneous alkaline earth metal compounds	Homogeneous alkaline earth metal compounds	Homogeneous alkaline earth metal compounds
DG(14:1(9Z)/20:0/0:0)	Spatial-cancer-specific				Breast; Brain; Kidney; Ovarian	Kidney		HNSCC; Breast; Brain; Ovarian; Stomach	HMDB0007049	HMDB07049	HMDB0007049,HMDB07049	Lipids and lipid-like molecules	Glycerolipids	Diradylglycerols	1,2-diacylglycerols
DG(22:4(7Z,10Z,13Z,16Z)/22:5(7Z,10Z,13Z,16Z,19Z)/0:0)	Spatial-cancer-specific				Breast; Brain; Kidney; Ovarian	Kidney		HNSCC; Breast; Brain; Ovarian; Stomach	HMDB0007700	HMDB07700	HMDB0007700,HMDB07700	Lipids and lipid-like molecules	Glycerolipids	Diradylglycerols	1,2-diacylglycerols
Dihyroxy-1H-indole glucuronide I	Spatial-cancer-specific				Breast; Brain; Kidney; Ovarian	Kidney		HNSCC; Breast; Brain; Ovarian; Stomach	HMDB0059997	HMDB59997	HMDB0059997,HMDB59997	Organic oxygen compounds	Organooxygen compounds	Carbohydrates and carbohydrate conjugates	Phenolic glycosides
LysoPC(20:4(8Z,11Z,14Z,17Z)/0:0)	Spatial-cancer-specific				Breast; Brain; Kidney; Ovarian	Kidney		HNSCC; Breast; Brain; Ovarian; Stomach	HMDB0010396	HMDB10396	HMDB0010396,HMDB10396	Lipids and lipid-like molecules	Glycerophospholipids	Glycerophosphocholines	1-acyl-sn-glycero-3-phosphocholines
PA(18:1(9Z)/15:0)	Spatial-cancer-specific				Breast; Brain; Kidney; Ovarian	Kidney		HNSCC; Breast; Brain; Ovarian; Stomach	HMDB0114923		HMDB0114923	Lipids and lipid-like molecules	Glycerophospholipids	Glycerophosphates	1,2-diacylglycerol-3-phosphates
PA(20:2(11Z,14Z)/18:2(9Z,12Z))	Spatial-cancer-specific				Breast; Brain; Kidney; Ovarian	Kidney		HNSCC; Breast; Brain; Ovarian; Stomach	HMDB0115493		HMDB0115493	Lipids and lipid-like molecules	Glycerophospholipids	Glycerophosphates	1,2-diacylglycerol-3-phosphates
PC(16:0/P-16:0)	Spatial-cancer-specific				Breast; Brain; Kidney; Ovarian	Kidney		HNSCC; Breast; Brain; Ovarian; Stomach	HMDB0007994	HMDB07994	HMDB0007994,HMDB07994	Lipids and lipid-like molecules	Glycerophospholipids	Glycerophosphocholines	1-acyl,2-(1Z-alkenyl)-glycerophosphocholines
PC(18:2(9Z,12Z)/20:4(8Z,11Z,14Z,17Z))	Spatial-cancer-specific				Breast; Brain; Kidney; Ovarian	Kidney		HNSCC; Breast; Brain; Ovarian; Stomach	HMDB0008148	HMDB08148	HMDB0008148,HMDB08148	Lipids and lipid-like molecules	Glycerophospholipids	Glycerophosphocholines	Phosphatidylcholines
PC(18:2(9Z,12Z)/P-18:0)	Spatial-cancer-specific				Breast; Brain; Kidney; Ovarian	Kidney		HNSCC; Breast; Brain; Ovarian; Stomach	HMDB0008160	HMDB08160	HMDB0008160,HMDB08160	Lipids and lipid-like molecules	Glycerophospholipids	Glycerophosphocholines	1-acyl,2-(1Z-alkenyl)-glycerophosphocholines
PC(20:3(8Z,11Z,14Z)/18:0)	Spatial-cancer-specific				Breast; Brain; Kidney; Ovarian	Kidney		HNSCC; Breast; Brain; Ovarian; Stomach	HMDB0008399	HMDB08399	HMDB0008399,HMDB08399	Lipids and lipid-like molecules	Glycerophospholipids	Glycerophosphocholines	Phosphatidylcholines
PE-NMe2(18:1(9Z)/18:1(9Z))	Spatial-cancer-specific				Breast; Brain; Kidney; Ovarian	Kidney		HNSCC; Breast; Brain; Ovarian; Stomach	HMDB0010564	HMDB10564	HMDB0010564,HMDB10564	Lipids and lipid-like molecules	Glycerophospholipids	Glycerophosphoethanolamines	Dimethylphosphatidylethanolamines
PG(18:0/16:0)	Spatial-cancer-specific				Breast; Brain; Kidney; Ovarian	Kidney		HNSCC; Breast; Brain; Ovarian; Stomach	HMDB0010600	HMDB10600	HMDB0010600,HMDB10600	Lipids and lipid-like molecules	Glycerophospholipids	Glycerophosphoglycerols	Phosphatidylglycerols
PG(18:1(11Z)/16:0)	Spatial-cancer-specific				Breast; Brain; Kidney; Ovarian	Kidney		HNSCC; Breast; Brain; Ovarian; Stomach	HMDB0010615	HMDB10615	HMDB0010615,HMDB10615	Lipids and lipid-like molecules	Glycerophospholipids	Glycerophosphoglycerols	Phosphatidylglycerols
PS(14:0/16:1(9Z))	Spatial-cancer-specific				Breast; Brain; Kidney; Ovarian	Kidney		HNSCC; Breast; Brain; Ovarian; Stomach	HMDB0012333	HMDB12333	HMDB0012333,HMDB12333	Lipids and lipid-like molecules	Glycerophospholipids	Glycerophosphoserines	Phosphatidylserines
PS(15:0/20:2(11Z,14Z))	Spatial-cancer-specific				Breast; Brain; Kidney; Ovarian	Kidney		HNSCC; Breast; Brain; Ovarian; Stomach	HMDB0112328		HMDB0112328	Lipids and lipid-like molecules	Glycerophospholipids	Glycerophosphoserines	Phosphatidylserines
PS(15:0/22:2(13Z,16Z))	Spatial-cancer-specific				Breast; Brain; Kidney; Ovarian	Kidney		HNSCC; Breast; Brain; Ovarian; Stomach	HMDB0116749		HMDB0116749	Lipids and lipid-like molecules	Glycerophospholipids	Glycerophosphoserines	Phosphatidylserines
PS(15:0/22:4(7Z,10Z,13Z,16Z))	Spatial-cancer-specific				Breast; Brain; Kidney; Ovarian	Kidney		HNSCC; Breast; Brain; Ovarian; Stomach	HMDB0112336		HMDB0112336	Lipids and lipid-like molecules	Glycerophospholipids	Glycerophosphoserines	Phosphatidylserines
PS(20:1(11Z)/15:0)	Spatial-cancer-specific				Breast; Brain; Kidney; Ovarian	Kidney		HNSCC; Breast; Brain; Ovarian; Stomach	HMDB0112542		HMDB0112542	Lipids and lipid-like molecules	Glycerophospholipids	Glycerophosphoserines	Phosphatidylserines
Platelet-activating factor	Spatial-cancer-specific				Breast; Brain; Kidney; Ovarian	Kidney		HNSCC; Breast; Brain; Ovarian; Stomach	HMDB0062195	HMDB62195	HMDB0062195,HMDB62195	Lipids and lipid-like molecules	Glycerophospholipids	Glycerophosphocholines	1-alkyl,2-acetylglycero-3-phosphocholines
SM(d17:1/24:1(15Z))	Spatial-cancer-specific				Breast; Brain; Kidney; Ovarian	Kidney		HNSCC; Breast; Brain; Ovarian; Stomach	HMDB0011696	HMDB11696	HMDB0011696,HMDB11696	Lipids and lipid-like molecules	Sphingolipids	Phosphosphingolipids	Sphingomyelins
SM(d18:0/22:0)	Spatial-cancer-specific				Breast; Brain; Kidney; Ovarian	Kidney		HNSCC; Breast; Brain; Ovarian; Stomach	HMDB0012091	HMDB12091	HMDB0012091,HMDB12091	Lipids and lipid-like molecules	Sphingolipids	Phosphosphingolipids	Phosphosphingolipids
SM(d18:1/22:1(13Z))	Spatial-cancer-specific				Breast; Brain; Kidney; Ovarian	Kidney		HNSCC; Breast; Brain; Ovarian; Stomach	HMDB0012104	HMDB12104	HMDB0012104,HMDB12104	Lipids and lipid-like molecules	Sphingolipids	Phosphosphingolipids	Phosphosphingolipids
SM(d18:1/23:0)	Spatial-cancer-specific				Breast; Brain; Kidney; Ovarian	Kidney		HNSCC; Breast; Brain; Ovarian; Stomach	HMDB0012105	HMDB12105	HMDB0012105,HMDB12105	Lipids and lipid-like molecules	Sphingolipids	Phosphosphingolipids	Phosphosphingolipids
TG(14:0/18:3(9Z,12Z,15Z)/22:1(13Z))	Spatial-cancer-specific				Breast; Brain; Kidney; Ovarian	Kidney		HNSCC; Breast; Brain; Ovarian; Stomach	HMDB0042764	HMDB42764	HMDB0042764,HMDB42764	Lipids and lipid-like molecules	Glycerolipids	Triradylcglycerols	Triacylglycerols
TG(18:1(9Z)/18:1(9Z)/20:4(5Z,8Z,11Z,14Z))	Spatial-cancer-specific				Breast; Brain; Kidney; Ovarian	Kidney		HNSCC; Breast; Brain; Ovarian; Stomach	HMDB0005456	HMDB05456	HMDB0005456,HMDB05456	Lipids and lipid-like molecules	Glycerolipids	Triradylcglycerols	Triacylglycerols
dUMP	Spatial-cancer-specific				Breast; Brain; Kidney; Ovarian	Kidney		HNSCC; Breast; Brain; Ovarian; Stomach	HMDB0001409	HMDB01409	HMDB0001409,HMDB01409	Nucleosides, nucleotides, and analogues	Pyrimidine nucleotides	Pyrimidine deoxyribonucleotides	Pyrimidine 2'-deoxyribonucleoside monophosphates
(-)-trans-Carveol glucoside	Spatial-cancer-specific				Breast; Brain; Kidney; Ovarian	Ovarian		HNSCC; Breast; Brain; Kidney; Stomach	HMDB0029848	HMDB29848	HMDB0029848,HMDB29848	Lipids and lipid-like molecules	Prenol lipids	Terpene glycosides	Terpene glycosides
(Z)-7-Hexadecen-1,16-olide	Spatial-cancer-specific				Breast; Brain; Kidney; Ovarian	Ovarian	HNSCC	Breast; Brain; Kidney; Stomach	HMDB0031086	HMDB31086	HMDB0031086,HMDB31086	Phenylpropanoids and polyketides	Macrolides and analogues	Macrolides and analogues	Macrolides and analogues
10,12-Tetracosanedione	Spatial-cancer-specific				Breast; Brain; Kidney; Ovarian	Ovarian	HNSCC	Breast; Brain; Kidney; Stomach	HMDB0035559	HMDB35559	HMDB0035559,HMDB35559	Organic oxygen compounds	Organooxygen compounds	Carbonyl compounds	Beta-diketones
11,13-Hexacosanedione	Spatial-cancer-specific				Breast; Brain; Kidney; Ovarian	Ovarian		HNSCC; Breast; Brain; Kidney; Stomach	HMDB0035549	HMDB35549	HMDB0035549,HMDB35549	Organic oxygen compounds	Organooxygen compounds	Carbonyl compounds	Beta-diketones
14,19-Dihydroaspidospermatine	Spatial-cancer-specific				Breast; Brain; Kidney; Ovarian	Ovarian		HNSCC; Breast; Brain; Kidney; Stomach	HMDB0030359	HMDB30359	HMDB0030359,HMDB30359	Alkaloids and derivatives	Strychnos alkaloids	Strychnos alkaloids	Strychnos alkaloids
2-Methylacetophenone	Spatial-cancer-specific				Breast; Brain; Kidney; Ovarian	Ovarian	HNSCC	Breast; Brain; Kidney; Stomach	HMDB0032386	HMDB32386	HMDB0032386,HMDB32386	Organic oxygen compounds	Organooxygen compounds	Carbonyl compounds	Alkyl-phenylketones
3,3-Dimethyl-1,2-dithiolane	Spatial-cancer-specific				Breast; Brain; Kidney; Ovarian	Ovarian		HNSCC; Breast; Brain; Kidney; Stomach	HMDB0038974	HMDB38974	HMDB0038974,HMDB38974	Organoheterocyclic compounds	Dithiolanes	1,2-dithiolanes	1,2-dithiolanes
4-Hydroxy-5-(4'-hydroxyphenyl)-valeric acid-4'-O-sulphate	Spatial-cancer-specific				Breast; Brain; Kidney; Ovarian	Ovarian	HNSCC	Breast; Brain; Kidney; Stomach	HMDB0059976	HMDB59976	HMDB0059976,HMDB59976	Lipids and lipid-like molecules	Fatty Acyls	Fatty acids and conjugates	Sulfated fatty acids
4-Nitrophenol	Spatial-cancer-specific				Breast; Brain; Kidney; Ovarian	Ovarian	HNSCC	Breast; Brain; Kidney; Stomach	HMDB0001232	HMDB0062627HMDB01232HMDB62627	HMDB0001232,HMDB0062627,HMDB01232,HMDB62627	Benzenoids	Phenols	Nitrophenols	Nitrophenols
Behenic acid	Spatial-cancer-specific				Breast; Brain; Kidney; Ovarian	Ovarian		HNSCC; Breast; Brain; Kidney; Stomach	HMDB0000944	HMDB00944	HMDB0000944,HMDB00944	Lipids and lipid-like molecules	Fatty Acyls	Fatty acids and conjugates	Very long-chain fatty acids
Cer(d18:1/24:1(15Z))	Spatial-cancer-specific				Breast; Brain; Kidney; Ovarian	Ovarian		HNSCC; Breast; Brain; Kidney; Stomach	HMDB0004953	HMDB04953	HMDB0004953,HMDB04953	Lipids and lipid-like molecules	Sphingolipids	Ceramides	Ceramides
Coagulin R 3-glucoside	Spatial-cancer-specific				Breast; Brain; Kidney; Ovarian	Ovarian		HNSCC; Breast; Brain; Kidney; Stomach	HMDB0033207	HMDB33207	HMDB0033207,HMDB33207	Lipids and lipid-like molecules	Steroids and steroid derivatives	Steroid lactones	Withanolide glycosides and derivatives
D-erythro-L-galacto-Nonulose	Spatial-cancer-specific				Breast; Brain; Kidney; Ovarian	Ovarian	HNSCC	Breast; Brain; Kidney; Stomach	HMDB0029955	HMDB29955	HMDB0029955,HMDB29955	Organic oxygen compounds	Organooxygen compounds	Carbohydrates and carbohydrate conjugates	C-glycosyl compounds
DG(16:0/22:4(7Z,10Z,13Z,16Z)/0:0)	Spatial-cancer-specific				Breast; Brain; Kidney; Ovarian	Ovarian	Stomach	HNSCC; Breast; Brain; Kidney	HMDB0007118	HMDB07118	HMDB0007118,HMDB07118	Lipids and lipid-like molecules	Glycerolipids	Diradylglycerols	1,2-diacylglycerols
DG(20:4(5Z,8Z,11Z,14Z)/24:1(15Z)/0:0)	Spatial-cancer-specific				Breast; Brain; Kidney; Ovarian	Ovarian		HNSCC; Breast; Brain; Kidney; Stomach	HMDB0007529	HMDB07529	HMDB0007529,HMDB07529	Lipids and lipid-like molecules	Glycerolipids	Diradylglycerols	1,2-diacylglycerols
Dodecyl propionate	Spatial-cancer-specific				Breast; Brain; Kidney; Ovarian	Ovarian	HNSCC	Breast; Brain; Kidney; Stomach	HMDB0032250	HMDB32250	HMDB0032250,HMDB32250	Lipids and lipid-like molecules	Fatty Acyls	Fatty alcohol esters	Fatty alcohol esters
Erythrinasinate A	Spatial-cancer-specific				Breast; Brain; Kidney; Ovarian	Ovarian	HNSCC	Breast; Brain; Kidney; Stomach	HMDB0038713	HMDB38713	HMDB0038713,HMDB38713	Phenylpropanoids and polyketides	Cinnamic acids and derivatives	Hydroxycinnamic acids and derivatives	Coumaric acids and derivatives
FAHFA(18:0/5-O-16:0)	Spatial-cancer-specific				Breast; Brain; Kidney; Ovarian	Ovarian	HNSCC	Breast; Brain; Kidney; Stomach	HMDB0112146		HMDB0112146	Lipids and lipid-like molecules	Fatty Acyls	Fatty acids and conjugates	Long-chain fatty acids
FAHFA(18:0/9-O-18:0)	Spatial-cancer-specific				Breast; Brain; Kidney; Ovarian	Ovarian		HNSCC; Breast; Brain; Kidney; Stomach	HMDB0112112		HMDB0112112	Lipids and lipid-like molecules	Fatty Acyls	Fatty acids and conjugates	Long-chain fatty acids
Hexacosanoic acid	Spatial-cancer-specific				Breast; Brain; Kidney; Ovarian	Ovarian		HNSCC; Breast; Brain; Kidney; Stomach	HMDB0002356	HMDB0060125HMDB02356HMDB60125	HMDB0002356,HMDB0060125,HMDB02356,HMDB60125	Lipids and lipid-like molecules	Fatty Acyls	Fatty acids and conjugates	Very long-chain fatty acids
MG(0:0/18:1(11Z)/0:0)	Spatial-cancer-specific				Breast; Brain; Kidney; Ovarian	Ovarian	HNSCC	Breast; Brain; Kidney; Stomach	HMDB0011536	HMDB11536	HMDB0011536,HMDB11536	Lipids and lipid-like molecules	Glycerolipids	Monoradylglycerols	2-monoacylglycerols
MG(0:0/18:2(9Z,12Z)/0:0)	Spatial-cancer-specific				Breast; Brain; Kidney; Ovarian	Ovarian		HNSCC; Breast; Brain; Kidney; Stomach	HMDB0011538	HMDB11538	HMDB0011538,HMDB11538	Lipids and lipid-like molecules	Fatty Acyls	Lineolic acids and derivatives	Lineolic acids and derivatives
MG(0:0/20:4(5Z,8Z,11Z,14Z)/0:0)	Spatial-cancer-specific				Breast; Brain; Kidney; Ovarian	Ovarian		HNSCC; Breast; Brain; Kidney; Stomach	HMDB0004666	HMDB0011548HMDB04666HMDB11548	HMDB0004666,HMDB0011548,HMDB04666,HMDB11548	Lipids and lipid-like molecules	Endocannabinoids	Endocannabinoids	Endocannabinoids
N-Undecanoylglycine	Spatial-cancer-specific				Breast; Brain; Kidney; Ovarian	Ovarian		HNSCC; Breast; Brain; Kidney; Stomach	HMDB0013286	HMDB13286	HMDB0013286,HMDB13286	Organic acids and derivatives	Carboxylic acids and derivatives	Amino acids, peptides, and analogues	N-acyl-alpha amino acids
Nonyl octanoate	Spatial-cancer-specific				Breast; Brain; Kidney; Ovarian	Ovarian	HNSCC	Breast; Brain; Kidney; Stomach	HMDB0034131	HMDB34131	HMDB0034131,HMDB34131	Lipids and lipid-like molecules	Fatty Acyls	Fatty alcohol esters	Fatty alcohol esters
O-Desmethylverapamil (D-702)	Spatial-cancer-specific				Breast; Brain; Kidney; Ovarian	Ovarian		HNSCC; Breast; Brain; Kidney; Stomach	HMDB0013961	HMDB0060539HMDB13961HMDB60539	HMDB0013961,HMDB0060539,HMDB13961,HMDB60539	Benzenoids	Benzene and substituted derivatives	Phenylbutylamines	Phenylbutylamines
Octadecanedioic acid	Spatial-cancer-specific				Breast; Brain; Kidney; Ovarian	Ovarian		HNSCC; Breast; Brain; Kidney; Stomach	HMDB0000782	HMDB00782	HMDB0000782,HMDB00782	Lipids and lipid-like molecules	Fatty Acyls	Fatty acids and conjugates	Long-chain fatty acids
PA(14:0/22:1(13Z))	Spatial-cancer-specific				Breast; Brain; Kidney; Ovarian	Ovarian		HNSCC; Breast; Brain; Kidney; Stomach	HMDB0114789		HMDB0114789	Lipids and lipid-like molecules	Glycerophospholipids	Glycerophosphates	1,2-diacylglycerol-3-phosphates
PC(15:0/16:1(9Z))	Spatial-cancer-specific				Breast; Brain; Kidney; Ovarian	Ovarian	Kidney	HNSCC; Breast; Brain; Stomach	HMDB0007936	HMDB07936	HMDB0007936,HMDB07936	Lipids and lipid-like molecules	Glycerophospholipids	Glycerophosphocholines	Phosphatidylcholines
PC(15:0/22:5(4Z,7Z,10Z,13Z,16Z))	Spatial-cancer-specific				Breast; Brain; Kidney; Ovarian	Ovarian		HNSCC; Breast; Brain; Kidney; Stomach	HMDB0007956	HMDB07956	HMDB0007956,HMDB07956	Lipids and lipid-like molecules	Glycerophospholipids	Glycerophosphocholines	Phosphatidylcholines
PC(O-22:1(13Z)/20:4(8Z,11Z,14Z,17Z))	Spatial-cancer-specific				Breast; Brain; Kidney; Ovarian	Ovarian		HNSCC; Breast; Brain; Kidney; Stomach	HMDB0013451	HMDB13451	HMDB0013451,HMDB13451	Lipids and lipid-like molecules	Glycerophospholipids	Glycerophosphocholines	1-alkyl,2-acylglycero-3-phosphocholines
PE(16:0/P-18:1(11Z))	Spatial-cancer-specific				Breast; Brain; Kidney; Ovarian	Ovarian		HNSCC; Breast; Brain; Kidney; Stomach	HMDB0008951	HMDB08951	HMDB0008951,HMDB08951	Lipids and lipid-like molecules	Glycerophospholipids	Glycerophosphoethanolamines	Glycerophosphoethanolamines
PE(18:1(11Z)/P-18:1(11Z))	Spatial-cancer-specific				Breast; Brain; Kidney; Ovarian	Ovarian		HNSCC; Breast; Brain; Kidney; Stomach	HMDB0009050	HMDB09050	HMDB0009050,HMDB09050	Lipids and lipid-like molecules	Glycerophospholipids	Glycerophosphoethanolamines	Glycerophosphoethanolamines
PE(22:4(7Z,10Z,13Z,16Z)/P-18:0)	Spatial-cancer-specific				Breast; Brain; Kidney; Ovarian	Ovarian	Kidney	HNSCC; Breast; Brain; Stomach	HMDB0009610	HMDB09610	HMDB0009610,HMDB09610	Lipids and lipid-like molecules	Glycerophospholipids	Glycerophosphoethanolamines	Glycerophosphoethanolamines
PG(16:0/16:1(9Z))	Spatial-cancer-specific				Breast; Brain; Kidney; Ovarian	Ovarian		HNSCC; Breast; Brain; Kidney; Stomach	HMDB0010571	HMDB10571	HMDB0010571,HMDB10571	Lipids and lipid-like molecules	Glycerophospholipids	Glycerophosphoglycerols	Phosphatidylglycerols
PG(16:0/20:4(5Z,8Z,11Z,14Z))	Spatial-cancer-specific				Breast; Brain; Kidney; Ovarian	Ovarian		HNSCC; Breast; Brain; Kidney; Stomach	HMDB0010580	HMDB10580	HMDB0010580,HMDB10580	Lipids and lipid-like molecules	Glycerophospholipids	Glycerophosphoglycerols	Phosphatidylglycerols
PG(18:0/16:1(9Z))	Spatial-cancer-specific				Breast; Brain; Kidney; Ovarian	Ovarian	HNSCC	Breast; Brain; Kidney; Stomach	HMDB0010601	HMDB10601	HMDB0010601,HMDB10601	Lipids and lipid-like molecules	Glycerophospholipids	Glycerophosphoglycerols	Phosphatidylglycerols
PG(18:0/18:1(11Z))	Spatial-cancer-specific				Breast; Brain; Kidney; Ovarian	Ovarian		HNSCC; Breast; Brain; Kidney; Stomach	HMDB0010603	HMDB10603	HMDB0010603,HMDB10603	Lipids and lipid-like molecules	Glycerophospholipids	Glycerophosphoglycerols	Phosphatidylglycerols
PG(22:6(4Z,7Z,10Z,13Z,16Z,19Z)/20:2(11Z,14Z))	Spatial-cancer-specific				Breast; Brain; Kidney; Ovarian	Ovarian		HNSCC; Breast; Brain; Kidney; Stomach	HMDB0116601		HMDB0116601	Lipids and lipid-like molecules	Glycerophospholipids	Glycerophosphoglycerols	Phosphatidylglycerols
PG(22:6(4Z,7Z,10Z,13Z,16Z,19Z)/20:4(8Z,11Z,14Z,17Z))	Spatial-cancer-specific				Breast; Brain; Kidney; Ovarian	Ovarian		HNSCC; Breast; Brain; Kidney; Stomach	HMDB0116604		HMDB0116604	Lipids and lipid-like molecules	Glycerophospholipids	Glycerophosphoglycerols	Phosphatidylglycerols
PI(16:0/16:0)	Spatial-cancer-specific				Breast; Brain; Kidney; Ovarian	Ovarian		HNSCC; Breast; Brain; Kidney; Stomach	HMDB0009778	HMDB09778	HMDB0009778,HMDB09778	Lipids and lipid-like molecules	Glycerophospholipids	Glycerophosphoinositols	Phosphatidylinositols
PI(16:0/20:4(5Z,8Z,11Z,14Z))	Spatial-cancer-specific				Breast; Brain; Kidney; Ovarian	Ovarian		HNSCC; Breast; Brain; Kidney; Stomach	HMDB0009789	HMDB09789	HMDB0009789,HMDB09789	Lipids and lipid-like molecules	Glycerophospholipids	Glycerophosphoinositols	1-phosphatidyl-1D-myo-inositols
PI(16:0/22:5(4Z,7Z,10Z,13Z,16Z))	Spatial-cancer-specific				Breast; Brain; Kidney; Ovarian	Ovarian		HNSCC; Breast; Brain; Kidney; Stomach	HMDB0009795	HMDB09795	HMDB0009795,HMDB09795	Lipids and lipid-like molecules	Glycerophospholipids	Glycerophosphoinositols	Phosphatidylinositols
PI(18:0/22:4(10Z,13Z,16Z,19Z))	Spatial-cancer-specific				Breast; Brain; Kidney; Ovarian	Ovarian		HNSCC; Breast; Brain; Kidney; Stomach	HMDB0009817	HMDB09817	HMDB0009817,HMDB09817	Lipids and lipid-like molecules	Glycerophospholipids	Glycerophosphoinositols	Phosphatidylinositols
PS(14:0/24:1(15Z))	Spatial-cancer-specific				Breast; Brain; Kidney; Ovarian	Ovarian		HNSCC; Breast; Brain; Kidney; Stomach	HMDB0112307		HMDB0112307	Lipids and lipid-like molecules	Glycerophospholipids	Glycerophosphoserines	Phosphatidylserines
PS(14:1(9Z)/24:1(15Z))	Spatial-cancer-specific				Breast; Brain; Kidney; Ovarian	Ovarian		HNSCC; Breast; Brain; Kidney; Stomach	HMDB0112292		HMDB0112292	Lipids and lipid-like molecules	Glycerophospholipids	Glycerophosphoserines	Phosphatidylserines
PS(15:0/22:1(13Z))	Spatial-cancer-specific				Breast; Brain; Kidney; Ovarian	Ovarian		HNSCC; Breast; Brain; Kidney; Stomach	HMDB0112335		HMDB0112335	Lipids and lipid-like molecules	Glycerophospholipids	Glycerophosphoserines	Phosphatidylserines
PS(16:0/24:1(15Z))	Spatial-cancer-specific				Breast; Brain; Kidney; Ovarian	Ovarian		HNSCC; Breast; Brain; Kidney; Stomach	HMDB0112356		HMDB0112356	Lipids and lipid-like molecules	Glycerophospholipids	Glycerophosphoserines	Phosphatidylserines
PS(16:1(9Z)/24:1(15Z))	Spatial-cancer-specific				Breast; Brain; Kidney; Ovarian	Ovarian		HNSCC; Breast; Brain; Kidney; Stomach	HMDB0112371		HMDB0112371	Lipids and lipid-like molecules	Glycerophospholipids	Glycerophosphoserines	Phosphatidylserines
PS(18:0/20:3(8Z,11Z,14Z))	Spatial-cancer-specific				Breast; Brain; Kidney; Ovarian	Ovarian		HNSCC; Breast; Brain; Kidney; Stomach	HMDB0012382	HMDB12382	HMDB0012382,HMDB12382	Lipids and lipid-like molecules	Glycerophospholipids	Glycerophosphoserines	Phosphatidylserines
PS(18:0/22:4(7Z,10Z,13Z,16Z))	Spatial-cancer-specific				Breast; Brain; Kidney; Ovarian	Ovarian	HNSCC	Breast; Brain; Kidney; Stomach	HMDB0112382		HMDB0112382	Lipids and lipid-like molecules	Glycerophospholipids	Glycerophosphoserines	Phosphatidylserines
PS(18:0/22:5(7Z,10Z,13Z,16Z,19Z))	Spatial-cancer-specific				Breast; Brain; Kidney; Ovarian	Ovarian		HNSCC; Breast; Brain; Kidney; Stomach	HMDB0010166	HMDB10166	HMDB0010166,HMDB10166	Lipids and lipid-like molecules	Glycerophospholipids	Glycerophosphoserines	Phosphatidylserines
PS(18:1(11Z)/24:1(15Z))	Spatial-cancer-specific				Breast; Brain; Kidney; Ovarian	Ovarian		HNSCC; Breast; Brain; Kidney; Stomach	HMDB0112408		HMDB0112408	Lipids and lipid-like molecules	Glycerophospholipids	Glycerophosphoserines	Phosphatidylserines
Stearyl citrate	Spatial-cancer-specific				Breast; Brain; Kidney; Ovarian	Ovarian	HNSCC	Breast; Brain; Kidney; Stomach	HMDB0032521	HMDB32521	HMDB0032521,HMDB32521	Organic acids and derivatives	Carboxylic acids and derivatives	Tricarboxylic acids and derivatives	Tricarboxylic acids and derivatives
Telaprevir	Spatial-cancer-specific				Breast; Brain; Kidney; Ovarian	Ovarian		HNSCC; Breast; Brain; Kidney; Stomach	HMDB0015616	HMDB15616	HMDB0015616,HMDB15616	Organic acids and derivatives	Peptidomimetics	Hybrid peptides	Hybrid peptides
Tetracosanoic acid	Spatial-cancer-specific				Breast; Brain; Kidney; Ovarian	Ovarian		HNSCC; Breast; Brain; Kidney; Stomach	HMDB0002003	HMDB02003	HMDB0002003,HMDB02003	Lipids and lipid-like molecules	Fatty Acyls	Fatty acids and conjugates	Very long-chain fatty acids
Tetracosatetraenoic acid (24:4n-6)	Spatial-cancer-specific				Breast; Brain; Kidney; Ovarian	Ovarian	HNSCC	Breast; Brain; Kidney; Stomach	HMDB0006246	HMDB06246	HMDB0006246,HMDB06246	Lipids and lipid-like molecules	Fatty Acyls	Fatty acids and conjugates	Very long-chain fatty acids
Tragopogonsaponin M	Spatial-cancer-specific				Breast; Brain; Kidney; Ovarian	Ovarian		HNSCC; Breast; Brain; Kidney; Stomach	HMDB0037929	HMDB37929	HMDB0037929,HMDB37929	Lipids and lipid-like molecules	Prenol lipids	Triterpenoids	Triterpenoids
Triton X 100	Spatial-cancer-specific				Breast; Brain; Kidney; Ovarian	Ovarian		HNSCC; Breast; Brain; Kidney; Stomach	HMDB0038380	HMDB38380	HMDB0038380,HMDB38380	Lipids and lipid-like molecules	Fatty Acyls	Fatty alcohols	Fatty alcohols
xi-10-Hydroxyoctadecanoic acid	Spatial-cancer-specific				Breast; Brain; Kidney; Ovarian	Ovarian		HNSCC; Breast; Brain; Kidney; Stomach	HMDB0037396	HMDB37396	HMDB0037396,HMDB37396	Lipids and lipid-like molecules	Fatty Acyls	Fatty acids and conjugates	Long-chain fatty acids
(2E,11Z)-5-[5-(Methylthio)-4-penten-2-ynyl]-2-furanacrolein	Spatial-cancer-specific				Breast; Brain; Kidney; Ovarian	Stomach		HNSCC; Breast; Brain; Kidney; Ovarian	HMDB0031070	HMDB31070	HMDB0031070,HMDB31070	Lipids and lipid-like molecules	Fatty Acyls	Fatty acids and conjugates	Furanoid fatty acids
(E)-Herclavine	Spatial-cancer-specific				Breast; Brain; Kidney; Ovarian	Stomach		HNSCC; Breast; Brain; Kidney; Ovarian	HMDB0030242	HMDB30242	HMDB0030242,HMDB30242	Phenylpropanoids and polyketides	Cinnamic acids and derivatives	Cinnamic acids and derivatives	Cinnamic acids and derivatives
(R)-Methysticin	Spatial-cancer-specific				Breast; Brain; Kidney; Ovarian	Stomach		HNSCC; Breast; Brain; Kidney; Ovarian	HMDB0033590	HMDB33590	HMDB0033590,HMDB33590	Phenylpropanoids and polyketides	Kavalactones	Kavalactones	Kavalactones
(卤)-2-(1-Methylpropyl)-4,6-dinitrophenol	Spatial-cancer-specific				Breast; Brain; Kidney; Ovarian	Stomach		HNSCC; Breast; Brain; Kidney; Ovarian	HMDB0032559	HMDB32559	HMDB0032559,HMDB32559	Benzenoids	Phenols	Nitrophenols	Dinitrophenols
1,1'-(Tetrahydro-6a-hydroxy-2,3a,5-trimethylfuro[2,3-d]-1,3-dioxole-2,5-diyl)bis-ethanone	Spatial-cancer-specific				Breast; Brain; Kidney; Ovarian	Stomach	HNSCC	Breast; Brain; Kidney; Ovarian	HMDB0032527	HMDB32527	HMDB0032527,HMDB32527	Organic oxygen compounds	Organooxygen compounds	Ethers	Ketals
1,2,5-Trimethyl-1H-pyrrole	Spatial-cancer-specific				Breast; Brain; Kidney; Ovarian	Stomach		HNSCC; Breast; Brain; Kidney; Ovarian	HMDB0029722	HMDB29722	HMDB0029722,HMDB29722	Organoheterocyclic compounds	Pyrroles	Substituted pyrroles	N-methylpyrroles
1,2-Di-(9Z,12Z-octadecadienoyl)-sn-glycero-3-phosphate	Spatial-cancer-specific				Breast; Brain; Kidney; Ovarian	Stomach	Ovarian	HNSCC; Breast; Brain; Kidney	HMDB0031092	HMDB31092	HMDB0031092,HMDB31092	Lipids and lipid-like molecules	Glycerophospholipids	Glycerophosphates	1,2-diacylglycerol-3-phosphates
1,2-Di-O-myristoyl-3-O-(6-sulfoquinovopyranosyl)glycerol	Spatial-cancer-specific				Breast; Brain; Kidney; Ovarian	Stomach		HNSCC; Breast; Brain; Kidney; Ovarian	HMDB0031687	HMDB31687	HMDB0031687,HMDB31687	Lipids and lipid-like molecules	Glycerolipids	Glycosylglycerols	Sulfoquinovosyldiacylglycerols
1,28-Octacosanediol diferulate	Spatial-cancer-specific				Breast; Brain; Kidney; Ovarian	Stomach		HNSCC; Breast; Brain; Kidney; Ovarian	HMDB0038065	HMDB38065	HMDB0038065,HMDB38065	Phenylpropanoids and polyketides	Cinnamic acids and derivatives	Hydroxycinnamic acids and derivatives	Coumaric acids and derivatives
1,5-Dibutyl methyl hydroxycitrate	Spatial-cancer-specific				Breast; Brain; Kidney; Ovarian	Stomach		HNSCC; Breast; Brain; Kidney; Ovarian	HMDB0040461	HMDB40461	HMDB0040461,HMDB40461	Organic acids and derivatives	Carboxylic acids and derivatives	Tricarboxylic acids and derivatives	Tricarboxylic acids and derivatives
1-(11Z,14Z-eicosadienoyl)-glycero-3-phosphate	Spatial-cancer-specific				Breast; Brain; Kidney; Ovarian	Stomach	HNSCC	Breast; Brain; Kidney; Ovarian	HMDB0062303	HMDB62303	HMDB0062303,HMDB62303	Lipids and lipid-like molecules	Glycerophospholipids	Glycerophosphates	1-acylglycerol-3-phosphates
1-(11Z-eicosenoyl)-glycero-3-phosphate	Spatial-cancer-specific				Breast; Brain; Kidney; Ovarian	Stomach		HNSCC; Breast; Brain; Kidney; Ovarian	HMDB0062305	HMDB62305	HMDB0062305,HMDB62305	Lipids and lipid-like molecules	Glycerophospholipids	Glycerophosphates	1-acylglycerol-3-phosphates
1-(5Z,8Z,11Z,14Z-eicosatetraenoyl)-sn-glycero-3-phosphate	Spatial-cancer-specific				Breast; Brain; Kidney; Ovarian	Stomach		HNSCC; Breast; Brain; Kidney; Ovarian	HMDB0062312	HMDB62312	HMDB0062312,HMDB62312	Lipids and lipid-like molecules	Glycerophospholipids	Glycerophosphates	1-acylglycerol-3-phosphates
1-(m-Methoxycinnamoyl)pyrrolidine	Spatial-cancer-specific				Breast; Brain; Kidney; Ovarian	Stomach		HNSCC; Breast; Brain; Kidney; Ovarian	HMDB0038839	HMDB38839	HMDB0038839,HMDB38839	Phenylpropanoids and polyketides	Cinnamic acids and derivatives	Hydroxycinnamic acids and derivatives	Coumaric acids and derivatives
2-(3,4-Dihydroxybenzoyloxy)-4,6-dihydroxybenzoate	Spatial-cancer-specific				Breast; Brain; Kidney; Ovarian	Stomach	HNSCC	Breast; Brain; Kidney; Ovarian	HMDB0059651	HMDB59651	HMDB0059651,HMDB59651	Phenylpropanoids and polyketides	Depsides and depsidones	Depsides and depsidones	Depsides and depsidones
2-Chloro-5-methylmaleylacetate	Spatial-cancer-specific				Breast; Brain; Kidney; Ovarian	Stomach		HNSCC; Breast; Brain; Kidney; Ovarian	HMDB0060346	HMDB60346	HMDB0060346,HMDB60346	Organic acids and derivatives	Keto acids and derivatives	Medium-chain keto acids and derivatives	Medium-chain keto acids and derivatives
4-Hydroxyphthalide	Spatial-cancer-specific				Breast; Brain; Kidney; Ovarian	Stomach	HNSCC	Breast; Brain; Kidney; Ovarian	HMDB0032598	HMDB32598	HMDB0032598,HMDB32598	Organoheterocyclic compounds	Isocoumarans	Isobenzofuranones	Phthalides
5-Aminoimidazole ribonucleotide	Spatial-cancer-specific				Breast; Brain; Kidney; Ovarian	Stomach		HNSCC; Breast; Brain; Kidney; Ovarian	HMDB0001235	HMDB0002316HMDB0011609HMDB01235HMDB02316HMDB11609	HMDB0001235,HMDB0002316,HMDB0011609,HMDB01235,HMDB02316,HMDB11609	Organic oxygen compounds	Organooxygen compounds	Carbohydrates and carbohydrate conjugates	Pentose phosphates
5-Fluorouridine monophosphate	Spatial-cancer-specific				Breast; Brain; Kidney; Ovarian	Stomach		HNSCC; Breast; Brain; Kidney; Ovarian	HMDB0060397	HMDB60397	HMDB0060397,HMDB60397	Nucleosides, nucleotides, and analogues	Pyrimidine nucleotides	Pyrimidine ribonucleotides	Pyrimidine ribonucleoside monophosphates
5-Methoxysalicylic acid	Spatial-cancer-specific				Breast; Brain; Kidney; Ovarian	Stomach		HNSCC; Breast; Brain; Kidney; Ovarian	HMDB0001868	HMDB01868	HMDB0001868,HMDB01868	Benzenoids	Benzene and substituted derivatives	Benzoic acids and derivatives	M-methoxybenzoic acids and derivatives
5-Methylcytidine	Spatial-cancer-specific				Breast; Brain; Kidney; Ovarian	Stomach		HNSCC; Breast; Brain; Kidney; Ovarian	HMDB0000982	HMDB00982	HMDB0000982,HMDB00982	Nucleosides, nucleotides, and analogues	Pyrimidine nucleosides	Pyrimidine nucleosides	Pyrimidine nucleosides
Artemoin A	Spatial-cancer-specific				Breast; Brain; Kidney; Ovarian	Stomach		HNSCC; Breast; Brain; Kidney; Ovarian	HMDB0033604	HMDB33604	HMDB0033604,HMDB33604	Lipids and lipid-like molecules	Fatty Acyls	Fatty alcohols	Annonaceous acetogenins
Asparaginylglycine	Spatial-cancer-specific				Breast; Brain; Kidney; Ovarian	Stomach		HNSCC; Breast; Brain; Kidney; Ovarian	HMDB0028731	HMDB28731	HMDB0028731,HMDB28731	Organic acids and derivatives	Carboxylic acids and derivatives	Amino acids, peptides, and analogues	Dipeptides
Benzoyl meso-tartaric acid	Spatial-cancer-specific				Breast; Brain; Kidney; Ovarian	Stomach		HNSCC; Breast; Brain; Kidney; Ovarian	HMDB0039511	HMDB39511	HMDB0039511,HMDB39511	Benzenoids	Benzene and substituted derivatives	Benzoic acids and derivatives	Benzoic acid esters
Bis(2,5-dimethyl-3-furanyl) disulfide	Spatial-cancer-specific				Breast; Brain; Kidney; Ovarian	Stomach		HNSCC; Breast; Brain; Kidney; Ovarian	HMDB0036167	HMDB36167	HMDB0036167,HMDB36167	Organoheterocyclic compounds	Heteroaromatic compounds	Heteroaromatic compounds	Heteroaromatic compounds
Campesteryl elaidate	Spatial-cancer-specific				Breast; Brain; Kidney; Ovarian	Stomach		HNSCC; Breast; Brain; Kidney; Ovarian	HMDB0036288	HMDB36288	HMDB0036288,HMDB36288	Lipids and lipid-like molecules	Fatty Acyls	Fatty alcohols	Annonaceous acetogenins
CerP(d18:1/18:0)	Spatial-cancer-specific				Breast; Brain; Kidney; Ovarian	Stomach		HNSCC; Breast; Brain; Kidney; Ovarian	HMDB0010701	HMDB10701	HMDB0010701,HMDB10701	Lipids and lipid-like molecules	Sphingolipids	Phosphosphingolipids	Phosphosphingolipids
Chikusetsusaponin Ia	Spatial-cancer-specific				Breast; Brain; Kidney; Ovarian	Stomach		HNSCC; Breast; Brain; Kidney; Ovarian	HMDB0034994	HMDB34994	HMDB0034994,HMDB34994	Lipids and lipid-like molecules	Prenol lipids	Triterpenoids	Triterpenoids
Cinoxacin	Spatial-cancer-specific				Breast; Brain; Kidney; Ovarian	Stomach		HNSCC; Breast; Brain; Kidney; Ovarian	HMDB0014965	HMDB14965	HMDB0014965,HMDB14965	Organoheterocyclic compounds	Diazanaphthalenes	Benzodiazines	Cinnolines
DG(14:0/20:1(11Z)/0:0)	Spatial-cancer-specific				Breast; Brain; Kidney; Ovarian	Stomach		HNSCC; Breast; Brain; Kidney; Ovarian	HMDB0007021	HMDB07021	HMDB0007021,HMDB07021	Lipids and lipid-like molecules	Glycerolipids	Diradylglycerols	1,2-diacylglycerols
DG(16:0/22:5(4Z,7Z,10Z,13Z,16Z)/0:0)	Spatial-cancer-specific				Breast; Brain; Kidney; Ovarian	Stomach		HNSCC; Breast; Brain; Kidney; Ovarian	HMDB0007119	HMDB07119	HMDB0007119,HMDB07119	Lipids and lipid-like molecules	Glycerolipids	Diradylglycerols	1,2-diacylglycerols
DG(22:4(7Z,10Z,13Z,16Z)/22:6(4Z,7Z,10Z,13Z,16Z,19Z)/0:0)	Spatial-cancer-specific				Breast; Brain; Kidney; Ovarian	Stomach		HNSCC; Breast; Brain; Kidney; Ovarian	HMDB0007701	HMDB07701	HMDB0007701,HMDB07701	Lipids and lipid-like molecules	Glycerolipids	Diradylglycerols	1,2-diacylglycerols
Didymin	Spatial-cancer-specific				Breast; Brain; Kidney; Ovarian	Stomach		HNSCC; Breast; Brain; Kidney; Ovarian	HMDB0029482	HMDB29482	HMDB0029482,HMDB29482	Phenylpropanoids and polyketides	Flavonoids	Flavonoid glycosides	Flavonoid-7-O-glycosides
Dolicholide	Spatial-cancer-specific				Breast; Brain; Kidney; Ovarian	Stomach		HNSCC; Breast; Brain; Kidney; Ovarian	HMDB0034086	HMDB34086	HMDB0034086,HMDB34086	Organic oxygen compounds	Organooxygen compounds	Alcohols and polyols	Tertiary alcohols
Galactotriose	Spatial-cancer-specific				Breast; Brain; Kidney; Ovarian	Stomach		HNSCC; Breast; Brain; Kidney; Ovarian	HMDB0029922	HMDB29922	HMDB0029922,HMDB29922	Organic oxygen compounds	Organooxygen compounds	Carbohydrates and carbohydrate conjugates	Oligosaccharides
Hydroxyprolyl-Tryptophan	Spatial-cancer-specific				Breast; Brain; Kidney; Ovarian	Stomach		HNSCC; Breast; Brain; Kidney; Ovarian	HMDB0028874	HMDB28874	HMDB0028874,HMDB28874	Organic acids and derivatives	Carboxylic acids and derivatives	Amino acids, peptides, and analogues	Peptides
LysoPA(0:0/18:1(9Z))	Spatial-cancer-specific				Breast; Brain; Kidney; Ovarian	Stomach		HNSCC; Breast; Brain; Kidney; Ovarian	HMDB0007851	HMDB07851	HMDB0007851,HMDB07851	Lipids and lipid-like molecules	Glycerophospholipids	Glycerophosphates	2-acylglycerol-3-phosphates
LysoPA(22:5(4Z,7Z,10Z,13Z,16Z)/0:0)	Spatial-cancer-specific				Breast; Brain; Kidney; Ovarian	Stomach		HNSCC; Breast; Brain; Kidney; Ovarian	HMDB0114753		HMDB0114753	Lipids and lipid-like molecules	Glycerophospholipids	Glycerophosphates	1-acylglycerol-3-phosphates
LysoPC(18:3(6Z,9Z,12Z)/0:0)	Spatial-cancer-specific				Breast; Brain; Kidney; Ovarian	Stomach	Brain	HNSCC; Breast; Kidney; Ovarian	HMDB0010387	HMDB10387	HMDB0010387,HMDB10387	Lipids and lipid-like molecules	Glycerophospholipids	Glycerophosphocholines	1-acyl-sn-glycero-3-phosphocholines
LysoPC(20:3(5Z,8Z,11Z)/0:0)	Spatial-cancer-specific				Breast; Brain; Kidney; Ovarian	Stomach	Brain	HNSCC; Breast; Kidney; Ovarian	HMDB0010393	HMDB10393	HMDB0010393,HMDB10393	Lipids and lipid-like molecules	Glycerophospholipids	Glycerophosphocholines	1-acyl-sn-glycero-3-phosphocholines
LysoPE(0:0/20:4(5Z,8Z,11Z,14Z))	Spatial-cancer-specific				Breast; Brain; Kidney; Ovarian	Stomach	HNSCC	Breast; Brain; Kidney; Ovarian	HMDB0011487	HMDB11487	HMDB0011487,HMDB11487	Lipids and lipid-like molecules	Glycerophospholipids	Glycerophosphoethanolamines	2-acyl-sn-glycero-3-phosphoethanolamines
MG(0:0/22:4(7Z,10Z,13Z,16Z)/0:0)	Spatial-cancer-specific				Breast; Brain; Kidney; Ovarian	Stomach		HNSCC; Breast; Brain; Kidney; Ovarian	HMDB0011554	HMDB11554	HMDB0011554,HMDB11554	Lipids and lipid-like molecules	Glycerolipids	Monoradylglycerols	2-monoacylglycerols
Maritimetin	Spatial-cancer-specific				Breast; Brain; Kidney; Ovarian	Stomach		HNSCC; Breast; Brain; Kidney; Ovarian	HMDB0029711	HMDB29711	HMDB0029711,HMDB29711	Phenylpropanoids and polyketides	Aurone flavonoids	Aurone flavonoids	Aurone flavonoids
Medicagenic acid	Spatial-cancer-specific				Breast; Brain; Kidney; Ovarian	Stomach		HNSCC; Breast; Brain; Kidney; Ovarian	HMDB0034551	HMDB34551	HMDB0034551,HMDB34551	Lipids and lipid-like molecules	Prenol lipids	Triterpenoids	Triterpenoids
Montecristin	Spatial-cancer-specific				Breast; Brain; Kidney; Ovarian	Stomach		HNSCC; Breast; Brain; Kidney; Ovarian	HMDB0029795	HMDB29795	HMDB0029795,HMDB29795	Lipids and lipid-like molecules	Fatty Acyls	Fatty alcohols	Annonaceous acetogenins
Muricoreacin	Spatial-cancer-specific				Breast; Brain; Kidney; Ovarian	Stomach		HNSCC; Breast; Brain; Kidney; Ovarian	HMDB0032086	HMDB32086	HMDB0032086,HMDB32086	Lipids and lipid-like molecules	Fatty Acyls	Fatty alcohols	Annonaceous acetogenins
N-Despyridinyl rosiglitazone	Spatial-cancer-specific				Breast; Brain; Kidney; Ovarian	Stomach		HNSCC; Breast; Brain; Kidney; Ovarian	HMDB0060842	HMDB60842	HMDB0060842,HMDB60842	Benzenoids	Phenol ethers	Phenol ethers	Phenol ethers
N-Methoxyspirobrassinol methyl ether	Spatial-cancer-specific				Breast; Brain; Kidney; Ovarian	Stomach		HNSCC; Breast; Brain; Kidney; Ovarian	HMDB0041059	HMDB41059	HMDB0041059,HMDB41059	Organoheterocyclic compounds	Indoles and derivatives	Indoles and derivatives	Indoles and derivatives
Nb-Stearoyltryptamine	Spatial-cancer-specific				Breast; Brain; Kidney; Ovarian	Stomach		HNSCC; Breast; Brain; Kidney; Ovarian	HMDB0040816	HMDB40816	HMDB0040816,HMDB40816	Organoheterocyclic compounds	Indoles and derivatives	Indoles	3-alkylindoles
PA(14:1(9Z)/22:2(13Z,16Z))	Spatial-cancer-specific				Breast; Brain; Kidney; Ovarian	Stomach	Ovarian	HNSCC; Breast; Brain; Kidney	HMDB0114805		HMDB0114805	Lipids and lipid-like molecules	Glycerophospholipids	Glycerophosphates	1,2-diacylglycerol-3-phosphates
PA(15:0/20:4(5Z,8Z,11Z,14Z))	Spatial-cancer-specific				Breast; Brain; Kidney; Ovarian	Stomach		HNSCC; Breast; Brain; Kidney; Ovarian	HMDB0114821		HMDB0114821	Lipids and lipid-like molecules	Glycerophospholipids	Glycerophosphates	1,2-diacylglycerol-3-phosphates
PA(15:0/22:1(13Z))	Spatial-cancer-specific				Breast; Brain; Kidney; Ovarian	Stomach		HNSCC; Breast; Brain; Kidney; Ovarian	HMDB0114825		HMDB0114825	Lipids and lipid-like molecules	Glycerophospholipids	Glycerophosphates	1,2-diacylglycerol-3-phosphates
PA(16:0/22:4(7Z,10Z,13Z,16Z))	Spatial-cancer-specific				Breast; Brain; Kidney; Ovarian	Stomach		HNSCC; Breast; Brain; Kidney; Ovarian	HMDB0114846		HMDB0114846	Lipids and lipid-like molecules	Glycerophospholipids	Glycerophosphates	1,2-diacylglycerol-3-phosphates
PA(16:0/22:5(4Z,7Z,10Z,13Z,16Z))	Spatial-cancer-specific				Breast; Brain; Kidney; Ovarian	Stomach	Ovarian	HNSCC; Breast; Brain; Kidney	HMDB0114847		HMDB0114847	Lipids and lipid-like molecules	Glycerophospholipids	Glycerophosphates	1,2-diacylglycerol-3-phosphates
PA(16:0/22:6(4Z,7Z,10Z,13Z,16Z,19Z))	Spatial-cancer-specific				Breast; Brain; Kidney; Ovarian	Stomach		HNSCC; Breast; Brain; Kidney; Ovarian	HMDB0114849		HMDB0114849	Lipids and lipid-like molecules	Glycerophospholipids	Glycerophosphates	1,2-diacylglycerol-3-phosphates
PA(16:1(9Z)/22:2(13Z,16Z))	Spatial-cancer-specific				Breast; Brain; Kidney; Ovarian	Stomach	HNSCC	Breast; Brain; Kidney; Ovarian	HMDB0114866		HMDB0114866	Lipids and lipid-like molecules	Glycerophospholipids	Glycerophosphates	1,2-diacylglycerol-3-phosphates
PA(18:0/22:6(4Z,7Z,10Z,13Z,16Z,19Z))	Spatial-cancer-specific				Breast; Brain; Kidney; Ovarian	Stomach		HNSCC; Breast; Brain; Kidney; Ovarian	HMDB0114893		HMDB0114893	Lipids and lipid-like molecules	Glycerophospholipids	Glycerophosphates	1,2-diacylglycerol-3-phosphates
PA(18:1(11Z)/15:0)	Spatial-cancer-specific				Breast; Brain; Kidney; Ovarian	Stomach		HNSCC; Breast; Brain; Kidney; Ovarian	HMDB0114898		HMDB0114898	Lipids and lipid-like molecules	Glycerophospholipids	Glycerophosphates	1,2-diacylglycerol-3-phosphates
PA(18:1(11Z)/22:6(4Z,7Z,10Z,13Z,16Z,19Z))	Spatial-cancer-specific				Breast; Brain; Kidney; Ovarian	Stomach		HNSCC; Breast; Brain; Kidney; Ovarian	HMDB0114918		HMDB0114918	Lipids and lipid-like molecules	Glycerophospholipids	Glycerophosphates	1,2-diacylglycerol-3-phosphates
PA(18:2(9Z,12Z)/22:6(4Z,7Z,10Z,13Z,16Z,19Z))	Spatial-cancer-specific				Breast; Brain; Kidney; Ovarian	Stomach		HNSCC; Breast; Brain; Kidney; Ovarian	HMDB0114970		HMDB0114970	Lipids and lipid-like molecules	Glycerophospholipids	Glycerophosphates	1,2-diacylglycerol-3-phosphates
PA(22:0/24:1(15Z))	Spatial-cancer-specific				Breast; Brain; Kidney; Ovarian	Stomach		HNSCC; Breast; Brain; Kidney; Ovarian	HMDB0115268		HMDB0115268	Lipids and lipid-like molecules	Glycerophospholipids	Glycerophosphates	1,2-diacylglycerol-3-phosphates
PA(24:0/24:0)	Spatial-cancer-specific				Breast; Brain; Kidney; Ovarian	Stomach		HNSCC; Breast; Brain; Kidney; Ovarian	HMDB0115453		HMDB0115453	Lipids and lipid-like molecules	Glycerophospholipids	Glycerophosphates	1,2-diacylglycerol-3-phosphates
PA(24:0/24:1(15Z))	Spatial-cancer-specific				Breast; Brain; Kidney; Ovarian	Stomach		HNSCC; Breast; Brain; Kidney; Ovarian	HMDB0115454		HMDB0115454	Lipids and lipid-like molecules	Glycerophospholipids	Glycerophosphates	1,2-diacylglycerol-3-phosphates
PA(24:1(15Z)/24:1(15Z))	Spatial-cancer-specific				Breast; Brain; Kidney; Ovarian	Stomach		HNSCC; Breast; Brain; Kidney; Ovarian	HMDB0115481		HMDB0115481	Lipids and lipid-like molecules	Glycerophospholipids	Glycerophosphates	1,2-diacylglycerol-3-phosphates
PA(O-20:4(5Z,8Z,11Z,14Z)/2:0)	Spatial-cancer-specific				Breast; Brain; Kidney; Ovarian	Stomach		HNSCC; Breast; Brain; Kidney; Ovarian	HMDB0011156	HMDB11156	HMDB0011156,HMDB11156	Lipids and lipid-like molecules	Glycerophospholipids	Glycerophosphates	1-alkyl,2-acylglycerophosphates
PA(a-25:0/a-25:0)	Spatial-cancer-specific				Breast; Brain; Kidney; Ovarian	Stomach		HNSCC; Breast; Brain; Kidney; Ovarian	HMDB0115762		HMDB0115762	Lipids and lipid-like molecules	Glycerophospholipids	Glycerophosphates	1,2-diacylglycerol-3-phosphates
PC(14:0/20:0)	Spatial-cancer-specific				Breast; Brain; Kidney; Ovarian	Stomach		HNSCC; Breast; Brain; Kidney; Ovarian	HMDB0007878	HMDB07878	HMDB0007878,HMDB07878	Lipids and lipid-like molecules	Glycerophospholipids	Glycerophosphocholines	Phosphatidylcholines
PC(14:0/20:4(5Z,8Z,11Z,14Z))	Spatial-cancer-specific				Breast; Brain; Kidney; Ovarian	Stomach		HNSCC; Breast; Brain; Kidney; Ovarian	HMDB0007883	HMDB07883	HMDB0007883,HMDB07883	Lipids and lipid-like molecules	Glycerophospholipids	Glycerophosphocholines	Phosphatidylcholines
PC(14:0/22:1(13Z))	Spatial-cancer-specific				Breast; Brain; Kidney; Ovarian	Stomach		HNSCC; Breast; Brain; Kidney; Ovarian	HMDB0007887	HMDB07887	HMDB0007887,HMDB07887	Lipids and lipid-like molecules	Glycerophospholipids	Glycerophosphocholines	Phosphatidylcholines
PC(14:1(9Z)/22:2(13Z,16Z))	Spatial-cancer-specific				Breast; Brain; Kidney; Ovarian	Stomach		HNSCC; Breast; Brain; Kidney; Ovarian	HMDB0007921	HMDB07921	HMDB0007921,HMDB07921	Lipids and lipid-like molecules	Glycerophospholipids	Glycerophosphocholines	Phosphatidylcholines
PC(15:0/18:0)	Spatial-cancer-specific				Breast; Brain; Kidney; Ovarian	Stomach		HNSCC; Breast; Brain; Kidney; Ovarian	HMDB0007937	HMDB07937	HMDB0007937,HMDB07937	Lipids and lipid-like molecules	Glycerophospholipids	Glycerophosphocholines	Phosphatidylcholines
PC(15:0/18:3(6Z,9Z,12Z))	Spatial-cancer-specific				Breast; Brain; Kidney; Ovarian	Stomach	Ovarian	HNSCC; Breast; Brain; Kidney	HMDB0007941	HMDB07941	HMDB0007941,HMDB07941	Lipids and lipid-like molecules	Glycerophospholipids	Glycerophosphocholines	Phosphatidylcholines
PC(15:0/20:5(5Z,8Z,11Z,14Z,17Z))	Spatial-cancer-specific				Breast; Brain; Kidney; Ovarian	Stomach	Ovarian	HNSCC; Breast; Brain; Kidney	HMDB0007951	HMDB07951	HMDB0007951,HMDB07951	Lipids and lipid-like molecules	Glycerophospholipids	Glycerophosphocholines	Phosphatidylcholines
PC(18:2(9Z,12Z)/P-18:1(11Z))	Spatial-cancer-specific				Breast; Brain; Kidney; Ovarian	Stomach		HNSCC; Breast; Brain; Kidney; Ovarian	HMDB0008161	HMDB08161	HMDB0008161,HMDB08161	Lipids and lipid-like molecules	Glycerophospholipids	Glycerophosphocholines	1-acyl,2-(1Z-alkenyl)-glycerophosphocholines
PC(P-18:0/P-18:1(11Z))	Spatial-cancer-specific				Breast; Brain; Kidney; Ovarian	Stomach		HNSCC; Breast; Brain; Kidney; Ovarian	HMDB0011267	HMDB11267	HMDB0011267,HMDB11267	Lipids and lipid-like molecules	Glycerophospholipids	Glycerophosphocholines	Glycerophosphocholines
PC(P-18:1(11Z)/P-18:1(11Z))	Spatial-cancer-specific				Breast; Brain; Kidney; Ovarian	Stomach		HNSCC; Breast; Brain; Kidney; Ovarian	HMDB0011300	HMDB11300	HMDB0011300,HMDB11300	Lipids and lipid-like molecules	Glycerophospholipids	Glycerophosphocholines	Glycerophosphocholines
PE(20:2(11Z,14Z)/24:1(15Z))	Spatial-cancer-specific				Breast; Brain; Kidney; Ovarian	Stomach		HNSCC; Breast; Brain; Kidney; Ovarian	HMDB0009311	HMDB09311	HMDB0009311,HMDB09311	Lipids and lipid-like molecules	Glycerophospholipids	Glycerophosphoethanolamines	Phosphatidylethanolamines
PE(20:3(5Z,8Z,11Z)/24:1(15Z))	Spatial-cancer-specific				Breast; Brain; Kidney; Ovarian	Stomach		HNSCC; Breast; Brain; Kidney; Ovarian	HMDB0009344	HMDB09344	HMDB0009344,HMDB09344	Lipids and lipid-like molecules	Glycerophospholipids	Glycerophosphoethanolamines	Phosphatidylethanolamines
PE(22:5(4Z,7Z,10Z,13Z,16Z)/P-18:1(11Z))	Spatial-cancer-specific				Breast; Brain; Kidney; Ovarian	Stomach		HNSCC; Breast; Brain; Kidney; Ovarian	HMDB0009644	HMDB09644	HMDB0009644,HMDB09644	Lipids and lipid-like molecules	Glycerophospholipids	Glycerophosphoethanolamines	Glycerophosphoethanolamines
PE(22:6(4Z,7Z,10Z,13Z,16Z,19Z)/P-18:1(11Z))	Spatial-cancer-specific				Breast; Brain; Kidney; Ovarian	Stomach		HNSCC; Breast; Brain; Kidney; Ovarian	HMDB0009710	HMDB09710	HMDB0009710,HMDB09710	Lipids and lipid-like molecules	Glycerophospholipids	Glycerophosphoethanolamines	Glycerophosphoethanolamines
PG(16:0/22:4(7Z,10Z,13Z,16Z))	Spatial-cancer-specific				Breast; Brain; Kidney; Ovarian	Stomach	Ovarian	HNSCC; Breast; Brain; Kidney	HMDB0010581	HMDB10581	HMDB0010581,HMDB10581	Lipids and lipid-like molecules	Glycerophospholipids	Glycerophosphoglycerols	Phosphatidylglycerols
PG(16:0/22:5(4Z,7Z,10Z,13Z,16Z))	Spatial-cancer-specific				Breast; Brain; Kidney; Ovarian	Stomach	Ovarian	HNSCC; Breast; Brain; Kidney	HMDB0010582	HMDB10582	HMDB0010582,HMDB10582	Lipids and lipid-like molecules	Glycerophospholipids	Glycerophosphoglycerols	Phosphatidylglycerols
PG(18:0/18:2(9Z,12Z))	Spatial-cancer-specific				Breast; Brain; Kidney; Ovarian	Stomach	Ovarian; HNSCC	Breast; Brain; Kidney	HMDB0010605	HMDB10605	HMDB0010605,HMDB10605	Lipids and lipid-like molecules	Glycerophospholipids	Glycerophosphoglycerols	Phosphatidylglycerols
PS(14:1(9Z)/16:1(9Z))	Spatial-cancer-specific				Breast; Brain; Kidney; Ovarian	Stomach		HNSCC; Breast; Brain; Kidney; Ovarian	HMDB0012344	HMDB12344	HMDB0012344,HMDB12344	Lipids and lipid-like molecules	Glycerophospholipids	Glycerophosphoserines	Phosphatidylserines
Pandamarilactam 3x	Spatial-cancer-specific				Breast; Brain; Kidney; Ovarian	Stomach		HNSCC; Breast; Brain; Kidney; Ovarian	HMDB0033610	HMDB33610	HMDB0033610,HMDB33610	Organoheterocyclic compounds	Dihydrofurans	Furanones	Butenolides
Perulactone	Spatial-cancer-specific				Breast; Brain; Kidney; Ovarian	Stomach		HNSCC; Breast; Brain; Kidney; Ovarian	HMDB0034392	HMDB34392	HMDB0034392,HMDB34392	Lipids and lipid-like molecules	Steroids and steroid derivatives	Bile acids, alcohols and derivatives	Trihydroxy bile acids, alcohols and derivatives
Phosphoribosyl-ATP	Spatial-cancer-specific				Breast; Brain; Kidney; Ovarian	Stomach		HNSCC; Breast; Brain; Kidney; Ovarian	HMDB0003665	HMDB03665	HMDB0003665,HMDB03665	Nucleosides, nucleotides, and analogues	Purine nucleotides	Purine ribonucleotides	Purine ribonucleoside triphosphates
Praziquantel	Spatial-cancer-specific				Breast; Brain; Kidney; Ovarian	Stomach		HNSCC; Breast; Brain; Kidney; Ovarian	HMDB0015191	HMDB15191	HMDB0015191,HMDB15191	Organoheterocyclic compounds	Tetrahydroisoquinolines	Tetrahydroisoquinolines	Tetrahydroisoquinolines
Protocatechuic acid	Spatial-cancer-specific				Breast; Brain; Kidney; Ovarian	Stomach		HNSCC; Breast; Brain; Kidney; Ovarian	HMDB0001856	HMDB01856	HMDB0001856,HMDB01856	Benzenoids	Benzene and substituted derivatives	Benzoic acids and derivatives	Hydroxybenzoic acid derivatives
Santal	Spatial-cancer-specific				Breast; Brain; Kidney; Ovarian	Stomach		HNSCC; Breast; Brain; Kidney; Ovarian	HMDB0033760	HMDB33760	HMDB0033760,HMDB33760	Phenylpropanoids and polyketides	Isoflavonoids	O-methylated isoflavonoids	7-O-methylisoflavones
Spirolide C	Spatial-cancer-specific				Breast; Brain; Kidney; Ovarian	Stomach		HNSCC; Breast; Brain; Kidney; Ovarian	HMDB0038344	HMDB38344	HMDB0038344,HMDB38344	Organoheterocyclic compounds	Azepines	Azepines	Azepines
TG(16:0/14:0/16:0)	Spatial-cancer-specific				Breast; Brain; Kidney; Ovarian	Stomach		HNSCC; Breast; Brain; Kidney; Ovarian	HMDB0010411	HMDB10411	HMDB0010411,HMDB10411	Lipids and lipid-like molecules	Glycerolipids	Triradylcglycerols	Triacylglycerols
TG(16:0/16:0/16:1(9Z))	Spatial-cancer-specific				Breast; Brain; Kidney; Ovarian	Stomach		HNSCC; Breast; Brain; Kidney; Ovarian	HMDB0005359	HMDB05359	HMDB0005359,HMDB05359	Lipids and lipid-like molecules	Glycerolipids	Triradylcglycerols	Triacylglycerols
TG(16:0/16:0/18:2(9Z,12Z))	Spatial-cancer-specific				Breast; Brain; Kidney; Ovarian	Stomach		HNSCC; Breast; Brain; Kidney; Ovarian	HMDB0005362	HMDB05362	HMDB0005362,HMDB05362	Lipids and lipid-like molecules	Glycerolipids	Triradylcglycerols	Triacylglycerols
TG(16:0/16:0/20:0)	Spatial-cancer-specific				Breast; Brain; Kidney; Ovarian	Stomach		HNSCC; Breast; Brain; Kidney; Ovarian	HMDB0005358	HMDB05358	HMDB0005358,HMDB05358	Lipids and lipid-like molecules	Glycerolipids	Triradylcglycerols	Triacylglycerols
TG(16:0/16:0/20:1(11Z))	Spatial-cancer-specific				Breast; Brain; Kidney; Ovarian	Stomach		HNSCC; Breast; Brain; Kidney; Ovarian	HMDB0005361	HMDB05361	HMDB0005361,HMDB05361	Lipids and lipid-like molecules	Glycerolipids	Triradylcglycerols	Triacylglycerols
TG(16:0/16:0/20:4(5Z,8Z,11Z,14Z))	Spatial-cancer-specific				Breast; Brain; Kidney; Ovarian	Stomach		HNSCC; Breast; Brain; Kidney; Ovarian	HMDB0005363	HMDB05363	HMDB0005363,HMDB05363	Lipids and lipid-like molecules	Glycerolipids	Triradylcglycerols	Triacylglycerols
TG(16:0/16:1(9Z)/18:2(9Z,12Z))	Spatial-cancer-specific				Breast; Brain; Kidney; Ovarian	Stomach		HNSCC; Breast; Brain; Kidney; Ovarian	HMDB0005379	HMDB05379	HMDB0005379,HMDB05379	Lipids and lipid-like molecules	Glycerolipids	Triradylcglycerols	Triacylglycerols
TG(16:0/16:1(9Z)/20:4(5Z,8Z,11Z,14Z))	Spatial-cancer-specific				Breast; Brain; Kidney; Ovarian	Stomach		HNSCC; Breast; Brain; Kidney; Ovarian	HMDB0005380	HMDB05380	HMDB0005380,HMDB05380	Lipids and lipid-like molecules	Glycerolipids	Triradylcglycerols	Triacylglycerols
TG(16:0/18:0/18:2(9Z,12Z))	Spatial-cancer-specific				Breast; Brain; Kidney; Ovarian	Stomach		HNSCC; Breast; Brain; Kidney; Ovarian	HMDB0005369	HMDB05369	HMDB0005369,HMDB05369	Lipids and lipid-like molecules	Glycerolipids	Triradylcglycerols	Triacylglycerols
TG(16:0/18:1(9Z)/18:2(9Z,12Z))	Spatial-cancer-specific				Breast; Brain; Kidney; Ovarian	Stomach		HNSCC; Breast; Brain; Kidney; Ovarian	HMDB0005384	HMDB05384	HMDB0005384,HMDB05384	Lipids and lipid-like molecules	Glycerolipids	Triradylcglycerols	Triacylglycerols
TG(16:0/18:1(9Z)/20:1(11Z))	Spatial-cancer-specific				Breast; Brain; Kidney; Ovarian	Stomach	Breast; Kidney	HNSCC; Brain; Ovarian	HMDB0005383	HMDB05383	HMDB0005383,HMDB05383	Lipids and lipid-like molecules	Glycerolipids	Triradylcglycerols	Triacylglycerols
TG(16:0/18:2(9Z,12Z)/20:1(11Z))	Spatial-cancer-specific				Breast; Brain; Kidney; Ovarian	Stomach		HNSCC; Breast; Brain; Kidney; Ovarian	HMDB0005389	HMDB05389	HMDB0005389,HMDB05389	Lipids and lipid-like molecules	Glycerolipids	Triradylcglycerols	Triacylglycerols
TG(16:0/18:2(9Z,12Z)/20:4(5Z,8Z,11Z,14Z))	Spatial-cancer-specific				Breast; Brain; Kidney; Ovarian	Stomach		HNSCC; Breast; Brain; Kidney; Ovarian	HMDB0005391	HMDB05391	HMDB0005391,HMDB05391	Lipids and lipid-like molecules	Glycerolipids	Triradylcglycerols	Triacylglycerols
TG(16:0/20:4(5Z,8Z,11Z,14Z)/20:4(5Z,8Z,11Z,14Z))	Spatial-cancer-specific				Breast; Brain; Kidney; Ovarian	Stomach		HNSCC; Breast; Brain; Kidney; Ovarian	HMDB0005392	HMDB05392	HMDB0005392,HMDB05392	Lipids and lipid-like molecules	Glycerolipids	Triradylcglycerols	Triacylglycerols
TG(16:1(9Z)/16:1(9Z)/18:2(9Z,12Z))	Spatial-cancer-specific				Breast; Brain; Kidney; Ovarian	Stomach		HNSCC; Breast; Brain; Kidney; Ovarian	HMDB0005435	HMDB05435	HMDB0005435,HMDB05435	Lipids and lipid-like molecules	Glycerolipids	Triradylcglycerols	Triacylglycerols
TG(16:1(9Z)/16:1(9Z)/20:4(5Z,8Z,11Z,14Z))	Spatial-cancer-specific				Breast; Brain; Kidney; Ovarian	Stomach		HNSCC; Breast; Brain; Kidney; Ovarian	HMDB0005436	HMDB05436	HMDB0005436,HMDB05436	Lipids and lipid-like molecules	Glycerolipids	Triradylcglycerols	Triacylglycerols
TG(16:1(9Z)/20:4(5Z,8Z,11Z,14Z)/20:4(5Z,8Z,11Z,14Z))	Spatial-cancer-specific				Breast; Brain; Kidney; Ovarian	Stomach		HNSCC; Breast; Brain; Kidney; Ovarian	HMDB0005448	HMDB05448	HMDB0005448,HMDB05448	Lipids and lipid-like molecules	Glycerolipids	Triradylcglycerols	Triacylglycerols
TG(18:0/18:2(9Z,12Z)/20:4(5Z,8Z,11Z,14Z))	Spatial-cancer-specific				Breast; Brain; Kidney; Ovarian	Stomach		HNSCC; Breast; Brain; Kidney; Ovarian	HMDB0005412	HMDB05412	HMDB0005412,HMDB05412	Lipids and lipid-like molecules	Glycerolipids	Triradylcglycerols	Triacylglycerols
TG(18:1(9Z)/18:2(9Z,12Z)/20:4(5Z,8Z,11Z,14Z))	Spatial-cancer-specific				Breast; Brain; Kidney; Ovarian	Stomach		HNSCC; Breast; Brain; Kidney; Ovarian	HMDB0005462	HMDB05462	HMDB0005462,HMDB05462	Lipids and lipid-like molecules	Glycerolipids	Triradylcglycerols	Triacylglycerols
TG(18:2(9Z,12Z)/20:1(11Z)/20:4(5Z,8Z,11Z,14Z))	Spatial-cancer-specific				Breast; Brain; Kidney; Ovarian	Stomach		HNSCC; Breast; Brain; Kidney; Ovarian	HMDB0005471	HMDB05471	HMDB0005471,HMDB05471	Lipids and lipid-like molecules	Glycerolipids	Triradylcglycerols	Triacylglycerols
TG(18:3(9Z,12Z,15Z)/18:2(9Z,12Z)/18:3(9Z,12Z,15Z))	Spatial-cancer-specific				Breast; Brain; Kidney; Ovarian	Stomach		HNSCC; Breast; Brain; Kidney; Ovarian	HMDB0010507	HMDB10507	HMDB0010507,HMDB10507	Lipids and lipid-like molecules	Glycerolipids	Triradylcglycerols	Triacylglycerols
Verapamil metabolite D-617	Spatial-cancer-specific				Breast; Brain; Kidney; Ovarian	Stomach		HNSCC; Breast; Brain; Kidney; Ovarian	HMDB0013962	HMDB13962	HMDB0013962,HMDB13962	Benzenoids	Benzene and substituted derivatives	Phenylbutylamines	Phenylbutylamines
2-Ketohexanoic acid	Bulk-cancer-specific | Spatial-cancer-specific		Ovarian		Breast; Brain; Kidney	HNSCC		Breast; Brain; Kidney; Ovarian; Stomach	HMDB0001864	HMDB01864	HMDB0001864,HMDB01864	Organic acids and derivatives	Keto acids and derivatives	Medium-chain keto acids and derivatives	Medium-chain keto acids and derivatives
3-Hydroxyisovaleric acid	Bulk-cancer-specific | Spatial-cancer-specific		Kidney		Breast; Brain; Ovarian	HNSCC		Breast; Brain; Kidney; Ovarian; Stomach	HMDB0000754	HMDB00754	HMDB0000754,HMDB00754	Lipids and lipid-like molecules	Fatty Acyls	Fatty acids and conjugates	Hydroxy fatty acids
Glutathione	Bulk-cancer-specific | Spatial-cancer-specific	Breast		Kidney	Brain; Ovarian	HNSCC		Breast; Brain; Kidney; Ovarian; Stomach	HMDB0000125	HMDB0001463HMDB0006960HMDB00125HMDB01463HMDB06960	HMDB0000125,HMDB0001463,HMDB0006960,HMDB00125,HMDB01463,HMDB06960	Organic acids and derivatives	Carboxylic acids and derivatives	Amino acids, peptides, and analogues	Peptides
Hypoxanthine	Bulk-cancer-specific | Spatial-cancer-specific	Breast; Ovarian		Kidney	Brain	HNSCC		Breast; Brain; Kidney; Ovarian; Stomach	HMDB0000157	HMDB00157	HMDB0000157,HMDB00157	Organoheterocyclic compounds	Imidazopyrimidines	Purines and purine derivatives	Hypoxanthines
O-Phosphoethanolamine	Bulk-cancer-specific | Spatial-cancer-specific	Breast		Kidney	Brain; Ovarian	HNSCC	Ovarian	Breast; Brain; Kidney; Stomach	HMDB0000224	HMDB0012279HMDB00224HMDB0060151HMDB0060152HMDB12279HMDB60151HMDB60152	HMDB0000224,HMDB0012279,HMDB00224,HMDB0060151,HMDB0060152,HMDB12279,HMDB60151,HMDB60152	Organic acids and derivatives	Organic phosphoric acids and derivatives	Phosphate esters	Phosphoethanolamines
Oxalic acid	Bulk-cancer-specific | Spatial-cancer-specific	Kidney			Breast; Brain; Ovarian	HNSCC		Breast; Brain; Kidney; Ovarian; Stomach	HMDB0002329	HMDB02329	HMDB0002329,HMDB02329	Organic acids and derivatives	Carboxylic acids and derivatives	Dicarboxylic acids and derivatives	Dicarboxylic acids and derivatives
Pyroglutamic acid	Bulk-cancer-specific | Spatial-cancer-specific	Kidney		Breast; Brain	Ovarian	HNSCC		Breast; Brain; Kidney; Ovarian; Stomach	HMDB0000267	HMDB0000805HMDB00267HMDB0060262HMDB00805HMDB60262	HMDB0000267,HMDB0000805,HMDB00267,HMDB0060262,HMDB00805,HMDB60262	Organic acids and derivatives	Carboxylic acids and derivatives	Amino acids, peptides, and analogues	Alpha amino acids and derivatives
Quinolinic acid	Bulk-cancer-specific | Spatial-cancer-specific	Kidney		Breast	Brain; Ovarian	HNSCC		Breast; Brain; Kidney; Ovarian; Stomach	HMDB0000232	HMDB00232	HMDB0000232,HMDB00232	Organoheterocyclic compounds	Pyridines and derivatives	Pyridinecarboxylic acids and derivatives	Pyridinecarboxylic acids
Xanthine	Bulk-cancer-specific | Spatial-cancer-specific	Ovarian	Breast	Kidney	Brain	HNSCC		Breast; Brain; Kidney; Ovarian; Stomach	HMDB0000292	HMDB00292	HMDB0000292,HMDB00292	Organoheterocyclic compounds	Imidazopyrimidines	Purines and purine derivatives	Xanthines
alpha-Linolenic acid	Bulk-cancer-specific | Spatial-cancer-specific	Kidney		Breast	Brain; Ovarian	HNSCC	Ovarian	Breast; Brain; Kidney; Stomach	HMDB0001388	HMDB01388	HMDB0001388,HMDB01388	Lipids and lipid-like molecules	Fatty Acyls	Lineolic acids and derivatives	Lineolic acids and derivatives
TG(20:5(5Z,8Z,11Z,14Z,17Z)/18:4(6Z,9Z,12Z,15Z)/O-18:0)	Bulk-cancer-specific | Spatial-cancer-specific	Brain			Breast; Kidney; Ovarian	Breast		HNSCC; Brain; Kidney; Ovarian; Stomach	HMDB0055784	HMDB55784	HMDB0055784,HMDB55784	Lipids and lipid-like molecules	Glycerolipids	Triradylcglycerols	Alkyldiacylglycerols
CE(18:2(9Z,12Z))	Bulk-cancer-specific | Spatial-cancer-specific	Brain			Breast; Kidney; Ovarian	Kidney		HNSCC; Breast; Brain; Ovarian; Stomach	HMDB0000610	HMDB0005192HMDB00610HMDB05192	HMDB0000610,HMDB0005192,HMDB00610,HMDB05192	Lipids and lipid-like molecules	Steroids and steroid derivatives	Steroid esters	Cholesteryl esters
PE(P-16:0/20:5(5Z,8Z,11Z,14Z,17Z))	Bulk-cancer-specific | Spatial-cancer-specific	Brain			Breast; Kidney; Ovarian	Kidney		HNSCC; Breast; Brain; Ovarian; Stomach	HMDB0011354	HMDB11354	HMDB0011354,HMDB11354	Lipids and lipid-like molecules	Glycerophospholipids	Glycerophosphoethanolamines	1-(1Z-alkenyl),2-acylglycerophosphoethanolamines
PE(P-18:1(11Z)/22:4(7Z,10Z,13Z,16Z))	Bulk-cancer-specific | Spatial-cancer-specific		Brain		Breast; Kidney; Ovarian	Kidney		HNSCC; Breast; Brain; Ovarian; Stomach	HMDB0011424	HMDB11424	HMDB0011424,HMDB11424	Lipids and lipid-like molecules	Glycerophospholipids	Glycerophosphoethanolamines	1-(1Z-alkenyl),2-acylglycerophosphoethanolamines
Adrenic acid	Bulk-cancer-specific | Spatial-cancer-specific	Breast; Kidney			Brain; Ovarian	Ovarian	HNSCC	Breast; Brain; Kidney; Stomach	HMDB0002226	HMDB0062580HMDB02226HMDB62580	HMDB0002226,HMDB0062580,HMDB02226,HMDB62580	Lipids and lipid-like molecules	Fatty Acyls	Fatty acids and conjugates	Very long-chain fatty acids
Cer(d18:0/16:0)	Bulk-cancer-specific | Spatial-cancer-specific	Brain		Kidney	Breast; Ovarian	Ovarian		HNSCC; Breast; Brain; Kidney; Stomach	HMDB0011760	HMDB11760	HMDB0011760,HMDB11760	Lipids and lipid-like molecules	Sphingolipids	Ceramides	Long-chain ceramides
Docosadienoate (22:2n6)	Bulk-cancer-specific | Spatial-cancer-specific	Breast; Kidney			Brain; Ovarian	Ovarian		HNSCC; Breast; Brain; Kidney; Stomach	HMDB0061714	HMDB0062219HMDB61714HMDB62219	HMDB0061714,HMDB0062219,HMDB61714,HMDB62219	Lipids and lipid-like molecules	Fatty Acyls	Fatty acids and conjugates	Very long-chain fatty acids
PC(15:0/20:4(5Z,8Z,11Z,14Z))	Bulk-cancer-specific | Spatial-cancer-specific		Brain		Breast; Kidney; Ovarian	Ovarian	HNSCC	Breast; Brain; Kidney; Stomach	HMDB0007949	HMDB07949	HMDB0007949,HMDB07949	Lipids and lipid-like molecules	Glycerophospholipids	Glycerophosphocholines	Phosphatidylcholines
PG(16:0/18:2(9Z,12Z))	Bulk-cancer-specific | Spatial-cancer-specific	Brain			Breast; Kidney; Ovarian	Ovarian	Kidney	HNSCC; Breast; Brain; Stomach	HMDB0010575	HMDB10575	HMDB0010575,HMDB10575	Lipids and lipid-like molecules	Glycerophospholipids	Glycerophosphoglycerols	Phosphatidylglycerols
PG(16:0/22:6(4Z,7Z,10Z,13Z,16Z,19Z))	Bulk-cancer-specific | Spatial-cancer-specific	Brain			Breast; Kidney; Ovarian	Ovarian		HNSCC; Breast; Brain; Kidney; Stomach	HMDB0010584	HMDB10584	HMDB0010584,HMDB10584	Lipids and lipid-like molecules	Glycerophospholipids	Glycerophosphoglycerols	Phosphatidylglycerols
PI(18:0/22:5(4Z,7Z,10Z,13Z,16Z))	Bulk-cancer-specific | Spatial-cancer-specific		Brain		Breast; Kidney; Ovarian	Ovarian		HNSCC; Breast; Brain; Kidney; Stomach	HMDB0009819	HMDB09819	HMDB0009819,HMDB09819	Lipids and lipid-like molecules	Glycerophospholipids	Glycerophosphoinositols	Phosphatidylinositols
PI(18:0/22:6(4Z,7Z,10Z,13Z,16Z,19Z))	Bulk-cancer-specific | Spatial-cancer-specific		Brain		Breast; Kidney; Ovarian	Ovarian		HNSCC; Breast; Brain; Kidney; Stomach	HMDB0009821	HMDB09821	HMDB0009821,HMDB09821	Lipids and lipid-like molecules	Glycerophospholipids	Glycerophosphoinositols	Phosphatidylinositols
PS(18:0/22:6(4Z,7Z,10Z,13Z,16Z,19Z))	Bulk-cancer-specific | Spatial-cancer-specific		Brain		Breast; Kidney; Ovarian	Ovarian		HNSCC; Breast; Brain; Kidney; Stomach	HMDB0010167	HMDB10167	HMDB0010167,HMDB10167	Lipids and lipid-like molecules	Glycerophospholipids	Glycerophosphoserines	Phosphatidylserines
p-Cresol sulfate	Bulk-cancer-specific | Spatial-cancer-specific		Kidney	Breast	Brain; Ovarian	Ovarian		HNSCC; Breast; Brain; Kidney; Stomach	HMDB0011635	HMDB11635	HMDB0011635,HMDB11635	Organic acids and derivatives	Organic sulfuric acids and derivatives	Arylsulfates	Phenylsulfates
L-Carnitine	Bulk-cancer-specific | Spatial-cancer-specific	Kidney		Breast; Ovarian	Brain	Stomach		HNSCC; Breast; Brain; Kidney; Ovarian	HMDB0000062	HMDB0001467HMDB00062HMDB01467	HMDB0000062,HMDB0001467,HMDB00062,HMDB01467	Organic nitrogen compounds	Organonitrogen compounds	Quaternary ammonium salts	Carnitines
N-Acetyl-L-methionine	Bulk-cancer-specific | Spatial-cancer-specific	Breast; Kidney			Brain; Ovarian	Stomach		HNSCC; Breast; Brain; Kidney; Ovarian	HMDB0011745	HMDB11745	HMDB0011745,HMDB11745	Organic acids and derivatives	Carboxylic acids and derivatives	Amino acids, peptides, and analogues	Methionine and derivatives
PC(16:0/22:5(4Z,7Z,10Z,13Z,16Z))	Bulk-cancer-specific | Spatial-cancer-specific		Brain		Breast; Kidney; Ovarian	Stomach		HNSCC; Breast; Brain; Kidney; Ovarian	HMDB0007989	HMDB07989	HMDB0007989,HMDB07989	Lipids and lipid-like molecules	Glycerophospholipids	Glycerophosphocholines	Phosphatidylcholines
PC(16:0/22:6(4Z,7Z,10Z,13Z,16Z,19Z))	Bulk-cancer-specific | Spatial-cancer-specific		Brain; Kidney		Breast; Ovarian	Stomach	Ovarian	HNSCC; Breast; Brain; Kidney	HMDB0007991	HMDB07991	HMDB0007991,HMDB07991	Lipids and lipid-like molecules	Glycerophospholipids	Glycerophosphocholines	Phosphatidylcholines
PC(18:1(11Z)/22:6(4Z,7Z,10Z,13Z,16Z,19Z))	Bulk-cancer-specific | Spatial-cancer-specific		Brain		Breast; Kidney; Ovarian	Stomach		HNSCC; Breast; Brain; Kidney; Ovarian	HMDB0008090	HMDB08090	HMDB0008090,HMDB08090	Lipids and lipid-like molecules	Glycerophospholipids	Glycerophosphocholines	Phosphatidylcholines
SM(d18:1/16:0)	Bulk-cancer-specific | Spatial-cancer-specific		Kidney		Breast; Brain; Ovarian	Stomach		HNSCC; Breast; Brain; Kidney; Ovarian	HMDB0010169	HMDB0012098HMDB0061712HMDB10169HMDB12098HMDB61712	HMDB0010169,HMDB0012098,HMDB0061712,HMDB10169,HMDB12098,HMDB61712	Lipids and lipid-like molecules	Sphingolipids	Phosphosphingolipids	Phosphosphingolipids
SM(d18:1/18:0)	Bulk-cancer-specific | Spatial-cancer-specific		Brain; Kidney	Breast	Ovarian	Stomach		HNSCC; Breast; Brain; Kidney; Ovarian	HMDB0001348	HMDB0012099HMDB0062559HMDB01348HMDB12099HMDB62559	HMDB0001348,HMDB0012099,HMDB0062559,HMDB01348,HMDB12099,HMDB62559	Lipids and lipid-like molecules	Sphingolipids	Phosphosphingolipids	Phosphosphingolipids
Sedoheptulose	Bulk-cancer-specific | Spatial-cancer-specific		Kidney		Breast; Brain; Ovarian	Stomach		HNSCC; Breast; Brain; Kidney; Ovarian	HMDB0003219	HMDB03219	HMDB0003219,HMDB03219	Organic oxygen compounds	Organooxygen compounds	Carbohydrates and carbohydrate conjugates	C-glycosyl compounds
Spermine	Bulk-cancer-specific | Spatial-cancer-specific	Kidney		Breast	Brain; Ovarian	Stomach		HNSCC; Breast; Brain; Kidney; Ovarian	HMDB0001256	HMDB01256	HMDB0001256,HMDB01256	Organic nitrogen compounds	Organonitrogen compounds	Amines	Dialkylamines
TG(16:0/16:0/18:1(9Z))	Bulk-cancer-specific | Spatial-cancer-specific	Brain			Breast; Kidney; Ovarian	Stomach		HNSCC; Breast; Brain; Kidney; Ovarian	HMDB0005360	HMDB05360	HMDB0005360,HMDB05360	Lipids and lipid-like molecules	Glycerolipids	Triradylcglycerols	Triacylglycerols
TG(16:0/18:0/20:4(5Z,8Z,11Z,14Z))	Bulk-cancer-specific | Spatial-cancer-specific	Brain			Breast; Kidney; Ovarian	Stomach		HNSCC; Breast; Brain; Kidney; Ovarian	HMDB0005370	HMDB05370	HMDB0005370,HMDB05370	Lipids and lipid-like molecules	Glycerolipids	Triradylcglycerols	Triacylglycerols
TG(16:0/18:1(9Z)/20:4(5Z,8Z,11Z,14Z))	Bulk-cancer-specific | Spatial-cancer-specific	Brain			Breast; Kidney; Ovarian	Stomach		HNSCC; Breast; Brain; Kidney; Ovarian	HMDB0005385	HMDB05385	HMDB0005385,HMDB05385	Lipids and lipid-like molecules	Glycerolipids	Triradylcglycerols	Triacylglycerols
TG(16:1(9Z)/18:2(9Z,12Z)/20:4(5Z,8Z,11Z,14Z))	Bulk-cancer-specific | Spatial-cancer-specific	Brain			Breast; Kidney; Ovarian	Stomach		HNSCC; Breast; Brain; Kidney; Ovarian	HMDB0005447	HMDB05447	HMDB0005447,HMDB05447	Lipids and lipid-like molecules	Glycerolipids	Triradylcglycerols	Triacylglycerols
